# Supplementary material for: Transcriptomic and physiological analyses of Medicago sativa L. roots in response to lead stress
Source: PLoS One. 2017 Apr 7;12(4):e0175307. doi: 10.1371/journal.pone.0175307 (PMC5384761; doi:10.1371/journal.pone.0175307)
Supplement: S1 Table — (XLSX) [file pone.0175307.s004.xlsx]

## Sheet: Sheet1
Table S1 Primers used for qRT-PCR analysis
Symbol	Anotation	Direction	Primer	Unigene ID
ACTIN	ACTIN	Forward	CCATCCAGGCTGTCCTCTCC
		Reverse	AGCTGAGGTGGTGAACATGTACC
GST	glutathione S-transferase	Forward	GTTGGTTCATGGTGGAAAAC	TRINITY_DN74742_c0_g9_i1
		Reverse	TATTCTTCCGCTCTTCATCG
CBP	calcium-binding family protein	Forward	AACGAATCCATTCCAGTTGA	TRINITY_DN76157_c0_g16_i1
		Reverse	ATCTGAGTGTTCGGAGAACG
bZIP	bZIP transcription factor	Forward	GATCATGCTGACGTTTCCA	TRINITY_DN86319_c4_g2_i1
		Reverse	GCGAAGACTGCAAAACAGTAG
ERF	Ethylene-responsive transcription factor	Forward	AGGGATTCATCAACAAGTGG	TRINITY_DN81664_c6_g18_i1
		Reverse	AGAGGAGTGAGGCAGAGACC
POD	Peroxidase	Forward	AATGCCACGGAAGCCCTAAG	TRINITY_DN86626_c0_g23_i1
		Reverse	CGATTGTATGCCCACCCGAG
FLS	Flavonol synthase	Forward	CTCTGCCGAATACTCAAAGG	TRINITY_DN88401_c1_g10_i1
		Reverse	AGGAGTTCCCGTAATTGACC
MAPKKK4	Mitogen-activated protein kinase kinase kinase 4	Forward	TATGTGGTCGTTGTTGCTTC	TRINITY_DN88642_c3_g63_i1
		Reverse	GGATGATTCAAAAGCATCTCA
SOD-Fe	Superoxide dismutase [Fe]	Forward	TAATTGGCTCCAAAGCATTC	TRINITY_DN85195_c1_g17_i1
		Reverse	TCTTTTCTTCCCAATGTTGC
MAT	isoflavonoid malonyl transferase	Forward	TCTTCACGTGTGAGCTTGAA	TRINITY_DN86499_c6_g3_i1
		Reverse	AAAGACAACGGACTTGGTGA
ZIP	Zinc transporter	Forward	CGAGGAAAACCGTTATACGA	TRINITY_DN87086_c0_g10_i1
		Reverse	GAGAAGGGAAAATCCTTCCA
ABCGB	ABC transporter G family member	Forward	GCAAGCTGATGAGAAAGCTC	TRINITY_DN92504_c0_g1_i1
		Reverse	TGACATAACCCGAGACCTTG
