# Supplementary material for: Transcriptomic and physiological analyses of Medicago sativa L. roots in response to lead stress
Source: PLoS One. 2017 Apr 7;12(4):e0175307. doi: 10.1371/journal.pone.0175307 (PMC5384761; doi:10.1371/journal.pone.0175307)
Supplement: S2 Table — (xlsx) (XLSX) [file pone.0175307.s005.xlsx]

## Sheet: sheet1
Table S2 The differencially expressed genes (DEGS) specifically expressed in Pb-treated roots of Medicage sativa
gene_id	length	C48	C0	C48	Pb48	C96	Pb96	cog-function	cog_ID	cog-protein-or-Domain	cog_score	cog_evalue	uniprot-function	uniprot-ID	uniprot-score	uniprot-evalue	Nr-function	Nr-ID	Nr-score	Nr-evalue	ko-gene	ko-score	ko-evalue	ko-ID	KEGGpathway	biological_process	cellular_component	molecular_function
TRINITY_DN100108_c0_g1_i1	203	0	0	0	11.18	0	0	-	-	-	-	-	-	-	-	-	-	-	-	-	-	-	-	-	-	-	-	-
TRINITY_DN100201_c0_g1_i1	211	0	0	0	12.68	0	0	-	-	-	-	-	-	-	-	-	-	-	-	-	-	-	-	-	-	-	-	-
TRINITY_DN100293_c0_g1_i1	206	0	0	0	10.02	0	0	-	-	-	-	-	-	-	-	-	hypothetical protein V499_08273 [Pseudogymnoascus sp. VKM F-103]	gi|682391847|gb|KFY71530.1|	104	1.43e-25	-	-	-	-	-	GO:0006351 transcription, DNA-templated;GO:0006355 regulation of transcription, DNA-templated;GO:0006357 regulation of transcription from RNA polymerase II promoter;GO:0006366 transcription from RNA polymerase II promoter	GO:0005634 nucleus	GO:0000981 RNA polymerase II transcription factor activity, sequence-specific DNA binding;GO:0003677 DNA binding;GO:0008270 zinc ion binding;GO:0046872 metal ion binding
TRINITY_DN100299_c0_g1_i1	208	0	0	0	9.34	0	0	Translation, ribosomal structure and biogenesis	KOG2971	YOL077c	93.2	2.04e-24	Ribosome biogenesis protein BRX1 OS=Saccharomyces cerevisiae (strain ATCC 204508 / S288c) GN=BRX1 PE=1 SV=2	sp|Q08235|BRX1_YEAST	93.2	8.48e-24	ribosome biogenesis protein BRX1 [Byssochlamys spectabilis No. 5]	gi|557723221|dbj|GAD98003.1|	142	8.3e-41	vcn:VOLCADRAFT_69496	75.5	2.09e-16	K14820	-	-	-	-
TRINITY_DN100393_c0_g1_i1	216	0	0	0	7.23	0	0	-	-	-	-	-	Enolase OS=Davidiella tassiana GN=ENO PE=1 SV=2	sp|P42040|ENO_DAVTA	142	1.35e-41	RecName: Full=Enolase; AltName: Full=2-phospho-D-glycerate hydro-lyase; AltName: Full=2-phosphoglycerate dehydratase; AltName: Full=Allergen Cla h VI; AltName: Allergen=Cla h 6	gi|6015094|sp|P42040.2|ENO_DAVTA	142	2.49e-40	mis:MICPUN_107587	92	4.43e-22	K01689	ko00010//Glycolysis / Gluconeogenesis;ko00680//Methane metabolism;ko03018//RNA degradation	GO:0006096 glycolytic process	GO:0000015 phosphopyruvate hydratase complex;GO:0005737 cytoplasm	GO:0000287 magnesium ion binding;GO:0004634 phosphopyruvate hydratase activity;GO:0016829 lyase activity;GO:0046872 metal ion binding
TRINITY_DN100409_c0_g1_i1	210	0	0	0	8.73	0	0	-	-	-	-	-	-	-	-	-	hypothetical protein EPUS_04271 [Endocarpon pusillum Z07020]	gi|629647334|ref|XP_007801558.1|	62.8	5.31e-11	vvi:100257630	49.3	5.18e-07	-	-	GO:0009116 nucleoside metabolic process	-	GO:0003824 catalytic activity
TRINITY_DN100431_c0_g1_i1	219	0	0	0	6.63	0	0	-	-	-	-	-	-	-	-	-	-	-	-	-	-	-	-	-	-	-	-	-
TRINITY_DN100455_c0_g1_i1	215	0	0	0	7.45	0	0	General function prediction only	KOG3947	CE28592	46.2	5.44e-07	Probable rhamnogalacturonate lyase C OS=Emericella nidulans (strain FGSC A4 / ATCC 38163 / CBS 112.46 / NRRL 194 / M139) GN=rglC PE=3 SV=1	sp|Q5B5P1|RGLC_EMENI	55.1	1.64e-09	metallophosphoesterase domain-containing protein 2 [Alternaria alternata]	gi|1027163386|gb|OAG23756.1|	140	5.91e-40	-	-	-	-	-	GO:0008152 metabolic process	-	GO:0016787 hydrolase activity
TRINITY_DN100471_c0_g1_i1	217	0	0	0	7.02	0	0	-	-	-	-	-	-	-	-	-	Mitochondrial inner membrane AAA protease Yta12 [Rasamsonia emersonii CBS 393.64]	gi|915138834|ref|XP_013325554.1|	67	1.93e-12	-	-	-	-	-	GO:0006508 proteolysis	GO:0016020 membrane;GO:0016021 integral component of membrane	GO:0004222 metalloendopeptidase activity;GO:0005524 ATP binding;GO:0008233 peptidase activity;GO:0008270 zinc ion binding
TRINITY_DN100574_c0_g1_i1	207	0	0	0	9.67	0	0	-	-	-	-	-	-	-	-	-	amino acid transmembrane transporter [Ascochyta rabiei]	gi|1020699625|gb|KZM20416.1|	111	4.08e-28	-	-	-	-	-	-	-	-
TRINITY_DN100837_c0_g1_i1	204	0	0	0	10.77	0	0	-	-	-	-	-	-	-	-	-	-	-	-	-	-	-	-	-	-	-	-	-
TRINITY_DN100867_c0_g1_i1	209	0	0	0	13.55	0	0	-	-	-	-	-	-	-	-	-	-	-	-	-	-	-	-	-	-	-	-	-
TRINITY_DN100900_c0_g1_i1	222	0	0	0	6.09	0	0	-	-	-	-	-	-	-	-	-	-	-	-	-	-	-	-	-	-	-	-	-
TRINITY_DN100912_c0_g1_i1	218	0	0	0	6.82	0	0	-	-	-	-	-	-	-	-	-	-	-	-	-	-	-	-	-	-	-	-	-
TRINITY_DN100928_c0_g1_i1	211	0	0	0	8.45	0	0	-	-	-	-	-	-	-	-	-	-	-	-	-	-	-	-	-	-	-	-	-
TRINITY_DN101048_c0_g1_i1	234	0	0	0	6.77	0	0	-	-	-	-	-	Putative G-type lectin S-receptor-like serine/threonine-protein kinase At1g61610 OS=Arabidopsis thaliana GN=At1g61610 PE=3 SV=1	sp|Q9SY89|Y1661_ARATH	64.7	8.33e-13	S-locus lectin kinase family protein [Medicago truncatula]	gi|357452493|ref|XP_003596523.1|	159	7e-45	mtr:MTR_2g081470	159	1.03e-45	-	-	GO:0006468 protein phosphorylation;GO:0016310 phosphorylation;GO:0048544 recognition of pollen	-	GO:0000166 nucleotide binding;GO:0004672 protein kinase activity;GO:0004674 protein serine/threonine kinase activity;GO:0005524 ATP binding;GO:0016301 kinase activity;GO:0016740 transferase activity;GO:0016772 transferase activity, transferring phosphorus-containing groups;GO:0030246 carbohydrate binding
TRINITY_DN101127_c0_g1_i1	212	0	0	0	8.18	0	0	-	-	-	-	-	-	-	-	-	-	-	-	-	-	-	-	-	-	-	-	-
TRINITY_DN101170_c0_g1_i1	243	0	0	0	7.42	0	0	-	-	-	-	-	-	-	-	-	hypothetical protein CC77DRAFT_922815, partial [Alternaria alternata]	gi|1027153151|gb|OAG13558.1|	114	2.97e-32	-	-	-	-	-	-	-	-
TRINITY_DN101249_c0_g1_i1	221	0	0	0	6.26	0	0	-	-	-	-	-	-	-	-	-	-	-	-	-	-	-	-	-	-	-	-	-
TRINITY_DN101680_c0_g1_i1	211		0	0	0	0	10.33	-	-	-	-	-	-	-	-	-	-	-	-	-	-	-	-	-	-	-	-	-
TRINITY_DN101697_c0_g1_i1	216	0	0	0	10.85	0	0	-	-	-	-	-	-	-	-	-	-	-	-	-	-	-	-	-	-	-	-	-
TRINITY_DN101842_c0_g1_i1	221	0	0	0	6.26	0	0	Function unknown	KOG2701	HsM9506633	43.5	5.6e-06	Coiled-coil domain-containing protein 93 homolog OS=Dictyostelium discoideum GN=DDB_G0292680 PE=3 SV=1	sp|Q54CV3|CCD93_DICDI	55.8	1.14e-09	-	-	-	-	-	-	-	-	-	-	-	-
TRINITY_DN101864_c0_g1_i1	245	0	0	0	7.12	0	0	-	-	-	-	-	-	-	-	-	-	-	-	-	-	-	-	-	-	-	-	-
TRINITY_DN101867_c0_g1_i1	205	0	0	0	20.77	0	0	-	-	-	-	-	-	-	-	-	-	-	-	-	-	-	-	-	-	-	-	-
TRINITY_DN101988_c0_g1_i1	201	0	0	0	6.04	0	0	-	-	-	-	-	-	-	-	-	-	-	-	-	-	-	-	-	-	-	-	-
TRINITY_DN102008_c0_g1_i1	201	0	0	0	12.07	0	0	-	-	-	-	-	-	-	-	-	-	-	-	-	-	-	-	-	-	-	-	-
TRINITY_DN102023_c0_g1_i1	212		0	0	0	0	15	-	-	-	-	-	-	-	-	-	-	-	-	-	-	-	-	-	-	-	-	-
TRINITY_DN102024_c0_g1_i1	210		0	0	0	0	10.67	-	-	-	-	-	-	-	-	-	-	-	-	-	-	-	-	-	-	-	-	-
TRINITY_DN102075_c0_g1_i1	213		0	0	0	0	9.69	Energy production and conversion	KOG2536	At5g02050	61.6	1.25e-12	-	-	-	-	BnaCnng03730D [Brassica napus]	gi|674922867|emb|CDY10472.1|	135	1.4e-36	brp:103847482	117	4.99e-33	K15414	-	GO:0006468 protein phosphorylation	GO:0005759 mitochondrial matrix	GO:0000166 nucleotide binding;GO:0004672 protein kinase activity;GO:0005524 ATP binding;GO:0016772 transferase activity, transferring phosphorus-containing groups;GO:0030247 polysaccharide binding
TRINITY_DN10208_c0_g1_i1	201	0	0	0	18.11	0	0	-	-	-	-	-	-	-	-	-	-	-	-	-	-	-	-	-	-	-	-	-
TRINITY_DN102160_c0_g1_i1	202	0	0	0	11.62	0	0	Signal transduction mechanisms	KOG1487	At4g39520	115	1.78e-32	Developmentally-regulated GTP-binding protein 1 homolog OS=Dictyostelium discoideum GN=drg1 PE=3 SV=1	sp|Q54HP3|DRG1_DICDI	116	3.99e-32	developmentally-regulated GTP-binding protein 1 [Zea mays]	gi|226495669|ref|NP_001149773.1|	119	6.66e-32	zma:100283400	119	9.79e-33	K06944	-	GO:0008152 metabolic process	GO:0005829 cytosol	GO:0000166 nucleotide binding;GO:0003924 GTPase activity;GO:0005525 GTP binding;GO:0019003 GDP binding
TRINITY_DN102315_c0_g1_i1	203	0	0	0	11.18	0	0	-	-	-	-	-	Protein GAST1 OS=Solanum lycopersicum GN=GAST1 PE=2 SV=1	sp|P27057|GAST1_SOLLC	75.9	1.4e-18	GASA/GAST/Snakin [Medicago truncatula]	gi|357469971|ref|XP_003605270.1|	103	8.48e-29	mtr:MTR_4g027870	103	1.25e-29	-	-	-	-	-
TRINITY_DN102445_c0_g1_i1	209	0	0	0	9.03	0	0	-	-	-	-	-	-	-	-	-	PREDICTED: protein argonaute 10-like isoform X1 [Brassica napus]	gi|923861641|ref|XP_013706689.1|	63.9	2.27e-11	brp:103827949	63.9	3.53e-12	K11593	-	-	-	-
TRINITY_DN102560_c0_g1_i1	202	0	0	0	11.62	0	0	-	-	-	-	-	-	-	-	-	predicted protein [Hordeum vulgare subsp. vulgare]	gi|326533740|dbj|BAK05401.1|	91.3	1.76e-21	-	-	-	-	-	GO:0008152 metabolic process;GO:0055114 oxidation-reduction process	-	GO:0016491 oxidoreductase activity
TRINITY_DN102637_c0_g2_i1	212		0	0	0	0	10	General function prediction only	KOG3002	At5g37930	52	4.64e-09	E3 ubiquitin-protein ligase SINA-like 7 OS=Arabidopsis thaliana GN=At5g37890 PE=2 SV=1	sp|Q9FKD7|SINL7_ARATH	55.8	7.19e-10	seven in absentia family protein [Medicago truncatula]	gi|357449681|ref|XP_003595117.1|	70.9	6.16e-14	mtr:MTR_2g038430	70.9	9.05e-15	K04506	ko04120//Ubiquitin mediated proteolysis;ko04115//p53 signaling pathway;ko04310//Wnt signaling pathway	GO:0006511 ubiquitin-dependent protein catabolic process;GO:0007275 multicellular organism development;GO:0016567 protein ubiquitination	GO:0005634 nucleus	GO:0004842 ubiquitin-protein transferase activity;GO:0008270 zinc ion binding;GO:0016874 ligase activity;GO:0046872 metal ion binding
TRINITY_DN102709_c0_g1_i1	204	0	0	0	10.77	0	0	-	-	-	-	-	-	-	-	-	-	-	-	-	-	-	-	-	-	-	-	-
TRINITY_DN102749_c0_g1_i1	220	0	0	0	9.66	0	0	-	-	-	-	-	Bifunctional protein GlmU OS=Clostridium novyi (strain NT) GN=glmU PE=3 SV=2	sp|A0PXK8|GLMU_CLONN	57	4.02e-10	-	-	-	-	-	-	-	-	-	-	-	-
TRINITY_DN102808_c0_g1_i1	227	0	0	0	8.01	0	0	-	-	-	-	-	-	-	-	-	-	-	-	-	-	-	-	-	-	-	-	-
TRINITY_DN102823_c0_g1_i1	210	0	0	0	8.73	0	0	-	-	-	-	-	-	-	-	-	-	-	-	-	-	-	-	-	-	-	-	-
TRINITY_DN102877_c0_g1_i1	201	0	0	0	6.04	0	0	-	-	-	-	-	-	-	-	-	-	-	-	-	-	-	-	-	-	-	-	-
TRINITY_DN10289_c0_g1_i1	215	0	0	0	7.45	0	0	-	-	-	-	-	-	-	-	-	-	-	-	-	-	-	-	-	-	-	-	-
TRINITY_DN103283_c0_g1_i1	210		0	0	0	0	16.01	-	-	-	-	-	-	-	-	-	-	-	-	-	-	-	-	-	-	-	-	-
TRINITY_DN103342_c0_g1_i1	210	0	0	0	8.73	0	0	-	-	-	-	-	-	-	-	-	hypothetical protein V496_05681 [Pseudogymnoascus sp. VKM F-4515 (FW-2607)]	gi|682374808|gb|KFY59459.1|	137	1.92e-38	-	-	-	-	-	-	-	-
TRINITY_DN103386_c0_g1_i1	211	0	0	0	8.45	0	0	-	-	-	-	-	-	-	-	-	mRNA capping enzyme beta chain [Rasamsonia emersonii CBS 393.64]	gi|915175731|ref|XP_013332440.1|	116	2.04e-32	-	-	-	-	-	GO:0098507 polynucleotide 5' dephosphorylation	-	GO:0004651 polynucleotide 5'-phosphatase activity
TRINITY_DN103387_c0_g1_i1	216	0	0	0	7.23	0	0	-	-	-	-	-	-	-	-	-	-	-	-	-	-	-	-	-	-	-	-	-
TRINITY_DN103452_c0_g1_i1	239	0	0	0	6.05	0	0	-	-	-	-	-	-	-	-	-	-	-	-	-	mtr:MTR_5g038920	60.5	9.73e-12	-	-	-	-	-
TRINITY_DN103768_c0_g1_i1	201		0	0	0	0	14.74	-	-	-	-	-	-	-	-	-	-	-	-	-	-	-	-	-	-	-	-	-
TRINITY_DN103819_c0_g1_i1	204	0	0	0	16.16	0	0	-	-	-	-	-	-	-	-	-	-	-	-	-	-	-	-	-	-	-	-	-
TRINITY_DN103822_c0_g1_i1	245	0	0	0	8.9	0	0	-	-	-	-	-	-	-	-	-	-	-	-	-	-	-	-	-	-	-	-	-
TRINITY_DN103883_c0_g1_i1	206	0	0	0	10.02	0	0	-	-	-	-	-	-	-	-	-	-	-	-	-	-	-	-	-	-	-	-	-
TRINITY_DN103911_c0_g1_i1	203	0	0	0	16.77	0	0	-	-	-	-	-	Alpha-1,2-mannosyltransferase MNN21 OS=Candida albicans (strain SC5314 / ATCC MYA-2876) GN=MNN21 PE=3 SV=1	sp|Q59KJ7|MNN21_CANAL	73.9	3.15e-16	nucleotide-diphospho-sugar transferase [Alternaria alternata]	gi|1027153089|gb|OAG13497.1|	139	6.92e-39	mis:MICPUN_51871	59.7	1.08e-10	K05535	ko00513//Various types of N-glycan biosynthesis	GO:0006486 protein glycosylation	-	-
TRINITY_DN104022_c0_g1_i1	210	0	0	0	8.73	0	0	-	-	-	-	-	-	-	-	-	-	-	-	-	-	-	-	-	-	-	-	-
TRINITY_DN104160_c0_g1_i1	201	0	0	0	6.04	0	0	-	-	-	-	-	-	-	-	-	-	-	-	-	-	-	-	-	-	-	-	-
TRINITY_DN104183_c0_g1_i1	203	0	0	0	11.18	0	0	-	-	-	-	-	-	-	-	-	-	-	-	-	-	-	-	-	-	-	-	-
TRINITY_DN104363_c0_g1_i1	214	0	0	0	7.69	0	0	-	-	-	-	-	-	-	-	-	-	-	-	-	-	-	-	-	-	-	-	-
TRINITY_DN104404_c0_g1_i1	212	0	0	0	8.18	0	0	Amino acid transport and metabolism	KOG0172	At4g33150	77.8	3.73e-18	Alpha-aminoadipic semialdehyde synthase OS=Arabidopsis thaliana GN=LKR/SDH PE=1 SV=1	sp|Q9SMZ4|AASS_ARATH	77.8	1.55e-17	lysine-ketoglutarate reductase [Brassica napus]	gi|10185844|gb|AAG14462.1|AF293461_1	81.3	9.38e-20	smo:SELMODRAFT_173433	80.5	6.14e-18	K14157	ko00310//Lysine degradation;ko00300//Lysine biosynthesis	GO:0055114 oxidation-reduction process	-	GO:0016491 oxidoreductase activity
TRINITY_DN104443_c0_g1_i1	222	0	0	0	6.09	0	0	-	-	-	-	-	-	-	-	-	-	-	-	-	mtr:MTR_2g036130	50.4	5.85e-08	-	-	-	-	-
TRINITY_DN10445_c0_g1_i1	201	0	0	0	6.04	0	0	RNA processing and modification	KOG0533	At1g66260	117	1.13e-33	THO complex subunit 4C OS=Arabidopsis thaliana GN=ALY3 PE=1 SV=1	sp|Q94EH8|THO4C_ARATH	117	5.48e-33	PREDICTED: THO complex subunit 4C-like [Brassica napus]	gi|923503630|ref|XP_013708706.1|	134	2.27e-38	brp:103831096	133	4.51e-39	K12881	ko03015//mRNA surveillance pathway;ko03040//Spliceosome;ko03013//RNA transport	-	-	-
TRINITY_DN104574_c0_g1_i1	204	0	0	0	10.77	0	0	-	-	-	-	-	-	-	-	-	-	-	-	-	-	-	-	-	-	-	-	-
TRINITY_DN104601_c0_g1_i1	202	0	0	0	11.62	0	0	-	-	-	-	-	-	-	-	-	-	-	-	-	-	-	-	-	-	-	-	-
TRINITY_DN104623_c0_g1_i1	201	0	0	0	12.07	0	0	-	-	-	-	-	-	-	-	-	hypothetical protein AC579_6221 [Pseudocercospora musae]	gi|1002210300|gb|KXT05721.1|	96.3	7.81e-23	-	-	-	-	-	GO:0006351 transcription, DNA-templated;GO:0006355 regulation of transcription, DNA-templated;GO:0006357 regulation of transcription from RNA polymerase II promoter;GO:0006366 transcription from RNA polymerase II promoter	GO:0005634 nucleus	GO:0000981 RNA polymerase II transcription factor activity, sequence-specific DNA binding;GO:0003677 DNA binding;GO:0008270 zinc ion binding;GO:0046872 metal ion binding
TRINITY_DN104685_c0_g1_i1	208	0	0	0	9.34	0	0	-	-	-	-	-	-	-	-	-	ribosomal protein L22 [Sphaerulina musiva SO2202]	gi|1030131911|ref|XP_016762405.1|	48.1	8.21e-06	-	-	-	-	-	-	-	-
TRINITY_DN104744_c0_g1_i1	210	0	0	0	8.73	0	0	-	-	-	-	-	-	-	-	-	-	-	-	-	-	-	-	-	-	-	-	-
TRINITY_DN104897_c0_g1_i1	221	0	0	0	6.26	0	0	-	-	-	-	-	-	-	-	-	-	-	-	-	-	-	-	-	-	-	-	-
TRINITY_DN104963_c0_g1_i1	217	0	0	0	14.04	0	0	-	-	-	-	-	Cationic peroxidase 1 OS=Arachis hypogaea GN=PNC1 PE=1 SV=2	sp|P22195|PER1_ARAHY	105	5.69e-28	class III peroxidase [Medicago truncatula]	gi|922366044|ref|XP_013455190.1|	138	2.36e-39	pda:103702101	103	4.29e-27	K00430	ko00940//Phenylpropanoid biosynthesis;ko00360//Phenylalanine metabolism;ko00680//Methane metabolism	-	-	-
TRINITY_DN105143_c0_g1_i1	205	0	0	0	10.39	0	0	-	-	-	-	-	-	-	-	-	-	-	-	-	-	-	-	-	-	-	-	-
TRINITY_DN105195_c0_g1_i1	215	0	0	0	7.45	0	0	RNA processing and modification	KOG2781	YNL075w	56.6	1.13e-10	U3 small nucleolar ribonucleoprotein protein IMP4 OS=Saccharomyces cerevisiae (strain ATCC 204508 / S288c) GN=IMP4 PE=1 SV=1	sp|P53941|IMP4_YEAST	56.6	4.69e-10	U3 small nucleolar ribonucleoprotein protein IMP4, putative [Byssochlamys spectabilis No. 5]	gi|557722864|dbj|GAD98379.1|	92	6.31e-22	pper:PRUPE_ppa020318mg	49.3	3.32e-07	K14561	ko03008//Ribosome biogenesis in eukaryotes	-	GO:0019013 viral nucleocapsid;GO:0030529 intracellular ribonucleoprotein complex	-
TRINITY_DN105196_c0_g1_i1	213	0	0	0	7.93	0	0	-	-	-	-	-	-	-	-	-	-	-	-	-	-	-	-	-	-	-	-	-
TRINITY_DN10520_c0_g1_i1	207		0	0	0	0	11.82	-	-	-	-	-	-	-	-	-	hypothetical protein MTR_3g064620 [Medicago truncatula]	gi|357460725|ref|XP_003600644.1|	57.8	1.3e-10	mtr:MTR_3g064620	57.8	1.91e-11	-	-	-	-	-
TRINITY_DN105209_c0_g1_i1	203	0	0	0	11.18	0	0	-	-	-	-	-	-	-	-	-	-	-	-	-	-	-	-	-	-	-	-	-
TRINITY_DN105322_c0_g1_i1	212		0	0	0	0	10	General function prediction only	KOG0274	7292465	63.2	5.69e-13	F-box/WD repeat-containing protein 7 OS=Drosophila melanogaster GN=ago PE=1 SV=1	sp|Q9VZF4|FBXW7_DROME	63.2	2.36e-12	Cell division control protein Cdc4 [Rasamsonia emersonii CBS 393.64]	gi|915160656|ref|XP_013329677.1|	120	2.09e-31	cre:CHLREDRAFT_119580	54.3	6.81e-09	K14963	-	-	-	-
TRINITY_DN105332_c0_g1_i1	201	0	0	0	12.07	0	0	-	-	-	-	-	-	-	-	-	-	-	-	-	-	-	-	-	-	-	-	-
TRINITY_DN105370_c0_g1_i1	214	0	0	0	7.69	0	0	-	-	-	-	-	-	-	-	-	Rho guanyl nucleotide exchange factor [Rasamsonia emersonii CBS 393.64]	gi|915172628|ref|XP_013331904.1|	114	3.49e-29	-	-	-	-	-	-	-	-
TRINITY_DN105491_c0_g1_i1	210		0	0	0	0	10.67	-	-	-	-	-	-	-	-	-	-	-	-	-	-	-	-	-	-	-	-	-
TRINITY_DN105727_c0_g1_i1	214	0	0	0	15.37	0	4.7	-	-	-	-	-	-	-	-	-	-	-	-	-	-	-	-	-	-	-	-	-
TRINITY_DN105817_c0_g1_i1	221	0	0	0	6.26	0	0	-	-	-	-	-	Serine/threonine-protein kinase ppk15 OS=Schizosaccharomyces pombe (strain 972 / ATCC 24843) GN=ppk15 PE=1 SV=1	sp|Q9P6P3|PPK15_SCHPO	142	1.14e-40	protein kinase Yak1, putative [Byssochlamys spectabilis No. 5]	gi|557727000|dbj|GAD94404.1|	156	1.14e-43	ota:Ot10g03620	120	5.15e-32	K18670	-	-	-	-
TRINITY_DN105849_c0_g1_i1	202	0	0	0	11.62	0	0	-	-	-	-	-	-	-	-	-	-	-	-	-	-	-	-	-	-	-	-	-
TRINITY_DN105889_c0_g1_i1	201	0	0	0	12.07	0	0	-	-	-	-	-	Probable glycosidase crf1 OS=Neosartorya fumigata (strain ATCC MYA-4609 / Af293 / CBS 101355 / FGSC A1100) GN=crf1 PE=1 SV=2	sp|Q8J0P4|CRF1_ASPFU	85.5	2.28e-20	concanavalin A-like lectin/glucanase, partial [Alternaria alternata]	gi|1027164489|gb|OAG24858.1|	137	1.41e-39	-	-	-	-	-	GO:0005975 carbohydrate metabolic process	-	GO:0004553 hydrolase activity, hydrolyzing O-glycosyl compounds;GO:0016787 hydrolase activity
TRINITY_DN105903_c0_g1_i1	236	0	0	0	6.46	0	0	-	-	-	-	-	Dihydrosphingosine 1-phosphate phosphatase C823.11 OS=Schizosaccharomyces pombe (strain 972 / ATCC 24843) GN=SPAC823.11 PE=3 SV=1	sp|Q9P6N5|DS1PP_SCHPO	50.8	7.1e-08	hypothetical protein S7711_07250 [Stachybotrys chartarum IBT 7711]	gi|666398640|gb|KEY64503.1|	91.7	6.44e-21	-	-	-	-	-	GO:0008152 metabolic process	GO:0016020 membrane	GO:0003824 catalytic activity
TRINITY_DN105944_c0_g1_i1	221	0	0	0	6.26	0	0	-	-	-	-	-	UPF0098 protein MTH_273 OS=Methanothermobacter thermautotrophicus (strain ATCC 29096 / DSM 1053 / JCM 10044 / NBRC 100330 / Delta H) GN=MTH_273 PE=3 SV=1	sp|O26373|Y273_METTH	60.5	4.01e-12	PEBP (phosphatidylethanolamine-binding protein) family protein [Klebsormidium flaccidum]	gi|971511072|dbj|GAQ87123.1|	59.3	4.03e-10	gmx:100817666	56.6	5.11e-10	K06910	-	-	-	-
TRINITY_DN1060_c0_g2_i1	201	0	0	0	6.04	0	0	-	-	-	-	-	-	-	-	-	PREDICTED: uncharacterized protein LOC106334826 [Brassica oleracea var. oleracea]	gi|922451508|ref|XP_013628655.1|	137	3.12e-39	tcc:TCM_017499	91.3	8.62e-23	-	-	-	-	-
TRINITY_DN10616_c0_g2_i1	233	0	0	0	8.85	0	0	-	-	-	-	-	-	-	-	-	-	-	-	-	-	-	-	-	-	-	-	-
TRINITY_DN106405_c0_g1_i1	219	0	0	0	6.63	0	0	-	-	-	-	-	-	-	-	-	-	-	-	-	-	-	-	-	-	-	-	-
TRINITY_DN106434_c0_g1_i1	203	0	0	0	11.18	0	0	Lipid transport and metabolism; Amino acid transport and metabolism; Posttranslational modification, protein turnover, chaperones; Defense mechanisms	KOG1047	YNL045w	87	2.25e-21	Leukotriene A-4 hydrolase homolog OS=Aspergillus terreus (strain NIH 2624 / FGSC A1156) GN=ATEG_06861 PE=3 SV=2	sp|Q0CFY9|LKHA4_ASPTN	115	6.25e-31	hypothetical protein BAUCODRAFT_150912 [Baudoinia panamericana UAMH 10762]	gi|627812685|ref|XP_007679690.1|	126	2.08e-33	mpp:MICPUCDRAFT_46084	75.1	4.22e-16	K01254	ko00590//Arachidonic acid metabolism	GO:0006508 proteolysis;GO:0019370 leukotriene biosynthetic process;GO:0030163 protein catabolic process;GO:0044255 cellular lipid metabolic process	GO:0005634 nucleus;GO:0005737 cytoplasm;GO:0005829 cytosol	GO:0004177 aminopeptidase activity;GO:0004301 epoxide hydrolase activity;GO:0004463 leukotriene-A4 hydrolase activity;GO:0008233 peptidase activity;GO:0008237 metallopeptidase activity;GO:0008270 zinc ion binding;GO:0016787 hydrolase activity;GO:0046872 metal ion binding
TRINITY_DN106436_c0_g1_i1	205	0	0	0	10.39	0	0	General function prediction only	KOG0017	At2g14650	55.1	2.08e-13	Polyprotein P3 OS=Commelina yellow mottle virus PE=3 SV=2	sp|P19199|POL_COYMV	44.3	4.41e-09	polyprotein [Glycine max]	gi|27764548|gb|AAO23078.1|	83.6	2.38e-18	zma:103652604	63.2	9.41e-18	-	-	GO:0006508 proteolysis;GO:0015074 DNA integration	GO:0005634 nucleus	GO:0003676 nucleic acid binding;GO:0003676 nucleic acid binding;GO:0004190 aspartic-type endopeptidase activity
TRINITY_DN106489_c0_g1_i1	201	0	0	0	12.07	0	0	-	-	-	-	-	-	-	-	-	-	-	-	-	-	-	-	-	-	-	-	-
TRINITY_DN106514_c0_g1_i1	204		0	0	0	0	13.16	-	-	-	-	-	-	-	-	-	hypothetical protein ST47_g4295 [Ascochyta rabiei]	gi|1020704316|gb|KZM24577.1|	51.6	5.18e-07	-	-	-	-	-	-	-	-
TRINITY_DN106575_c0_g1_i1	201	0	0	0	6.04	0	0	-	-	-	-	-	-	-	-	-	hypothetical protein CC77DRAFT_983539 [Alternaria alternata]	gi|1027162598|gb|OAG22969.1|	138	1.47e-37	-	-	-	-	-	-	-	-
TRINITY_DN106583_c0_g1_i1	202	0	0	0	11.62	0	0	Transcription	KOG1605	CE22072	45.4	8.66e-07	CTD small phosphatase-like protein 2 OS=Dictyostelium discoideum GN=ctdspl2 PE=3 SV=1	sp|Q54GB2|CTSL2_DICDI	45.8	2.85e-06	PREDICTED: CTD small phosphatase-like protein 2 isoform X1 [Gossypium hirsutum]	gi|1029073741|ref|XP_016697102.1|	51.6	5.31e-07	gsl:Gasu_19390	50.8	1.46e-07	K15731	-	-	-	-
TRINITY_DN1067_c0_g1_i1	222	0	0	0	6.09	0	0	-	-	-	-	-	-	-	-	-	-	-	-	-	-	-	-	-	-	-	-	-
TRINITY_DN106700_c0_g1_i1	219	0	0	0	9.94	0	0	-	-	-	-	-	-	-	-	-	-	-	-	-	-	-	-	-	-	-	-	-
TRINITY_DN106724_c0_g1_i1	227	0	0	0	8.01	0	0	-	-	-	-	-	-	-	-	-	-	-	-	-	-	-	-	-	-	-	-	-
TRINITY_DN106780_c0_g1_i1	223	0	0	0	8.9	0	0	-	-	-	-	-	-	-	-	-	PREDICTED: proteasome assembly chaperone 2 isoform X1 [Arachis duranensis]	gi|1012031238|ref|XP_015952079.1|	50.4	1.6e-06	-	-	-	-	-	-	-	-
TRINITY_DN106798_c0_g1_i1	209	0	0	0	9.03	0	0	-	-	-	-	-	-	-	-	-	-	-	-	-	-	-	-	-	-	-	-	-
TRINITY_DN106800_c0_g1_i1	205	0	0	0	10.39	0	0	-	-	-	-	-	Histidine--tRNA ligase, mitochondrial OS=Schizosaccharomyces pombe (strain 972 / ATCC 24843) GN=hts1 PE=1 SV=2	sp|O43011|SYH_SCHPO	64.3	8.33e-13	histidyl-tRNA synthetase [Alternaria alternata]	gi|1027165379|gb|OAG25746.1|	107	5.44e-27	gsl:Gasu_07290	56.6	1.2e-09	K01892	ko00970//Aminoacyl-tRNA biosynthesis	-	-	-
TRINITY_DN106824_c0_g1_i1	245	0	0	0	7.12	0	0	-	-	-	-	-	-	-	-	-	-	-	-	-	-	-	-	-	-	-	-	-
TRINITY_DN106841_c0_g1_i1	215		0	0	0	0	9.11	-	-	-	-	-	-	-	-	-	-	-	-	-	-	-	-	-	-	-	-	-
TRINITY_DN106899_c0_g1_i1	206	0	0	0	10.02	0	0	-	-	-	-	-	FRIGIDA-like protein 3 OS=Arabidopsis thaliana GN=FRL3 PE=1 SV=1	sp|Q67ZB3|FRL3_ARATH	88.6	2.41e-21	ABI3-interacting protein 2 [Callitropsis nootkatensis]	gi|145572856|gb|AAP31312.2|	119	6.56e-31	pmum:103337138	111	6.09e-29	-	-	-	-	-
TRINITY_DN106953_c0_g1_i1	229	0	0	0	7.62	0	0	-	-	-	-	-	Alpha-amylase A type-3 OS=Aspergillus oryzae (strain ATCC 42149 / RIB 40) GN=amy3 PE=3 SV=1	sp|P0C1B4|AMYA3_ASPOR	80.1	3.54e-18	alpha-amylase [Alternaria alternata]	gi|1027157193|gb|OAG17577.1|	159	1.45e-45	-	-	-	-	-	GO:0005975 carbohydrate metabolic process;GO:0008152 metabolic process;GO:0016052 carbohydrate catabolic process	-	GO:0003824 catalytic activity;GO:0004556 alpha-amylase activity;GO:0005509 calcium ion binding;GO:0016787 hydrolase activity;GO:0016798 hydrolase activity, acting on glycosyl bonds;GO:0030246 carbohydrate binding;GO:0043169 cation binding;GO:2001070 starch binding
TRINITY_DN10698_c0_g1_i1	220		0	0	0	0	11.81	-	-	-	-	-	-	-	-	-	-	-	-	-	-	-	-	-	-	-	-	-
TRINITY_DN106989_c0_g1_i1	214	0	0	0	7.69	0	0	-	-	-	-	-	-	-	-	-	general substrate transporter [Alternaria alternata]	gi|1027160966|gb|OAG21341.1|	144	4.05e-40	-	-	-	-	-	GO:0006810 transport;GO:0055085 transmembrane transport	GO:0016020 membrane;GO:0016021 integral component of membrane	GO:0005215 transporter activity;GO:0022857 transmembrane transporter activity;GO:0022891 substrate-specific transmembrane transporter activity
TRINITY_DN107014_c0_g1_i1	328	0	0	0	8.12	0	0	-	-	-	-	-	-	-	-	-	beta-amylase [Medicago truncatula]	gi|357447457|ref|XP_003594004.1|	52	1.58e-06	mtr:MTR_2g020240	52	2.32e-07	-	-	GO:0000272 polysaccharide catabolic process;GO:0005975 carbohydrate metabolic process	-	GO:0016161 beta-amylase activity
TRINITY_DN107035_c0_g1_i1	210	0	0	0	8.73	0	0	-	-	-	-	-	-	-	-	-	-	-	-	-	-	-	-	-	-	-	-	-
TRINITY_DN107112_c0_g1_i1	209		0	0	0	0	11.03	-	-	-	-	-	-	-	-	-	-	-	-	-	-	-	-	-	-	-	-	-
TRINITY_DN107133_c0_g1_i1	206	0	0	0	10.02	0	0	-	-	-	-	-	-	-	-	-	-	-	-	-	-	-	-	-	-	-	-	-
TRINITY_DN107138_c0_g1_i1	237	0	0	0	6.32	0	0	-	-	-	-	-	Pisatin demethylase OS=Fusarium solani subsp. pisi GN=PDAT9 PE=3 SV=1	sp|Q12645|PID9_FUSSO	57	4.65e-10	putative cytochrome p450 [Phaeomoniella chlamydospora]	gi|821074393|gb|KKY29269.1|	117	2.78e-30	-	-	-	-	-	GO:0055114 oxidation-reduction process	-	GO:0004497 monooxygenase activity;GO:0005506 iron ion binding;GO:0016491 oxidoreductase activity;GO:0016705 oxidoreductase activity, acting on paired donors, with incorporation or reduction of molecular oxygen;GO:0020037 heme binding;GO:0046872 metal ion binding
TRINITY_DN107145_c0_g1_i1	202	0	0	0	11.62	0	0	-	-	-	-	-	-	-	-	-	-	-	-	-	-	-	-	-	-	-	-	-
TRINITY_DN107271_c0_g1_i1	207	0	0	0	9.67	0	0	-	-	-	-	-	-	-	-	-	-	-	-	-	-	-	-	-	-	-	-	-
TRINITY_DN107281_c0_g1_i1	229		0	0	0	0	9.33	-	-	-	-	-	-	-	-	-	phospholipid-transporting ATPase [Verticillium alfalfae VaMs.102]	gi|302419539|ref|XP_003007600.1|	83.6	3.71e-18	-	-	-	-	-	GO:0008152 metabolic process;GO:0015914 phospholipid transport;GO:0045332 phospholipid translocation	GO:0016020 membrane;GO:0016021 integral component of membrane	GO:0000166 nucleotide binding;GO:0000287 magnesium ion binding;GO:0004012 phospholipid-translocating ATPase activity;GO:0005524 ATP binding;GO:0016787 hydrolase activity;GO:0046872 metal ion binding
TRINITY_DN107303_c0_g2_i1	219	0	0	0	6.63	0	0	Amino acid transport and metabolism	KOG1411	At4g31990	110	5.9e-30	Aspartate aminotransferase P2, mitochondrial (Fragment) OS=Lupinus angustifolius PE=2 SV=1	sp|P26563|AATM_LUPAN	113	2.05e-30	hypothetical protein SELMODRAFT_173087 [Selaginella moellendorffii]	gi|302782405|ref|XP_002972976.1|	119	2.28e-31	smo:SELMODRAFT_173087	119	3.36e-32	K00811	ko00950//Isoquinoline alkaloid biosynthesis;ko00270//Cysteine and methionine metabolism;ko00360//Phenylalanine metabolism;ko00250//Alanine, aspartate and glutamate metabolism;ko00350//Tyrosine metabolism;ko00960//Tropane, piperidine and pyridine alkaloid biosynthesis;ko00330//Arginine and proline metabolism;ko00400//Phenylalanine, tyrosine and tryptophan biosynthesis	GO:0006520 cellular amino acid metabolic process;GO:0009058 biosynthetic process	-	GO:0003824 catalytic activity;GO:0004069 L-aspartate:2-oxoglutarate aminotransferase activity;GO:0008483 transaminase activity;GO:0008483 transaminase activity;GO:0016740 transferase activity;GO:0030170 pyridoxal phosphate binding;GO:0080130 L-phenylalanine:2-oxoglutarate aminotransferase activity
TRINITY_DN107468_c0_g1_i1	216	0	0	0	7.23	0	0	-	-	-	-	-	-	-	-	-	-	-	-	-	-	-	-	-	-	-	-	-
TRINITY_DN107553_c0_g1_i1	206	0	0	0	10.02	0	0	-	-	-	-	-	-	-	-	-	-	-	-	-	-	-	-	-	-	-	-	-
TRINITY_DN107659_c0_g1_i1	216	0	0	0	7.23	0	0	-	-	-	-	-	-	-	-	-	-	-	-	-	-	-	-	-	-	-	-	-
TRINITY_DN107666_c0_g1_i1	204		0	0	0	0	13.16	Transcription	KOG1831	Hs22067248	55.5	2.99e-10	CCR4-NOT transcription complex subunit 1 OS=Xenopus tropicalis GN=cnot1 PE=2 SV=1	sp|A0JP85|CNOT1_XENTR	55.5	1.19e-09	hypothetical protein ST47_g1830 [Ascochyta rabiei]	gi|1020707102|gb|KZM27059.1|	147	9.91e-41	tcc:TCM_005611	53.5	1.53e-08	K12604	ko03018//RNA degradation	GO:0000288 nuclear-transcribed mRNA catabolic process, deadenylation-dependent decay;GO:0000289 nuclear-transcribed mRNA poly(A) tail shortening;GO:0000749 response to pheromone involved in conjugation with cellular fusion;GO:0006357 regulation of transcription from RNA polymerase II promoter;GO:0006368 transcription elongation from RNA polymerase II promoter;GO:0007124 pseudohyphal growth;GO:003…	GO:0005634 nucleus;GO:0005737 cytoplasm;GO:0005829 cytosol;GO:0030015 CCR4-NOT core complex	-
TRINITY_DN107725_c0_g1_i1	217	0	0	0	7.02	0	0	-	-	-	-	-	-	-	-	-	-	-	-	-	-	-	-	-	-	-	-	-
TRINITY_DN107765_c0_g1_i1	626	0	0	0	10.2	0	0	Translation, ribosomal structure and biogenesis	KOG1041	At5g43810	306	5.89e-98	Protein argonaute PNH1 OS=Oryza sativa subsp. japonica GN=PHN1 PE=2 SV=1	sp|Q69VD5|PNH1_ORYSJ	309	2.34e-98	putative Argonaute protein [Trifolium pratense]	gi|84468316|dbj|BAE71241.1|	322	1.66e-109	zma:100384364	306	5.16e-104	K11593	-	-	-	GO:0003676 nucleic acid binding
TRINITY_DN107775_c0_g1_i1	226	0	0	0	8.22	0	0	-	-	-	-	-	-	-	-	-	-	-	-	-	-	-	-	-	-	-	-	-
TRINITY_DN107852_c0_g1_i1	230	0	0	0	9.92	0	0	-	-	-	-	-	-	-	-	-	-	-	-	-	-	-	-	-	-	-	-	-
TRINITY_DN107863_c0_g1_i1	207		0	0	0	0	17.72	-	-	-	-	-	Beta-galactosidase BoGH2A OS=Bacteroides ovatus (strain ATCC 8483 / DSM 1896 / JCM 5824 / NCTC 11153) GN=BACOVA_02645 PE=1 SV=1	sp|A7LXS9|BGH2A_BACO1	48.9	2.72e-07	glycoside hydrolase [Alternaria alternata]	gi|1027165422|gb|OAG25789.1|	132	1.51e-35	rcu:RCOM_1869890	77.8	3.45e-18	-	-	GO:0005975 carbohydrate metabolic process	-	GO:0004553 hydrolase activity, hydrolyzing O-glycosyl compounds
TRINITY_DN107880_c0_g1_i1	219	0	0	0	6.63	0	0	-	-	-	-	-	-	-	-	-	-	-	-	-	-	-	-	-	-	-	-	-
TRINITY_DN108209_c0_g1_i1	206		0	0	0	0	12.24	-	-	-	-	-	-	-	-	-	-	-	-	-	-	-	-	-	-	-	-	-
TRINITY_DN108263_c0_g1_i1	204		0	0	0	0	13.16	-	-	-	-	-	Probable plasma membrane ATPase OS=Dictyostelium discoideum GN=patB PE=2 SV=2	sp|P54679|PMA1_DICDI	67	8.51e-14	plasma-membrane proton-efflux P-type ATPase [Aphanomyces astaci]	gi|698819409|ref|XP_009842733.1|	57.8	3.23e-09	gsl:Gasu_42530	48.9	5.15e-07	K01535	ko00190//Oxidative phosphorylation	GO:0006754 ATP biosynthetic process	GO:0016020 membrane;GO:0016021 integral component of membrane	GO:0000166 nucleotide binding;GO:0005524 ATP binding;GO:0016787 hydrolase activity;GO:0016887 ATPase activity;GO:0046872 metal ion binding
TRINITY_DN108269_c0_g1_i1	213	0	0	0	7.93	0	0	-	-	-	-	-	-	-	-	-	hypothetical protein CC77DRAFT_634164 [Alternaria alternata]	gi|1027163506|gb|OAG23876.1|	66.2	3.32e-12	-	-	-	-	-	-	-	-
TRINITY_DN108284_c0_g1_i1	210		0	0	0	0	10.67	-	-	-	-	-	-	-	-	-	hypothetical protein ST47_g6739 [Ascochyta rabiei]	gi|1020701553|gb|KZM22110.1|	139	4.12e-38	-	-	-	-	-	-	-	-
TRINITY_DN108288_c0_g1_i1	220	0	0	0	6.44	0	0	-	-	-	-	-	-	-	-	-	-	-	-	-	-	-	-	-	-	-	-	-
TRINITY_DN108354_c0_g1_i1	239	0	0	0	6.05	0	0	-	-	-	-	-	-	-	-	-	hypothetical protein MTR_0044s0250 [Medicago truncatula]	gi|922327371|ref|XP_013443078.1|	60.8	1.38e-11	mtr:MTR_5g062930	66.6	4.88e-13	-	-	-	-	-
TRINITY_DN108366_c0_g1_i1	214	0	0	0	7.69	0	0	Translation, ribosomal structure and biogenesis	KOG0328	CE25531	130	3.48e-37	ATP-dependent RNA helicase fal1 OS=Emericella nidulans (strain FGSC A4 / ATCC 38163 / CBS 112.46 / NRRL 194 / M139) GN=fal1 PE=3 SV=1	sp|Q5AUL4|FAL1_EMENI	139	1.38e-40	hypothetical protein CGLO_00551 [Colletotrichum gloeosporioides Cg-14]	gi|530480014|gb|EQB59094.1|	138	1.56e-40	rcu:RCOM_2148830	101	2.79e-27	K13025	ko03015//mRNA surveillance pathway;ko03040//Spliceosome;ko03013//RNA transport	GO:0008152 metabolic process	-	GO:0000166 nucleotide binding;GO:0003676 nucleic acid binding;GO:0004386 helicase activity;GO:0005524 ATP binding;GO:0016787 hydrolase activity
TRINITY_DN108375_c0_g1_i1	201	0	0	0	6.04	0	0	-	-	-	-	-	-	-	-	-	-	-	-	-	-	-	-	-	-	-	-	-
TRINITY_DN108455_c0_g1_i1	209		0	0	0	0	11.03	Transcription	KOG1668	At5g19510	84	2.35e-21	Elongation factor 1-beta 2 OS=Arabidopsis thaliana GN=At5g19510 PE=1 SV=1	sp|Q9SCX3|EF1B2_ARATH	84	9.74e-21	PREDICTED: elongation factor 1-beta [Brachypodium distachyon]	gi|357121602|ref|XP_003562507.1|	87.8	5.32e-21	bdi:100821681	87.8	7.82e-22	K03232	-	GO:0006412 translation;GO:0006414 translational elongation	GO:0005853 eukaryotic translation elongation factor 1 complex	GO:0003746 translation elongation factor activity
TRINITY_DN108511_c0_g1_i1	533	0	0	0	15.52	0	8.26	-	-	-	-	-	-	-	-	-	-	-	-	-	-	-	-	-	-	-	-	-
TRINITY_DN108709_c0_g1_i1	221	0	0	0	6.26	0	0	-	-	-	-	-	-	-	-	-	hypothetical protein ST47_g2860 [Ascochyta rabiei]	gi|1020705751|gb|KZM25855.1|	52.8	9.76e-08	-	-	-	-	-	-	-	-
TRINITY_DN108724_c0_g1_i1	213	0	0	0	7.93	0	0	-	-	-	-	-	-	-	-	-	-	-	-	-	-	-	-	-	-	-	-	-
TRINITY_DN108753_c0_g1_i1	258	0	0	0	6.98	0	0	-	-	-	-	-	Alpha-acetolactate decarboxylase OS=Enterobacter aerogenes GN=budA PE=3 SV=1	sp|P05361|ALDC_ENTAE	52.8	1.93e-08	alpha-acetolactate decarboxylase [Alternaria alternata]	gi|1027153848|gb|OAG14247.1|	177	8.27e-56	-	-	-	-	-	GO:0045151 acetoin biosynthetic process	-	GO:0047605 acetolactate decarboxylase activity
TRINITY_DN108815_c0_g1_i1	223	0	0	0	8.9	0	0	Amino acid transport and metabolism	KOG0399	YDL171c	134	5.19e-38	Glutamate synthase [NADH] OS=Saccharomyces cerevisiae (strain ATCC 204508 / S288c) GN=GLT1 PE=1 SV=2	sp|Q12680|GLT1_YEAST	134	2.15e-37	glutamate synthase Glt1, putative [Talaromyces stipitatus ATCC 10500]	gi|242807056|ref|XP_002484873.1|	168	7.77e-48	brp:103857079	128	1.05e-34	K00264	ko00250//Alanine, aspartate and glutamate metabolism;ko00910//Nitrogen metabolism	GO:0006537 glutamate biosynthetic process;GO:0006807 nitrogen compound metabolic process;GO:0008152 metabolic process;GO:0055114 oxidation-reduction process	-	GO:0003824 catalytic activity;GO:0005506 iron ion binding;GO:0010181 FMN binding;GO:0015930 glutamate synthase activity;GO:0016040 glutamate synthase (NADH) activity;GO:0016638 oxidoreductase activity, acting on the CH-NH2 group of donors;GO:0016639 oxidoreductase activity, acting on the CH-NH2 group of donors, NAD or NADP as acceptor;GO:0045181 glutamate synthase activity, NAD(P)H as acceptor;GO…
TRINITY_DN108928_c0_g1_i1	205	0	0	0	10.39	0	0	-	-	-	-	-	-	-	-	-	hypothetical protein MTR_7g107170 [Medicago truncatula]	gi|922346753|ref|XP_013450289.1|	68.9	1.88e-13	cam:101489930	67.4	2.03e-13	-	-	-	-	-
TRINITY_DN108935_c0_g1_i1	218	0	0	0	6.82	0	0	-	-	-	-	-	-	-	-	-	-	-	-	-	-	-	-	-	-	-	-	-
TRINITY_DN108956_c0_g1_i1	231	0	0	0	7.26	0	0	-	-	-	-	-	Carboxypeptidase Y homolog A OS=Pyrenophora tritici-repentis (strain Pt-1C-BFP) GN=cpyA PE=3 SV=1	sp|B2WKF1|CBPYA_PYRTR	148	4.59e-43	hypothetical protein CC77DRAFT_1037795 [Alternaria alternata]	gi|1027164000|gb|OAG24369.1|	157	6.58e-45	-	-	-	-	-	GO:0006508 proteolysis;GO:0046938 phytochelatin biosynthetic process	GO:0000324 fungal-type vacuole;GO:0005773 vacuole	GO:0004180 carboxypeptidase activity;GO:0004185 serine-type carboxypeptidase activity;GO:0008233 peptidase activity;GO:0016787 hydrolase activity
TRINITY_DN109021_c0_g1_i1	210	0	0	0	8.73	0	0	-	-	-	-	-	-	-	-	-	-	-	-	-	-	-	-	-	-	-	-	-
TRINITY_DN109171_c0_g1_i1	234	0	0	0	6.77	0	0	-	-	-	-	-	Cell pattern formation-associated protein stuA OS=Penicillium rubens (strain ATCC 28089 / DSM 1075 / NRRL 1951 / Wisconsin 54-1255) GN=stuA PE=3 SV=1	sp|B6H2G9|STUA_PENRW	157	1.57e-45	APSES transcription factor StuA [Byssochlamys spectabilis No. 5]	gi|557722265|dbj|GAD98930.1|	72	4.21e-14	-	-	-	-	-	-	-	-
TRINITY_DN109182_c0_g1_i1	211	0	0	0	12.68	0	0	-	-	-	-	-	-	-	-	-	Zn-dependent hydrolase/oxidoreductase family protein [Rasamsonia emersonii CBS 393.64]	gi|915163409|ref|XP_013330223.1|	95.5	1.41e-22	-	-	-	-	-	GO:0006355 regulation of transcription, DNA-templated;GO:0006357 regulation of transcription from RNA polymerase II promoter;GO:0006366 transcription from RNA polymerase II promoter	GO:0005634 nucleus	GO:0000981 RNA polymerase II transcription factor activity, sequence-specific DNA binding;GO:0008270 zinc ion binding
TRINITY_DN109221_c0_g1_i1	215	0	0	0	7.45	0	0	Energy production and conversion	KOG3749	Hs4758886	78.6	2.29e-18	Phosphoenolpyruvate carboxykinase [GTP] OS=Aromatoleum aromaticum (strain EbN1) GN=pckG PE=3 SV=1	sp|Q5P2P8|PCKG_AROAE	143	5.21e-41	hypothetical protein OsI_33610 [Oryza sativa Indica Group]	gi|218184533|gb|EEC66960.1|	122	5e-32	-	-	-	-	-	GO:0006094 gluconeogenesis;GO:0006810 transport	GO:0016020 membrane	GO:0000166 nucleotide binding;GO:0004611 phosphoenolpyruvate carboxykinase activity;GO:0004613 phosphoenolpyruvate carboxykinase (GTP) activity;GO:0005524 ATP binding;GO:0005525 GTP binding;GO:0016887 ATPase activity;GO:0017076 purine nucleotide binding
TRINITY_DN109224_c0_g1_i1	222		0	0	0	0	11.17	-	-	-	-	-	-	-	-	-	-	-	-	-	-	-	-	-	-	-	-	-
TRINITY_DN109289_c0_g1_i1	207	0	0	0	14.51	0	0	-	-	-	-	-	-	-	-	-	-	-	-	-	-	-	-	-	-	-	-	-
TRINITY_DN109393_c0_g1_i1	203		0	0	0	0	13.66	-	-	-	-	-	-	-	-	-	-	-	-	-	-	-	-	-	-	-	-	-
TRINITY_DN109565_c0_g1_i1	210	0	0	0	8.73	0	0	-	-	-	-	-	-	-	-	-	-	-	-	-	-	-	-	-	-	-	-	-
TRINITY_DN109726_c0_g1_i1	215	0	0	0	7.45	0	0	-	-	-	-	-	-	-	-	-	-	-	-	-	-	-	-	-	-	-	-	-
TRINITY_DN109734_c0_g1_i1	210	0	0	0	13.1	0	0	General function prediction only	KOG0274	Hs16117779	73.2	1.76e-16	Uncharacterized WD repeat-containing protein alr3466 OS=Nostoc sp. (strain PCC 7120 / UTEX 2576) GN=alr3466 PE=3 SV=1	sp|Q8YRI1|YY46_NOSS1	81.6	8.02e-19	Met30p [Rhizophagus irregularis DAOM 197198w]	gi|595491870|gb|EXX75267.1|	85.1	7.09e-19	egr:104454041	74.3	7.51e-16	K18643	-	-	-	-
TRINITY_DN109841_c0_g1_i1	425	0	0	0	20.17	0	0	-	-	-	-	-	-	-	-	-	transmembrane protein, putative [Medicago truncatula]	gi|357476919|ref|XP_003608745.1|	58.5	1.74e-09	mtr:MTR_4g101300	58.5	2.55e-10	-	-	-	GO:0016021 integral component of membrane	-
TRINITY_DN109862_c0_g1_i1	211	0	0	0	8.45	0	0	-	-	-	-	-	-	-	-	-	-	-	-	-	-	-	-	-	-	-	-	-
TRINITY_DN109927_c0_g1_i1	208		0	0	0	0	11.41	Translation, ribosomal structure and biogenesis	KOG1779	At5g47930	110	3.92e-33	40S ribosomal protein S27 OS=Neurospora crassa (strain ATCC 24698 / 74-OR23-1A / CBS 708.71 / DSM 1257 / FGSC 987) GN=crp-6 PE=3 SV=1	sp|Q7RVN2|RS27_NEUCR	110	1.57e-32	40S ribosomal protein S27 [Schizophyllum commune H4-8]	gi|302697611|ref|XP_003038484.1|	124	1.12e-36	gsl:Gasu_53510	116	1.39e-34	K02978	ko03010//Ribosome	GO:0006412 translation	GO:0005622 intracellular;GO:0005840 ribosome;GO:0030529 intracellular ribonucleoprotein complex	GO:0003735 structural constituent of ribosome;GO:0046872 metal ion binding
TRINITY_DN110063_c0_g1_i1	203	0	0	0	11.18	0	0	-	-	-	-	-	-	-	-	-	-	-	-	-	-	-	-	-	-	-	-	-
TRINITY_DN110078_c0_g1_i1	216	0	0	0	7.23	0	0	Translation, ribosomal structure and biogenesis	KOG2917	Hs7705811	73.6	4.48e-17	Ribosome maturation protein SBDS OS=Bos taurus GN=SBDS PE=2 SV=1	sp|Q3SWZ6|SBDS_BOVIN	72.4	5.34e-16	SBDS family rRNA metabolism protein [Spizellomyces punctatus DAOM BR117]	gi|1026953835|ref|XP_016612108.1|	77.8	1.07e-16	ccp:CHC_T00009295001	67	1.52e-13	K14574	ko03008//Ribosome biogenesis in eukaryotes	-	-	-
TRINITY_DN110130_c0_g1_i1	211	0	0	0	8.45	0	0	-	-	-	-	-	-	-	-	-	-	-	-	-	-	-	-	-	-	-	-	-
TRINITY_DN110229_c0_g1_i1	205	0	0	0	10.39	0	0	-	-	-	-	-	-	-	-	-	hypothetical protein CC77DRAFT_1024007 [Alternaria alternata]	gi|1027156287|gb|OAG16674.1|	75.1	9.12e-16	-	-	-	-	-	-	-	-
TRINITY_DN110256_c0_g1_i1	215	0	0	0	7.45	0	0	Lipid transport and metabolism	KOG0140	Hs7656849	46.2	5.73e-07	Isobutyryl-CoA dehydrogenase, mitochondrial OS=Bos taurus GN=ACAD8 PE=2 SV=1	sp|Q0NXR6|ACAD8_BOVIN	49.3	1.92e-07	hypothetical protein BDEG_23912 [Batrachochytrium dendrobatidis JEL423]	gi|1028571844|gb|OAJ40148.1|	49.3	3.36e-06	-	-	-	-	-	GO:0008152 metabolic process;GO:0055114 oxidation-reduction process	-	GO:0003995 acyl-CoA dehydrogenase activity;GO:0016491 oxidoreductase activity;GO:0016627 oxidoreductase activity, acting on the CH-CH group of donors;GO:0050660 flavin adenine dinucleotide binding
TRINITY_DN110419_c0_g1_i1	849	0	0	0	12.19	0	4.41	-	-	-	-	-	-	-	-	-	unknown [Medicago truncatula]	gi|388507676|gb|AFK41904.1|	71.2	1.86e-13	-	-	-	-	-	-	-	-
TRINITY_DN110438_c0_g1_i1	201	0	0	0	12.07	0	0	-	-	-	-	-	Phosphoglycerate mutase-like protein AT74 OS=Arabidopsis thaliana GN=At3g05170 PE=2 SV=1	sp|Q9MAA2|AT74_ARATH	49.3	1.67e-07	hypothetical protein SETTUDRAFT_161079 [Setosphaeria turcica Et28A]	gi|636586859|ref|XP_008024768.1|	139	1.22e-38	atr:18424444	56.6	1.04e-09	-	-	-	-	-
TRINITY_DN110533_c0_g1_i1	212	0	0	0	8.18	0	0	-	-	-	-	-	-	-	-	-	-	-	-	-	-	-	-	-	-	-	-	-
TRINITY_DN110590_c0_g1_i1	205		0	0	0	0	19.03	-	-	-	-	-	-	-	-	-	-	-	-	-	-	-	-	-	-	-	-	-
TRINITY_DN110613_c0_g1_i1	206	0	0	0	10.02	0	0	-	-	-	-	-	-	-	-	-	-	-	-	-	-	-	-	-	-	-	-	-
TRINITY_DN110665_c0_g1_i1	209	0	0	0	9.03	0	0	-	-	-	-	-	-	-	-	-	hypothetical protein LEMA_P098790.1 [Leptosphaeria maculans JN3]	gi|396484445|ref|XP_003841949.1|	79	1.21e-16	-	-	-	-	-	-	-	-
TRINITY_DN110761_c0_g1_i1	203	0	0	0	11.18	0	0	-	-	-	-	-	-	-	-	-	-	-	-	-	-	-	-	-	-	-	-	-
TRINITY_DN110907_c0_g1_i1	206		0	0	0	0	12.24	-	-	-	-	-	-	-	-	-	DNA binding [Ascochyta rabiei]	gi|1020708148|gb|KZM27962.1|	123	2.75e-32	-	-	-	-	-	GO:0000122 negative regulation of transcription from RNA polymerase II promoter;GO:0006338 chromatin remodeling;GO:0016577 histone demethylation;GO:0034721 histone H3-K4 demethylation, trimethyl-H3-K4-specific;GO:0055114 oxidation-reduction process	GO:0005634 nucleus	GO:0003677 DNA binding;GO:0008270 zinc ion binding;GO:0016706 oxidoreductase activity, acting on paired donors, with incorporation or reduction of molecular oxygen, 2-oxoglutarate as one donor, and incorporation of one atom each of oxygen into both donors;GO:0032453 histone demethylase activity (H3-K4 specific);GO:0034647 histone demethylase activity (H3-trimethyl-K4 specific);GO:0034648 histone …
TRINITY_DN110938_c0_g1_i1	206	0	0	0	10.02	0	0	Function unknown	KOG2428	Hs22054426	48.5	7.79e-08	RNA polymerase-associated protein LEO1 OS=Dictyostelium discoideum GN=leo1 PE=3 SV=1	sp|Q54MB8|LEO1_DICDI	58.2	1.5e-10	hypothetical protein SOVF_142980 [Spinacia oleracea]	gi|902185959|gb|KNA10585.1|	58.2	2.76e-09	dosa:Os03t0756500-00	55.1	4.63e-09	K15177	-	-	-	-
TRINITY_DN111065_c0_g1_i1	201	0	0	0	6.04	0	0	-	-	-	-	-	-	-	-	-	-	-	-	-	-	-	-	-	-	-	-	-
TRINITY_DN11108_c0_g1_i1	206	0	0	0	10.02	0	0	-	-	-	-	-	-	-	-	-	F-box/RNI/FBD-like domain protein [Medicago truncatula]	gi|357470499|ref|XP_003605534.1|	103	2.35e-25	mtr:MTR_4g032730	103	3.45e-26	-	-	-	-	-
TRINITY_DN111106_c0_g1_i1	211		0	0	0	0	10.33	-	-	-	-	-	-	-	-	-	-	-	-	-	-	-	-	-	-	-	-	-
TRINITY_DN111115_c0_g1_i1	204	0	0	0	10.77	0	0	-	-	-	-	-	26S proteasome regulatory subunit RPN11 OS=Ashbya gossypii (strain ATCC 10895 / CBS 109.51 / FGSC 9923 / NRRL Y-1056) GN=RPN11 PE=3 SV=1	sp|Q750E9|RPN11_ASHGO	45.4	4.06e-06	26S proteasome regulatory subunit rpn11 [Emmonsia crescens UAMH 3008]	gi|821509708|gb|KKZ66061.1|	104	1.03e-26	-	-	-	-	-	-	GO:0000502 proteasome complex	-
TRINITY_DN111200_c0_g1_i1	211	0	0	0	8.45	0	0	-	-	-	-	-	Hsp90 co-chaperone Cdc37 OS=Schizosaccharomyces pombe (strain 972 / ATCC 24843) GN=cdc37 PE=1 SV=1	sp|O94740|CDC37_SCHPO	62.8	2.86e-12	hypothetical protein CC77DRAFT_1043147 [Alternaria alternata]	gi|1027156554|gb|OAG16940.1|	146	2.63e-41	-	-	-	-	-	GO:0000161 MAPK cascade involved in osmosensory signaling pathway;GO:0006457 protein folding;GO:0030474 spindle pole body duplication;GO:0032872 regulation of stress-activated MAPK cascade;GO:0050821 protein stabilization;GO:0051726 regulation of cell cycle	GO:0005634 nucleus;GO:0005737 cytoplasm;GO:0005829 cytosol	GO:0019901 protein kinase binding;GO:0019901 protein kinase binding;GO:0031072 heat shock protein binding;GO:0051082 unfolded protein binding
TRINITY_DN111244_c0_g1_i1	222	0	0	0	6.09	0	0	-	-	-	-	-	-	-	-	-	protoporphyrinogen oxidase [Byssochlamys spectabilis No. 5]	gi|557727796|dbj|GAD93636.1|	50.8	1.3e-06	-	-	-	-	-	-	-	-
TRINITY_DN111390_c0_g2_i1	202	0	0	0	11.62	0	0	-	-	-	-	-	-	-	-	-	conserved hypothetical protein [Byssochlamys spectabilis No. 5]	gi|557721751|dbj|GAD99415.1|	111	1.68e-28	csl:COCSUDRAFT_55496	68.6	4.95e-14	-	-	-	-	-
TRINITY_DN111476_c0_g1_i1	211	0	0	0	8.45	0	0	Function unknown	KOG3833	7298579	141	3.8e-41	tRNA-splicing ligase RtcB homolog OS=Drosophila melanogaster GN=CG9987 PE=2 SV=1	sp|Q9VIW7|RTCB_DROME	141	1.58e-40	hypothetical protein Bathy11g01950 [Bathycoccus prasinos]	gi|612389794|ref|XP_007510418.1|	136	2.11e-37	bpg:Bathy11g01950	136	3.11e-38	K14415	-	GO:0006388 tRNA splicing, via endonucleolytic cleavage and ligation;GO:0006396 RNA processing;GO:0008033 tRNA processing	GO:0072669 tRNA-splicing ligase complex	GO:0000166 nucleotide binding;GO:0003972 RNA ligase (ATP) activity;GO:0005524 ATP binding;GO:0008452 RNA ligase activity;GO:0016874 ligase activity;GO:0046872 metal ion binding
TRINITY_DN111556_c0_g1_i1	216	0	0	0	7.23	0	0	-	-	-	-	-	-	-	-	-	-	-	-	-	-	-	-	-	-	-	-	-
TRINITY_DN111655_c0_g1_i1	232	0	0	0	7.09	0	0	-	-	-	-	-	-	-	-	-	-	-	-	-	-	-	-	-	-	-	-	-
TRINITY_DN111677_c0_g1_i1	215		0	0	0	0	13.66	-	-	-	-	-	DNA-directed RNA polymerase I subunit RPA2 OS=Neurospora crassa (strain ATCC 24698 / 74-OR23-1A / CBS 708.71 / DSM 1257 / FGSC 987) GN=acr-2 PE=1 SV=2	sp|O74633|RPA2_NEUCR	124	5.77e-34	DNA binding [Ascochyta rabiei]	gi|1020705246|gb|KZM25395.1|	152	1.52e-42	pxb:103942286	112	3.98e-29	K03002	ko00230//Purine metabolism;ko03020//RNA polymerase;ko00240//Pyrimidine metabolism	GO:0006351 transcription, DNA-templated;GO:0006360 transcription from RNA polymerase I promoter;GO:0042790 transcription of nuclear large rRNA transcript from RNA polymerase I promoter	GO:0005634 nucleus;GO:0005736 DNA-directed RNA polymerase I complex	GO:0001054 RNA polymerase I activity;GO:0003677 DNA binding;GO:0003899 DNA-directed RNA polymerase activity;GO:0016740 transferase activity;GO:0016779 nucleotidyltransferase activity;GO:0032549 ribonucleoside binding
TRINITY_DN111721_c0_g1_i1	227		0	0	0	0	9.8	-	-	-	-	-	-	-	-	-	-	-	-	-	-	-	-	-	-	-	-	-
TRINITY_DN111757_c0_g1_i1	218	0	0	0	6.82	0	0	-	-	-	-	-	-	-	-	-	oxidoreductase [Blastomyces gilchristii SLH14081]	gi|1033923671|gb|OAT04525.1|	57	7.12e-09	-	-	-	-	-	-	-	-
TRINITY_DN111785_c0_g1_i1	210	0	0	0	8.73	0	0	General function prediction only	KOG0395	Hs4506413	61.6	4.88e-13	Ras-related protein Rap-1 OS=Physarum polycephalum GN=RAP1 PE=2 SV=1	sp|Q94694|RAP1_PHYPO	67	1.98e-14	small GTP-binding protein domain [Spizellomyces punctatus DAOM BR117]	gi|1027008843|ref|XP_016605829.1|	70.9	9.57e-15	zma:100282517	57	1.25e-10	K07901	ko04972//Pancreatic secretion	GO:0007165 signal transduction;GO:0007264 small GTPase mediated signal transduction	GO:0005622 intracellular;GO:0016020 membrane	GO:0000166 nucleotide binding;GO:0005525 GTP binding
TRINITY_DN111882_c0_g1_i1	306	0	0	0	15.81	0	0	-	-	-	-	-	-	-	-	-	-	-	-	-	-	-	-	-	-	-	-	-
TRINITY_DN111887_c0_g1_i1	235	0	0	0	8.82	0	0	Cytoskeleton	KOG1523	Hs5031601	65.5	1.14e-13	Actin-related protein 2/3 complex subunit 1B OS=Homo sapiens GN=ARPC1B PE=1 SV=3	sp|O15143|ARC1B_HUMAN	65.5	4.75e-13	Actin-related protein Arp2/3 complex [Klebsormidium flaccidum]	gi|971520516|dbj|GAQ77669.1|	75.5	2.08e-15	smo:SELMODRAFT_140479	70.1	2.71e-14	K05757	ko04810//Regulation of actin cytoskeleton;ko04666//Fc gamma R-mediated phagocytosis	GO:0030833 regulation of actin filament polymerization;GO:0034314 Arp2/3 complex-mediated actin nucleation	GO:0005885 Arp2/3 protein complex;GO:0015629 actin cytoskeleton	-
TRINITY_DN11195_c0_g1_i1	216	0	0	0	7.23	0	0	-	-	-	-	-	-	-	-	-	-	-	-	-	-	-	-	-	-	-	-	-
TRINITY_DN112019_c0_g1_i1	212	0	0	0	8.18	0	0	-	-	-	-	-	-	-	-	-	-	-	-	-	-	-	-	-	-	-	-	-
TRINITY_DN112030_c0_g1_i1	239	0	0	0	6.05	0	0	-	-	-	-	-	-	-	-	-	-	-	-	-	-	-	-	-	-	-	-	-
TRINITY_DN112120_c0_g1_i1	211		0	0	0	0	10.33	-	-	-	-	-	-	-	-	-	-	-	-	-	-	-	-	-	-	-	-	-
TRINITY_DN112137_c0_g1_i1	204		0	0	0	0	19.74	RNA processing and modification; Translation, ribosomal structure and biogenesis	KOG3387	At4g12600	91.7	2.63e-25	13 kDa ribonucleoprotein-associated protein OS=Ustilago maydis (strain 521 / FGSC 9021) GN=SNU13 PE=3 SV=1	sp|Q4P0K3|SNU13_USTMA	97.4	4.67e-27	ribonucleoprotein-associated protein [Allomyces macrogynus ATCC 38327]	gi|909142756|gb|KNE67221.1|	100	6.74e-27	atr:18440993	97.1	2.21e-26	K12845	ko03008//Ribosome biogenesis in eukaryotes;ko03040//Spliceosome	-	-	-
TRINITY_DN112189_c0_g1_i1	244	0	0	0	7.27	0	0	Signal transduction mechanisms	KOG0192	At3g24720	51.2	1.3e-08	Probable LIM domain-containing serine/threonine-protein kinase DDB_G0287001 OS=Dictyostelium discoideum GN=DDB_G0287001 PE=3 SV=1	sp|Q54L00|LIMKA_DICDI	56.2	1.09e-09	hypothetical protein CISIN_1g0402571mg, partial [Citrus sinensis]	gi|641846993|gb|KDO65874.1|	60.8	5.16e-10	cit:102625737	59.3	2.23e-10	-	-	GO:0006468 protein phosphorylation;GO:0009966 regulation of signal transduction	-	GO:0004672 protein kinase activity;GO:0004674 protein serine/threonine kinase activity;GO:0005524 ATP binding;GO:0016772 transferase activity, transferring phosphorus-containing groups
TRINITY_DN112229_c0_g1_i1	210	0	0	0	8.73	0	0	-	-	-	-	-	-	-	-	-	-	-	-	-	-	-	-	-	-	-	-	-
TRINITY_DN112313_c0_g1_i1	221	0	0	0	6.26	0	0	-	-	-	-	-	-	-	-	-	-	-	-	-	-	-	-	-	-	-	-	-
TRINITY_DN112352_c0_g1_i1	206	0	0	0	10.02	0	0	-	-	-	-	-	-	-	-	-	hypothetical protein CC77DRAFT_1036197 [Alternaria alternata]	gi|1027153230|gb|OAG13636.1|	95.5	2.03e-22	-	-	-	-	-	-	GO:0005634 nucleus	-
TRINITY_DN112374_c0_g1_i1	212		0	0	0	0	10	-	-	-	-	-	-	-	-	-	-	-	-	-	-	-	-	-	-	-	-	-
TRINITY_DN112428_c0_g1_i1	214		0	0	0	0	9.39	-	-	-	-	-	-	-	-	-	-	-	-	-	-	-	-	-	-	-	-	-
TRINITY_DN112442_c0_g1_i1	216	0	0	0	7.23	0	0	-	-	-	-	-	-	-	-	-	-	-	-	-	-	-	-	-	-	-	-	-
TRINITY_DN112470_c0_g1_i1	207	0	0	0	9.67	0	0	-	-	-	-	-	-	-	-	-	-	-	-	-	-	-	-	-	-	-	-	-
TRINITY_DN112495_c0_g1_i1	219	0	0	0	6.63	0	0	-	-	-	-	-	-	-	-	-	-	-	-	-	-	-	-	-	-	-	-	-
TRINITY_DN112506_c0_g1_i1	204	0	0	0	16.16	0	0	-	-	-	-	-	-	-	-	-	-	-	-	-	-	-	-	-	-	-	-	-
TRINITY_DN112621_c0_g1_i1	201	0	0	0	6.04	0	0	-	-	-	-	-	-	-	-	-	P-loop containing nucleoside triphosphate hydrolase protein [Alternaria alternata]	gi|1027163517|gb|OAG23887.1|	114	4.6e-29	-	-	-	-	-	GO:0006810 transport;GO:0008152 metabolic process;GO:0055085 transmembrane transport	GO:0016021 integral component of membrane	GO:0000166 nucleotide binding;GO:0005524 ATP binding;GO:0016887 ATPase activity;GO:0042626 ATPase activity, coupled to transmembrane movement of substances
TRINITY_DN112805_c0_g1_i1	219	0	0	0	6.63	0	0	-	-	-	-	-	-	-	-	-	-	-	-	-	-	-	-	-	-	-	-	-
TRINITY_DN112854_c0_g1_i1	204	0	0	0	10.77	0	0	-	-	-	-	-	-	-	-	-	-	-	-	-	-	-	-	-	-	-	-	-
TRINITY_DN112906_c0_g1_i1	201	0	0	0	6.04	0	0	-	-	-	-	-	-	-	-	-	-	-	-	-	-	-	-	-	-	-	-	-
TRINITY_DN112912_c0_g1_i1	208	0	0	0	9.34	0	5.71	-	-	-	-	-	Prohibitin-1 OS=Schizosaccharomyces pombe (strain 972 / ATCC 24843) GN=phb1 PE=3 SV=1	sp|Q9P7H3|PHB1_SCHPO	112	4.23e-31	prohibitin complex subunit Phb1, putative [Byssochlamys spectabilis No. 5]	gi|557726220|dbj|GAD95156.1|	139	1.95e-40	cvr:CHLNCDRAFT_59556	96.7	1.28e-24	K17080	-	-	-	-
TRINITY_DN112980_c0_g1_i1	228	0	0	0	7.81	0	0	Cytoskeleton; Signal transduction mechanisms	KOG1700	Hs7705373	57.8	5.38e-11	Xin actin-binding repeat-containing protein 2 OS=Mus musculus GN=Xirp2 PE=1 SV=1	sp|Q4U4S6|XIRP2_MOUSE	59.3	8.39e-11	Regulatory protein MLP and related LIM proteins [Klebsormidium flaccidum]	gi|971519141|dbj|GAQ79025.1|	61.6	7.62e-11	bvg:104901963	57	5.68e-10	K09377	-	-	-	-
TRINITY_DN112999_c0_g1_i1	217	0	0	0	7.02	0	0	-	-	-	-	-	-	-	-	-	-	-	-	-	-	-	-	-	-	-	-	-
TRINITY_DN11304_c0_g1_i1	209	0	0	0	9.03	0	0	-	-	-	-	-	Probable disease resistance protein At5g66890 OS=Arabidopsis thaliana GN=At5g66890 PE=3 SV=1	sp|Q9FKZ2|DRL41_ARATH	50.4	6.16e-08	disease resistance protein (CC-NBS-LRR class) family protein [Medicago truncatula]	gi|357483065|ref|XP_003611819.1|	120	3.3e-31	mtr:MTR_5g018210	120	4.84e-32	-	-	-	-	GO:0043531 ADP binding
TRINITY_DN11305_c0_g1_i1	214		0	0	0	0	9.39	-	-	-	-	-	-	-	-	-	-	-	-	-	-	-	-	-	-	-	-	-
TRINITY_DN11307_c0_g1_i1	228	0	0	0	10.42	0	0	-	-	-	-	-	-	-	-	-	-	-	-	-	-	-	-	-	-	-	-	-
TRINITY_DN113233_c0_g1_i1	206		0	0	0	0	12.24	-	-	-	-	-	-	-	-	-	-	-	-	-	-	-	-	-	-	-	-	-
TRINITY_DN113300_c0_g1_i1	233	0	0	0	6.92	0	0	Energy production and conversion	KOG2658	At5g08530	143	7.22e-42	NADH dehydrogenase [ubiquinone] flavoprotein 1, mitochondrial OS=Dictyostelium discoideum GN=ndufv1 PE=2 SV=1	sp|Q54I90|NDUV1_DICDI	145	4.54e-42	NADH dehydrogenase, partial [Micromonas pusilla]	gi|825022649|gb|AKI89165.1|	147	8.37e-44	bpg:Bathy02g02680	150	1.52e-43	K03942	ko00190//Oxidative phosphorylation	-	-	-
TRINITY_DN113309_c0_g1_i1	206		0	0	0	0	12.24	Energy production and conversion	KOG1232	YDL178w	95.1	3.3e-24	D-2-hydroxyglutarate dehydrogenase, mitochondrial OS=Homo sapiens GN=D2HGDH PE=1 SV=3	sp|Q8N465|D2HDH_HUMAN	99.4	3.95e-25	actin interacting protein 2 [Byssochlamys spectabilis No. 5]	gi|557729392|dbj|GAD92068.1|	107	1.03e-26	csl:COCSUDRAFT_46474	94.7	4e-23	K18204	-	-	-	-
TRINITY_DN113337_c0_g1_i1	208		0	0	0	0	11.41	Translation, ribosomal structure and biogenesis	KOG2007	YNL247w	103	5.5e-27	Cysteine--tRNA ligase, cytoplasmic OS=Dictyostelium discoideum GN=cysS PE=3 SV=1	sp|Q54KR1|SYCC_DICDI	103	1.22e-26	ATP binding [Ascochyta rabiei]	gi|1020698217|gb|KZM19111.1|	145	5.91e-40	ppp:PHYPADRAFT_160662	103	4.48e-26	K01883	ko00970//Aminoacyl-tRNA biosynthesis	GO:0006418 tRNA aminoacylation for protein translation;GO:0006423 cysteinyl-tRNA aminoacylation	GO:0005829 cytosol;GO:0005840 ribosome	GO:0000166 nucleotide binding;GO:0004812 aminoacyl-tRNA ligase activity;GO:0004817 cysteine-tRNA ligase activity;GO:0005524 ATP binding
TRINITY_DN113443_c0_g1_i1	212		0	0	4.09	0	10	-	-	-	-	-	-	-	-	-	hypothetical protein MtrDRAFT_AC147431g14v2 [Medicago truncatula]	gi|92886101|gb|ABE88111.1|	70.1	1.86e-13	mtr:MTR_7g037160	97.4	7.93e-25	-	-	-	-	-
TRINITY_DN113469_c0_g1_i1	207	0	0	0	9.67	0	0	Posttranslational modification, protein turnover, chaperones	KOG0548	YOR027w	59.7	9.46e-12	Heat shock protein STI1 OS=Saccharomyces cerevisiae (strain ATCC 204508 / S288c) GN=STI1 PE=1 SV=1	sp|P15705|STI1_YEAST	59.7	3.92e-11	hypothetical protein PTT_07786 [Pyrenophora teres f. teres 0-1]	gi|330916375|ref|XP_003297393.1|	126	1.24e-33	sbi:SORBI_06g023830	49.3	5.02e-07	K09553	-	GO:0006457 protein folding;GO:0043086 negative regulation of catalytic activity	GO:0005634 nucleus;GO:0005737 cytoplasm;GO:0005829 cytosol	GO:0003729 mRNA binding;GO:0030544 Hsp70 protein binding;GO:0042030 ATPase inhibitor activity;GO:0051879 Hsp90 protein binding
TRINITY_DN113593_c0_g1_i1	201	0	0	0	6.04	0	0	-	-	-	-	-	-	-	-	-	ZZ type zinc finger domain protein [Talaromyces stipitatus ATCC 10500]	gi|242814344|ref|XP_002486351.1|	53.1	1.31e-07	-	-	-	-	-	-	-	GO:0008270 zinc ion binding
TRINITY_DN113597_c0_g1_i1	209		0	0	0	0	11.03	-	-	-	-	-	-	-	-	-	-	-	-	-	-	-	-	-	-	-	-	-
TRINITY_DN1136_c0_g1_i1	293		0	0	1.68	0	182.32	-	-	-	-	-	-	-	-	-	unknown [Medicago truncatula]	gi|388518269|gb|AFK47196.1|	89	2.37e-22	mtr:MTR_3g028500	93.6	3.9e-25	-	-	-	-	-
TRINITY_DN1136_c0_g3_i1	293		0	0	0	0	23.32	-	-	-	-	-	-	-	-	-	unknown [Medicago truncatula]	gi|388518269|gb|AFK47196.1|	89.4	1.27e-22	mtr:MTR_3g028500	94.4	1.73e-25	-	-	-	-	-
TRINITY_DN113601_c0_g1_i1	201	0	0	0	6.04	0	0	-	-	-	-	-	-	-	-	-	RING finger domain protein [Rasamsonia emersonii CBS 393.64]	gi|915150561|ref|XP_013327657.1|	125	1.81e-33	-	-	-	-	-	-	-	-
TRINITY_DN113767_c0_g1_i1	201	0	0	0	6.04	0	0	-	-	-	-	-	-	-	-	-	-	-	-	-	-	-	-	-	-	-	-	-
TRINITY_DN113825_c0_g1_i1	204	0	0	0	10.77	0	0	-	-	-	-	-	-	-	-	-	-	-	-	-	-	-	-	-	-	-	-	-
TRINITY_DN113835_c0_g1_i1	207		0	0	0	0	11.82	-	-	-	-	-	-	-	-	-	-	-	-	-	-	-	-	-	-	-	-	-
TRINITY_DN113847_c0_g1_i1	207	0	0	0	9.67	0	0	General function prediction only	KOG1075	At2g45230	43.5	4.67e-06	-	-	-	-	DNase I superfamily protein, putative [Medicago truncatula]	gi|922327357|ref|XP_013443071.1|	107	9.91e-29	mdm:103446515	65.9	6.25e-13	-	-	GO:0006278 RNA-dependent DNA biosynthetic process	-	GO:0003964 RNA-directed DNA polymerase activity
TRINITY_DN113866_c0_g1_i1	228	0	0	0	7.81	0	0	-	-	-	-	-	Uncharacterized MFS-type transporter PB1E7.08c OS=Schizosaccharomyces pombe (strain 972 / ATCC 24843) GN=SPAPB1E7.08c PE=1 SV=1	sp|Q9C101|YKT8_SCHPO	67	1.36e-13	membrane transporter [Alternaria alternata]	gi|1027165283|gb|OAG25650.1|	160	2.91e-46	-	-	-	-	-	GO:0055085 transmembrane transport	GO:0016021 integral component of membrane	-
TRINITY_DN113926_c0_g1_i1	203	0	0	0	11.18	0	0	-	-	-	-	-	-	-	-	-	-	-	-	-	-	-	-	-	-	-	-	-
TRINITY_DN113978_c0_g1_i1	208		0	0	0	0	11.41	Inorganic ion transport and metabolism	KOG1650	At2g31910	50.4	1.68e-08	Cation/H(+) antiporter 21 OS=Arabidopsis thaliana GN=CHX21 PE=2 SV=2	sp|Q9SKA9|CHX21_ARATH	50.4	6.91e-08	cation/H+ exchanger 3 [Medicago truncatula]	gi|922378336|ref|XP_013459407.1|	129	3.22e-34	mtr:MTR_5g067690	101	1.85e-25	-	-	GO:0006810 transport;GO:0006812 cation transport;GO:0006813 potassium ion transport;GO:0006814 sodium ion transport;GO:0055085 transmembrane transport;GO:1902600 hydrogen ion transmembrane transport	GO:0016021 integral component of membrane	GO:0005451 monovalent cation:proton antiporter activity;GO:0015299 solute:proton antiporter activity
TRINITY_DN11405_c0_g3_i1	400		0	0	2.56	0	14.48	Translation, ribosomal structure and biogenesis	KOG0878	At4g18100	61.6	1.54e-12	60S ribosomal protein L32-1 OS=Arabidopsis thaliana GN=RPL32A PE=2 SV=2	sp|P49211|RL321_ARATH	61.6	6.38e-12	similar to ribosomal protein L32 [Medicago sativa]	gi|3885519|gb|AAC77930.1|	66.6	1.55e-13	obr:102713492	67.4	5.99e-14	K02912	ko03010//Ribosome	GO:0006412 translation	GO:0005622 intracellular;GO:0005840 ribosome	GO:0003735 structural constituent of ribosome
TRINITY_DN114098_c0_g1_i1	202		0	0	0	0	14.18	-	-	-	-	-	-	-	-	-	Uncharacterized protein At4g02000 family [Cajanus cajan]	gi|1012352515|gb|KYP63703.1|	71.2	3.29e-14	mtr:MTR_5g043410	88.2	2.42e-22	-	-	-	-	-
TRINITY_DN114178_c0_g1_i1	221	0	0	0	6.26	0	0	-	-	-	-	-	-	-	-	-	-	-	-	-	-	-	-	-	-	-	-	-
TRINITY_DN114203_c0_g1_i1	202	0	0	0	11.62	0	0	-	-	-	-	-	Delta 8-(E)-sphingolipid desaturase OS=Kluyveromyces lactis (strain ATCC 8585 / CBS 2359 / DSM 70799 / NBRC 1267 / NRRL Y-1140 / WM37) GN=SLD PE=3 SV=1	sp|Q6CMK7|SLD1_KLULA	68.2	3.39e-14	delta 8-(E)-sphingolipid desaturase [Alternaria alternata]	gi|1027157035|gb|OAG17419.1|	143	6.48e-40	ota:Ot15g01140	47.8	1.46e-06	K13076	-	GO:0006629 lipid metabolic process;GO:0055114 oxidation-reduction process	GO:0016021 integral component of membrane	GO:0016491 oxidoreductase activity
TRINITY_DN114254_c0_g1_i1	218	0	0	0	6.82	0	0	-	-	-	-	-	-	-	-	-	-	-	-	-	-	-	-	-	-	-	-	-
TRINITY_DN114362_c0_g1_i1	216	0	0	0	10.85	0	0	-	-	-	-	-	-	-	-	-	-	-	-	-	-	-	-	-	-	-	-	-
TRINITY_DN114395_c0_g1_i1	209	0	0	0	9.03	0	0	-	-	-	-	-	-	-	-	-	-	-	-	-	-	-	-	-	-	-	-	-
TRINITY_DN114422_c0_g1_i1	222	0	0	0	6.09	0	0	Lipid transport and metabolism	KOG1684	Hs7657160	56.2	1.54e-10	3-hydroxyisobutyryl-CoA hydrolase, mitochondrial OS=Gallus gallus GN=HIBCH PE=2 SV=1	sp|Q5ZJ60|HIBCH_CHICK	60.1	3.52e-11	PREDICTED: 3-hydroxyisobutyryl-CoA hydrolase-like protein 3, mitochondrial [Gossypium hirsutum]	gi|1028949520|ref|XP_016718114.1|	66.6	3.19e-12	cam:101491368	65.9	7.54e-13	K05605	ko00280//Valine, leucine and isoleucine degradation;ko00640//Propanoate metabolism;ko00410//beta-Alanine metabolism	-	-	-
TRINITY_DN114519_c0_g1_i1	201	0	0	0	12.07	0	0	-	-	-	-	-	-	-	-	-	hypothetical protein CC77DRAFT_1054420 [Alternaria alternata]	gi|1027154543|gb|OAG14937.1|	137	1.86e-37	-	-	-	-	-	GO:0000001 mitochondrion inheritance;GO:0000266 mitochondrial fission;GO:0001300 chronological cell aging;GO:0007005 mitochondrion organization;GO:0007031 peroxisome organization;GO:0008152 metabolic process;GO:0016559 peroxisome fission;GO:0034643 establishment of mitochondrion localization, microtubule-mediated;GO:0051260 protein homooligomerization;GO:0051646 mitochondrion localization	GO:0005737 cytoplasm;GO:0005739 mitochondrion;GO:0005741 mitochondrial outer membrane;GO:0005777 peroxisome;GO:0032153 cell division site	GO:0000166 nucleotide binding;GO:0003924 GTPase activity;GO:0005525 GTP binding;GO:0042802 identical protein binding;GO:0042803 protein homodimerization activity
TRINITY_DN114652_c0_g1_i1	231	0	0	0	7.26	0	0	-	-	-	-	-	Putative ubiquitin thioesterase otu1 OS=Schizosaccharomyces pombe (strain 972 / ATCC 24843) GN=otu1 PE=1 SV=1	sp|O13974|OTU1_SCHPO	45.4	4.65e-06	OTU-like cysteine protease, putative [Byssochlamys spectabilis No. 5]	gi|557721275|dbj|GAD99867.1|	70.5	9.47e-14	-	-	-	-	-	GO:0006508 proteolysis	-	GO:0008233 peptidase activity
TRINITY_DN114809_c0_g1_i1	201	0	0	0	6.04	0	0	-	-	-	-	-	-	-	-	-	beta-galactosidase [Alternaria alternata]	gi|1027160426|gb|OAG20802.1|	80.1	4.4e-17	rcu:RCOM_1869890	45.8	4.71e-06	-	-	-	-	-
TRINITY_DN114868_c0_g1_i1	208	0	0	0	9.34	0	0	-	-	-	-	-	-	-	-	-	-	-	-	-	-	-	-	-	-	-	-	-
TRINITY_DN114902_c0_g1_i1	210	0	0	0	8.73	0	0	-	-	-	-	-	-	-	-	-	-	-	-	-	-	-	-	-	-	-	-	-
TRINITY_DN114933_c0_g1_i1	212		0	0	0	0	10	-	-	-	-	-	-	-	-	-	-	-	-	-	-	-	-	-	-	-	-	-
TRINITY_DN114954_c0_g1_i1	205	0	0	0	10.39	0	0	-	-	-	-	-	-	-	-	-	-	-	-	-	-	-	-	-	-	-	-	-
TRINITY_DN114964_c0_g1_i1	201		0	0	0	0	14.74	-	-	-	-	-	-	-	-	-	hypothetical protein ST47_g4717 [Ascochyta rabiei]	gi|1020703804|gb|KZM24136.1|	101	1.2e-24	-	-	-	-	-	-	-	-
TRINITY_DN114991_c0_g1_i1	222		0	0	0	0	11.17	-	-	-	-	-	ATP-dependent RNA helicase dbp7 OS=Aspergillus niger (strain CBS 513.88 / FGSC A1513) GN=dbp7 PE=3 SV=1	sp|A2RA55|DBP7_ASPNC	132	1.21e-36	ATP dependent RNA helicase (Dbp7), putative [Talaromyces marneffei ATCC 18224]	gi|212529744|ref|XP_002145029.1|	131	4.2e-35	pxb:103942840	105	6.9e-27	K14806	-	GO:0008152 metabolic process	-	GO:0000166 nucleotide binding;GO:0003676 nucleic acid binding;GO:0003723 RNA binding;GO:0004386 helicase activity;GO:0005524 ATP binding;GO:0016787 hydrolase activity
TRINITY_DN115059_c0_g1_i1	221	0	0	0	6.26	0	0	-	-	-	-	-	-	-	-	-	hypothetical protein TW65_98121 [Stemphylium lycopersici]	gi|909987493|gb|KNG45104.1|	61.6	1.83e-11	-	-	-	-	-	-	-	-
TRINITY_DN115081_c0_g1_i1	300	0	0	0	6.93	0	4.73	-	-	-	-	-	-	-	-	-	hypothetical protein MTR_7g111500 [Medicago truncatula]	gi|357511701|ref|XP_003626139.1|	155	1.15e-48	mtr:MTR_7g111500	155	1.69e-49	-	-	-	-	-
TRINITY_DN115103_c0_g1_i1	231	0	0	0	7.26	0	0	-	-	-	-	-	-	-	-	-	-	-	-	-	-	-	-	-	-	-	-	-
TRINITY_DN115137_c0_g1_i1	210	0	0	0	13.1	0	0	-	-	-	-	-	Beta-1,3-glucan-binding protein OS=Penaeus monodon PE=2 SV=1	sp|Q8N0N3|BGBP_PENMO	73.2	4.82e-16	hypothetical protein CLUG_01835 [Clavispora lusitaniae ATCC 42720]	gi|260948158|ref|XP_002618376.1|	97.1	4.48e-23	cvr:CHLNCDRAFT_137383	69.7	2.98e-14	-	-	GO:0005975 carbohydrate metabolic process	-	GO:0004553 hydrolase activity, hydrolyzing O-glycosyl compounds
TRINITY_DN115212_c0_g1_i1	208	0	0	0	9.34	0	0	-	-	-	-	-	Endoglucanase-4 OS=Hypocrea jecorina GN=cel61a PE=1 SV=1	sp|O14405|GUN4_HYPJE	55.1	1.82e-09	hypothetical protein AK830_g7332 [Neonectria ditissima]	gi|936410546|gb|KPM39199.1|	62	9.61e-11	-	-	-	-	-	GO:0005975 carbohydrate metabolic process	GO:0005576 extracellular region	GO:0004553 hydrolase activity, hydrolyzing O-glycosyl compounds;GO:0030248 cellulose binding
TRINITY_DN115322_c0_g1_i1	347	0	0	0	20.36	0	0	-	-	-	-	-	-	-	-	-	-	-	-	-	cam:101497515	49.3	1.63e-06	-	-	-	-	-
TRINITY_DN115360_c0_g1_i1	202	0	0	0	11.62	0	0	-	-	-	-	-	-	-	-	-	transmembrane protein, putative [Medicago truncatula]	gi|357502589|ref|XP_003621583.1|	67	4.4e-13	mtr:MTR_7g017380	67	6.47e-14	-	-	-	GO:0016021 integral component of membrane	-
TRINITY_DN115461_c0_g1_i1	238	0	0	0	6.18	0	0	-	-	-	-	-	-	-	-	-	-	-	-	-	-	-	-	-	-	-	-	-
TRINITY_DN115464_c0_g1_i1	233	0	0	0	6.92	0	0	-	-	-	-	-	-	-	-	-	-	-	-	-	-	-	-	-	-	-	-	-
TRINITY_DN115465_c0_g1_i1	217	0	0	0	7.02	0	0	-	-	-	-	-	-	-	-	-	-	-	-	-	-	-	-	-	-	-	-	-
TRINITY_DN115553_c0_g1_i1	220	0	0	0	6.44	0	0	-	-	-	-	-	-	-	-	-	-	-	-	-	-	-	-	-	-	-	-	-
TRINITY_DN115578_c0_g1_i1	219	0	0	0	6.63	0	0	-	-	-	-	-	-	-	-	-	-	-	-	-	-	-	-	-	-	-	-	-
TRINITY_DN115675_c0_g1_i1	206	0	0	0	10.02	0	0	-	-	-	-	-	-	-	-	-	-	-	-	-	-	-	-	-	-	-	-	-
TRINITY_DN115681_c0_g1_i1	221	0	0	0	6.26	0	0	-	-	-	-	-	-	-	-	-	-	-	-	-	-	-	-	-	-	-	-	-
TRINITY_DN115701_c0_g1_i1	205	0	0	0	10.39	0	0	-	-	-	-	-	-	-	-	-	PREDICTED: uncharacterized protein LOC101509306 [Cicer arietinum]	gi|502126996|ref|XP_004499522.1|	53.9	7.37e-08	cam:101509306	53.9	1.08e-08	-	-	-	-	-
TRINITY_DN115702_c0_g1_i1	222	0	0	0	9.14	0	0	-	-	-	-	-	-	-	-	-	-	-	-	-	-	-	-	-	-	-	-	-
TRINITY_DN115716_c0_g1_i1	213	0	0	0	7.93	0	0	-	-	-	-	-	-	-	-	-	-	-	-	-	-	-	-	-	-	-	-	-
TRINITY_DN115721_c0_g1_i1	205	0	0	0	10.39	0	0	-	-	-	-	-	-	-	-	-	-	-	-	-	-	-	-	-	-	-	-	-
TRINITY_DN115731_c0_g1_i1	201		0	0	0	0	14.74	-	-	-	-	-	-	-	-	-	-	-	-	-	-	-	-	-	-	-	-	-
TRINITY_DN11583_c0_g1_i1	216	0	0	0	10.85	0	0	Cytoskeleton	KOG0676	At5g09810	52	4.92e-09	Actin-2 OS=Pisum sativum PE=2 SV=1	sp|P30165|ACT2_PEA	53.9	4.61e-09	putative actin family protein [Zea mays]	gi|413951586|gb|AFW84235.1|	52.4	6.29e-08	sbi:SORBI_01g017380	53.9	1.25e-08	K10355	-	-	GO:0005737 cytoplasm;GO:0005856 cytoskeleton	GO:0000166 nucleotide binding;GO:0005524 ATP binding
TRINITY_DN115987_c0_g1_i1	213	0	0	0	7.93	0	0	General function prediction only	KOG0017	At2g10780	76.3	1.32e-17	-	-	-	-	PREDICTED: uncharacterized protein LOC105852393, partial [Cicer arietinum]	gi|828322190|ref|XP_012572980.1|	130	1.36e-34	cam:105852393	130	2e-35	-	-	-	-	-
TRINITY_DN116063_c0_g1_i1	208	0	0	0	9.34	0	0	-	-	-	-	-	-	-	-	-	PREDICTED: uncharacterized protein LOC105852422 [Cicer arietinum]	gi|828322770|ref|XP_012573088.1|	57.4	2.53e-09	cam:105852422	57.4	3.72e-10	-	-	-	-	-
TRINITY_DN116081_c0_g1_i1	218	0	0	0	10.23	0	0	-	-	-	-	-	-	-	-	-	-	-	-	-	-	-	-	-	-	-	-	-
TRINITY_DN116100_c0_g1_i1	221	0	0	0	6.26	0	0	-	-	-	-	-	-	-	-	-	-	-	-	-	-	-	-	-	-	-	-	-
TRINITY_DN116174_c0_g1_i1	222	0	0	0	6.09	0	0	-	-	-	-	-	-	-	-	-	UbiA prenyltransferase family [Macrophomina phaseolina MS6]	gi|407917104|gb|EKG10426.1|	86.7	2.87e-20	-	-	-	-	-	GO:0008152 metabolic process	GO:0016021 integral component of membrane	GO:0004659 prenyltransferase activity;GO:0016740 transferase activity
TRINITY_DN116179_c0_g1_i1	209	0	0	0	9.03	0	0	-	-	-	-	-	-	-	-	-	hypothetical protein AC579_743 [Pseudocercospora musae]	gi|1002219946|gb|KXT14866.1|	57.4	4.24e-09	-	-	-	-	-	GO:0008152 metabolic process	-	GO:0016787 hydrolase activity
TRINITY_DN116229_c0_g1_i1	219	0	0	0	6.63	0	0	-	-	-	-	-	-	-	-	-	-	-	-	-	-	-	-	-	-	-	-	-
TRINITY_DN116259_c0_g1_i1	206	0	0	0	10.02	0	0	-	-	-	-	-	-	-	-	-	multisynthetase complex auxiliary component p43 [Alternaria alternata]	gi|1027159690|gb|OAG20067.1|	98.6	9.86e-24	-	-	-	-	-	GO:0006418 tRNA aminoacylation for protein translation;GO:0051351 positive regulation of ligase activity	GO:0005737 cytoplasm;GO:0017102 methionyl glutamyl tRNA synthetase complex	GO:0000049 tRNA binding;GO:0008047 enzyme activator activity;GO:0032266 phosphatidylinositol-3-phosphate binding;GO:0080025 phosphatidylinositol-3,5-bisphosphate binding
TRINITY_DN11626_c0_g2_i1	225	0	0	0	9.31	0	0	-	-	-	-	-	-	-	-	-	-	-	-	-	-	-	-	-	-	-	-	-
TRINITY_DN116286_c0_g1_i1	202	0	0	0	11.62	0	0	-	-	-	-	-	-	-	-	-	-	-	-	-	-	-	-	-	-	-	-	-
TRINITY_DN11629_c0_g1_i1	206	0	0	0	10.02	0	0	-	-	-	-	-	-	-	-	-	PREDICTED: LOW QUALITY PROTEIN: sugar transporter ERD6-like 5 [Arachis duranensis]	gi|1012182468|ref|XP_015968556.1|	50.1	1.72e-06	cam:101513585	49.3	4.56e-07	K08145	-	-	-	-
TRINITY_DN116310_c0_g1_i1	209	0	0	0	9.03	0	0	-	-	-	-	-	-	-	-	-	-	-	-	-	-	-	-	-	-	-	-	-
TRINITY_DN116350_c0_g1_i1	213		0	0	0	0	14.53	-	-	-	-	-	-	-	-	-	ATP binding [Ascochyta rabiei]	gi|1020703592|gb|KZM23947.1|	117	4.3e-30	-	-	-	-	-	-	-	GO:0003677 DNA binding;GO:0005524 ATP binding;GO:0008270 zinc ion binding;GO:0046872 metal ion binding
TRINITY_DN116388_c0_g1_i1	206	0	0	0	10.02	0	0	-	-	-	-	-	-	-	-	-	-	-	-	-	-	-	-	-	-	-	-	-
TRINITY_DN116529_c0_g1_i1	220	0	0	0	6.44	0	0	-	-	-	-	-	-	-	-	-	-	-	-	-	-	-	-	-	-	-	-	-
TRINITY_DN11663_c0_g1_i1	211		0	0	0	0	10.33	-	-	-	-	-	-	-	-	-	calcineurin-metallo-phosphoesterase-like protein [Medicago truncatula]	gi|357493269|ref|XP_003616923.1|	52	3.23e-07	mtr:MTR_5g085780	52	4.74e-08	K01113	ko02020//Two-component system;ko00627//Aminobenzoate degradation;ko00790//Folate biosynthesis	-	-	-
TRINITY_DN11667_c0_g2_i1	249	0	0	0	8.23	0	0	-	-	-	-	-	-	-	-	-	-	-	-	-	-	-	-	-	-	-	-	-
TRINITY_DN116675_c0_g1_i1	216	0	0	0	7.23	0	0	-	-	-	-	-	-	-	-	-	-	-	-	-	-	-	-	-	-	-	-	-
TRINITY_DN116726_c0_g1_i1	206		0	0	0	0	12.24	Energy production and conversion	KOG1260	CE23521_1	95.5	1.67e-24	Isocitrate lyase OS=Bacillus halodurans (strain ATCC BAA-125 / DSM 18197 / FERM 7344 / JCM 9153 / C-125) GN=aceA PE=3 SV=1	sp|Q9K9H0|ACEA_BACHD	105	7.47e-28	predicted protein [Physcomitrella patens]	gi|168070098|ref|XP_001786692.1|	109	2.23e-28	ppp:PHYPADRAFT_103725	109	3.28e-29	-	-	GO:0008152 metabolic process;GO:0019752 carboxylic acid metabolic process	-	GO:0003824 catalytic activity;GO:0004451 isocitrate lyase activity;GO:0016829 lyase activity
TRINITY_DN116856_c0_g1_i1	209	0	0	0	9.03	0	0	-	-	-	-	-	-	-	-	-	-	-	-	-	-	-	-	-	-	-	-	-
TRINITY_DN116917_c0_g1_i1	201	0	0	0	6.04	0	0	-	-	-	-	-	-	-	-	-	-	-	-	-	-	-	-	-	-	-	-	-
TRINITY_DN117062_c0_g1_i1	206		0	0	0	0	12.24	-	-	-	-	-	-	-	-	-	-	-	-	-	-	-	-	-	-	-	-	-
TRINITY_DN117064_c0_g1_i1	207	0	0	0	14.51	0	0	-	-	-	-	-	-	-	-	-	-	-	-	-	-	-	-	-	-	-	-	-
TRINITY_DN117065_c0_g1_i1	211		0	0	0	0	10.33	-	-	-	-	-	-	-	-	-	-	-	-	-	-	-	-	-	-	-	-	-
TRINITY_DN117105_c0_g1_i1	206		0	0	0	0	12.24	-	-	-	-	-	-	-	-	-	-	-	-	-	-	-	-	-	-	-	-	-
TRINITY_DN117116_c0_g1_i1	204		0	0	0	0	13.16	General function prediction only	KOG0017	At4g22040	48.1	1.16e-07	-	-	-	-	Retrovirus-related Pol polyprotein from transposon TNT 1-94, partial [Cajanus cajan]	gi|1012327591|gb|KYP39293.1|	91.3	3.98e-21	pmum:103330874	73.9	9e-16	-	-	GO:0015074 DNA integration	-	GO:0003676 nucleic acid binding
TRINITY_DN117146_c0_g1_i1	219	0	0	0	6.63	0	0	-	-	-	-	-	-	-	-	-	-	-	-	-	-	-	-	-	-	-	-	-
TRINITY_DN117202_c0_g1_i1	215		0	0	0	0	9.11	-	-	-	-	-	UPF0345 protein YaiE OS=Shigella sonnei (strain Ss046) GN=yaiE PE=3 SV=1	sp|Q3Z519|YAIE_SHISS	97.1	3.93e-27	Protein AroM [Beauveria bassiana D1-5]	gi|701777489|gb|KGQ11194.1|	93.6	8.75e-22	-	-	-	-	-	GO:0009073 aromatic amino acid family biosynthetic process;GO:0016310 phosphorylation	-	GO:0004765 shikimate kinase activity
TRINITY_DN11730_c0_g1_i1	682	0	0	0	6.27	0	0	-	-	-	-	-	Extracellular guanyl-specific ribonuclease Fl1 OS=Gibberella baccata PE=1 SV=1	sp|P16411|RNF1_GIBBA	144	4.32e-43	ribonuclease-domain-containing protein [Alternaria alternata]	gi|1027162903|gb|OAG23274.1|	233	2.77e-76	-	-	-	-	-	GO:0090501 RNA phosphodiester bond hydrolysis;GO:0090502 RNA phosphodiester bond hydrolysis, endonucleolytic	-	GO:0003723 RNA binding;GO:0004521 endoribonuclease activity;GO:0004540 ribonuclease activity
TRINITY_DN11736_c0_g1_i1	212	0	0	0	8.18	0	0	-	-	-	-	-	-	-	-	-	-	-	-	-	-	-	-	-	-	-	-	-
TRINITY_DN117391_c0_g1_i1	225	0	0	0	8.44	0	0	General function prediction only	KOG0266	At4g03020	54.3	9.96e-10	LEC14B protein OS=Lithospermum erythrorhizon PE=2 SV=1	sp|Q40153|LE14B_LITER	56.6	5.85e-10	PREDICTED: LEC14B protein isoform X1 [Cicer arietinum]	gi|828304331|ref|XP_012570022.1|	61.6	1.7e-10	cam:101502120	61.6	2.49e-11	K11801	-	-	-	-
TRINITY_DN117403_c0_g1_i1	221	0	0	0	6.26	0	0	-	-	-	-	-	-	-	-	-	-	-	-	-	-	-	-	-	-	-	-	-
TRINITY_DN117454_c0_g1_i1	210	0	0	0	17.47	0	0	-	-	-	-	-	-	-	-	-	-	-	-	-	-	-	-	-	-	-	-	-
TRINITY_DN117469_c0_g1_i1	215		0	0	0	0	9.11	-	-	-	-	-	-	-	-	-	-	-	-	-	mtr:MTR_6g084370	47	3.85e-06	-	-	-	-	-
TRINITY_DN117491_c0_g1_i1	201	0	0	0	12.07	0	0	-	-	-	-	-	Putative aryl-alcohol dehydrogenase C750.01 OS=Schizosaccharomyces pombe (strain 972 / ATCC 24843) GN=SPAC750.01 PE=3 SV=1	sp|G2TRN6|YLZ1_SCHPO	73.9	1.89e-16	Aldo/keto reductase [Alternaria alternata]	gi|1027160473|gb|OAG20849.1|	137	6.94e-39	pxb:103942932	52	4.26e-08	-	-	-	-	-
TRINITY_DN117530_c0_g1_i1	221	0	0	0	6.26	0	0	-	-	-	-	-	-	-	-	-	-	-	-	-	-	-	-	-	-	-	-	-
TRINITY_DN117582_c0_g1_i1	218	0	0	0	6.82	0	0	Signal transduction mechanisms	KOG2999	Hs18765700	52.8	3.28e-09	ELMO domain-containing protein A OS=Dictyostelium discoideum GN=elmoA PE=1 SV=1	sp|Q54YW1|ELMOA_DICDI	83.6	1.61e-19	PREDICTED: ELMO domain-containing protein C [Beta vulgaris subsp. vulgaris]	gi|731360837|ref|XP_010692034.1|	52	3.72e-07	bvg:104905258	52	5.46e-08	-	-	-	-	-
TRINITY_DN117606_c0_g1_i1	236	0	0	0	6.46	0	0	Energy production and conversion; Carbohydrate transport and metabolism	KOG1192	7299403	62.8	1.15e-12	Uncharacterized UDP-glucosyltransferase YjiC OS=Bacillus subtilis (strain 168) GN=yjiC PE=3 SV=1	sp|O34539|YJIC_BACSU	87.4	7.05e-21	hypothetical protein AXX17_ATUG03410 [Arabidopsis thaliana]	gi|1032274850|gb|OAO89193.1|	69.3	4.72e-13	rcu:RCOM_1104200	58.5	4.07e-10	K12937	ko00942//Anthocyanin biosynthesis	GO:0008152 metabolic process	-	GO:0016740 transferase activity;GO:0016757 transferase activity, transferring glycosyl groups;GO:0016758 transferase activity, transferring hexosyl groups;GO:0016758 transferase activity, transferring hexosyl groups
TRINITY_DN117652_c0_g1_i1	208	0	0	0	9.34	0	0	-	-	-	-	-	-	-	-	-	putative bhlh family transcription factor protein [Phaeoacremonium minimum UCRPA7]	gi|631239874|ref|XP_007914859.1|	63.2	4.21e-11	-	-	-	-	-	-	-	GO:0046983 protein dimerization activity
TRINITY_DN117739_c0_g1_i1	248	0	0	0	8.39	0	0	-	-	-	-	-	-	-	-	-	-	-	-	-	-	-	-	-	-	-	-	-
TRINITY_DN117940_c0_g1_i1	207	0	0	0	9.67	0	0	Translation, ribosomal structure and biogenesis	KOG0688	Hs4759034	129	3.04e-37	Eukaryotic peptide chain release factor subunit 1 OS=Podospora anserina GN=SU2 PE=3 SV=1	sp|O59948|ERF1_PODAS	141	3.72e-41	similar to eukaryotic peptide chain release factor subunit 1 [Leptosphaeria maculans JN3]	gi|396495293|ref|XP_003844511.1|	148	1.94e-42	vcn:VOLCADRAFT_109683	131	6.33e-37	K03265	ko03015//mRNA surveillance pathway	GO:0002184 cytoplasmic translational termination;GO:0006353 DNA-templated transcription, termination;GO:0006415 translational termination;GO:0006415 translational termination;GO:0006995 cellular response to nitrogen starvation	GO:0005634 nucleus;GO:0005737 cytoplasm;GO:0005829 cytosol;GO:0010494 cytoplasmic stress granule;GO:0018444 translation release factor complex	GO:0003747 translation release factor activity;GO:0016149 translation release factor activity, codon specific
TRINITY_DN118041_c0_g1_i1	211		0	0	0	0	10.33	-	-	-	-	-	-	-	-	-	-	-	-	-	-	-	-	-	-	-	-	-
TRINITY_DN118064_c0_g1_i1	201	0	0	0	6.04	0	0	-	-	-	-	-	-	-	-	-	-	-	-	-	-	-	-	-	-	-	-	-
TRINITY_DN118078_c0_g1_i1	207	0	0	0	9.67	0	0	-	-	-	-	-	-	-	-	-	-	-	-	-	-	-	-	-	-	-	-	-
TRINITY_DN118095_c0_g1_i1	213	0	0	0	7.93	0	0	-	-	-	-	-	-	-	-	-	-	-	-	-	-	-	-	-	-	-	-	-
TRINITY_DN118146_c0_g1_i1	218	0	0	0	10.23	0	0	-	-	-	-	-	-	-	-	-	-	-	-	-	-	-	-	-	-	-	-	-
TRINITY_DN118152_c0_g1_i1	205	0	0	0	10.39	0	0	-	-	-	-	-	-	-	-	-	-	-	-	-	-	-	-	-	-	-	-	-
TRINITY_DN118187_c0_g1_i1	203		0	0	0	0	13.66	-	-	-	-	-	-	-	-	-	-	-	-	-	-	-	-	-	-	-	-	-
TRINITY_DN118224_c0_g1_i1	205	0	0	0	15.58	0	0	-	-	-	-	-	Meiotically up-regulated gene 14 protein OS=Schizosaccharomyces pombe (strain 972 / ATCC 24843) GN=mug14 PE=1 SV=1	sp|Q9P5M9|MUG14_SCHPO	60.5	1.32e-11	class II aldolase/adducin domain protein [Byssochlamys spectabilis No. 5]	gi|557723168|dbj|GAD98132.1|	100	2.81e-25	-	-	-	-	-	-	-	-
TRINITY_DN118234_c0_g1_i1	223		0	0	0	0	10.88	-	-	-	-	-	-	-	-	-	-	-	-	-	-	-	-	-	-	-	-	-
TRINITY_DN118358_c0_g1_i1	218	0	0	0	6.82	0	0	-	-	-	-	-	-	-	-	-	-	-	-	-	-	-	-	-	-	-	-	-
TRINITY_DN11841_c0_g1_i1	203	0	0	0	11.18	0	0	-	-	-	-	-	-	-	-	-	-	-	-	-	-	-	-	-	-	-	-	-
TRINITY_DN11850_c0_g1_i1	201	0	0	0	6.04	0	0	-	-	-	-	-	Putative cysteine-rich receptor-like protein kinase 12 OS=Arabidopsis thaliana GN=CRK12 PE=3 SV=2	sp|O65472|CRK12_ARATH	60.5	1.74e-11	S-locus lectin kinase family protein [Medicago truncatula]	gi|922369159|ref|XP_013456744.1|	91.3	5e-21	cam:101500771	87.8	1.14e-20	-	-	-	-	-
TRINITY_DN118525_c0_g1_i1	201	0	0	0	6.04	0	7.37	-	-	-	-	-	Capsid protein OS=Soybean chlorotic mottle virus GN=ORF IV PE=3 SV=2	sp|P15627|CAPSD_SOCMV	79.3	3.5e-18	PREDICTED: uncharacterized protein LOC107961006 [Gossypium hirsutum]	gi|1028995878|ref|XP_016752739.1|	63.2	3.47e-11	mtr:MTR_5g050450	51.2	9.61e-08	-	-	-	-	-
TRINITY_DN118689_c0_g1_i1	204	0	0	0	16.16	0	0	-	-	-	-	-	-	-	-	-	-	-	-	-	-	-	-	-	-	-	-	-
TRINITY_DN118827_c0_g1_i1	216	0	0	0	7.23	0	0	-	-	-	-	-	-	-	-	-	-	-	-	-	-	-	-	-	-	-	-	-
TRINITY_DN118831_c0_g1_i1	211	0	0	0	8.45	0	0	-	-	-	-	-	Aldehyde dehydrogenase OS=Agaricus bisporus GN=aldA PE=3 SV=1	sp|O74187|ALDH_AGABI	59.3	5.18e-11	hypothetical protein SNOG_00086 [Parastagonospora nodorum SN15]	gi|169594716|ref|XP_001790782.1|	87.8	5.73e-20	-	-	-	-	-	GO:0008152 metabolic process;GO:0055114 oxidation-reduction process	GO:0005634 nucleus;GO:0005829 cytosol	GO:0016491 oxidoreductase activity;GO:0016620 oxidoreductase activity, acting on the aldehyde or oxo group of donors, NAD or NADP as acceptor
TRINITY_DN118834_c0_g1_i1	236	0	0	0	6.46	0	0	-	-	-	-	-	-	-	-	-	-	-	-	-	-	-	-	-	-	-	-	-
TRINITY_DN118877_c0_g1_i1	230		0	0	0	0	9.1	General function prediction only	KOG2442	At1g01650	49.3	6.57e-08	Signal peptide peptidase-like 2 OS=Arabidopsis thaliana GN=SPPL2 PE=2 SV=1	sp|Q8W469|SIPL2_ARATH	95.9	9.93e-24	hypothetical protein [Arabidopsis thaliana]	gi|110739447|dbj|BAF01633.1|	93.6	1.45e-22	eus:EUTSA_v10023402mg	95.9	2.56e-23	-	-	GO:0006508 proteolysis	GO:0005768 endosome;GO:0010008 endosome membrane;GO:0016020 membrane;GO:0016021 integral component of membrane	GO:0004190 aspartic-type endopeptidase activity;GO:0008233 peptidase activity;GO:0016787 hydrolase activity
TRINITY_DN118941_c0_g1_i1	214	0	0	0	7.69	0	0	-	-	-	-	-	-	-	-	-	-	-	-	-	-	-	-	-	-	-	-	-
TRINITY_DN119009_c0_g1_i1	211	0	0	0	8.45	0	0	-	-	-	-	-	-	-	-	-	-	-	-	-	-	-	-	-	-	-	-	-
TRINITY_DN119123_c0_g1_i1	237	0	0	0	6.32	0	0	-	-	-	-	-	-	-	-	-	-	-	-	-	-	-	-	-	-	-	-	-
TRINITY_DN119130_c0_g1_i1	239	0	0	0	6.05	0	0	-	-	-	-	-	-	-	-	-	-	-	-	-	-	-	-	-	-	-	-	-
TRINITY_DN119188_c0_g1_i1	203	0	0	0	11.18	0	0	-	-	-	-	-	-	-	-	-	-	-	-	-	-	-	-	-	-	-	-	-
TRINITY_DN119253_c0_g1_i1	207	0	0	0	9.67	0	0	-	-	-	-	-	-	-	-	-	putative coatomer subunit delta protein [Zymoseptoria brevis]	gi|796710084|gb|KJY01077.1|	80.1	4.86e-17	-	-	-	-	-	GO:0006810 transport;GO:0006886 intracellular protein transport;GO:0006888 ER to Golgi vesicle-mediated transport;GO:0006890 retrograde vesicle-mediated transport, Golgi to ER;GO:0015031 protein transport;GO:0016192 vesicle-mediated transport;GO:0048313 Golgi inheritance;GO:0051645 Golgi localization	GO:0005634 nucleus;GO:0005829 cytosol;GO:0016020 membrane;GO:0030126 COPI vesicle coat;GO:0030131 clathrin adaptor complex	-
TRINITY_DN119411_c0_g1_i1	232	0	0	0	7.09	0	0	-	-	-	-	-	-	-	-	-	-	-	-	-	-	-	-	-	-	-	-	-
TRINITY_DN119466_c0_g1_i1	208	0	0	0	9.34	0	0	Cell cycle control, cell division, chromosome partitioning	KOG1213	7289833	44.3	2.65e-06	-	-	-	-	meiotic recombination protein 8, partial [Lobosphaera incisa]	gi|824554997|gb|AKI32547.1|	50.1	7.99e-08	csl:COCSUDRAFT_45823	46.6	4.09e-06	K06670	ko04111//Cell cycle - yeast;ko04110//Cell cycle	-	GO:0000228 nuclear chromosome	-
TRINITY_DN119538_c0_g1_i1	213		0	0	0	0	9.69	-	-	-	-	-	-	-	-	-	iron ion binding [Ascochyta rabiei]	gi|1020708389|gb|KZM28167.1|	127	1.11e-35	-	-	-	-	-	GO:0055114 oxidation-reduction process	-	GO:0005506 iron ion binding;GO:0016491 oxidoreductase activity;GO:0016705 oxidoreductase activity, acting on paired donors, with incorporation or reduction of molecular oxygen;GO:0016706 oxidoreductase activity, acting on paired donors, with incorporation or reduction of molecular oxygen, 2-oxoglutarate as one donor, and incorporation of one atom each of oxygen into both donors;GO:0031418 L-ascor…
TRINITY_DN119563_c0_g1_i1	222	0	0	0	6.09	0	0	Energy production and conversion	KOG1662	YDR298c	83.6	3.71e-21	ATP synthase subunit 5, mitochondrial OS=Neurospora crassa (strain ATCC 24698 / 74-OR23-1A / CBS 708.71 / DSM 1257 / FGSC 987) GN=atp-5 PE=3 SV=2	sp|Q9P602|ATPO_NEUCR	95.1	6.05e-25	hypothetical protein AUEXF2481DRAFT_2661 [Aureobasidium subglaciale EXF-2481]	gi|915700226|ref|XP_013346123.1|	122	4.1e-34	zma:100191583	88.2	8.44e-22	K02137	ko00190//Oxidative phosphorylation	GO:0015986 ATP synthesis coupled proton transport	GO:0016020 membrane	GO:0046933 proton-transporting ATP synthase activity, rotational mechanism
TRINITY_DN119593_c0_g1_i1	215		0	0	0	0	9.11	-	-	-	-	-	-	-	-	-	-	-	-	-	-	-	-	-	-	-	-	-
TRINITY_DN119835_c0_g1_i1	206	0	0	0	10.02	0	0	-	-	-	-	-	-	-	-	-	-	-	-	-	-	-	-	-	-	-	-	-
TRINITY_DN119888_c0_g1_i1	202	0	0	0	11.62	0	0	-	-	-	-	-	-	-	-	-	-	-	-	-	-	-	-	-	-	-	-	-
TRINITY_DN119927_c0_g1_i1	201		0	0	0	0	22.12	-	-	-	-	-	-	-	-	-	-	-	-	-	-	-	-	-	-	-	-	-
TRINITY_DN119940_c0_g1_i1	207		0	0	0	0	17.72	-	-	-	-	-	-	-	-	-	-	-	-	-	-	-	-	-	-	-	-	-
TRINITY_DN119964_c0_g1_i1	204	0	0	0	10.77	0	0	-	-	-	-	-	-	-	-	-	-	-	-	-	-	-	-	-	-	-	-	-
TRINITY_DN120023_c0_g1_i1	202	0	0	0	11.62	0	0	-	-	-	-	-	-	-	-	-	S-adenosyl-L-methionine-dependent methyltransferase [Alternaria alternata]	gi|1027162506|gb|OAG22878.1|	142	1.85e-41	-	-	-	-	-	GO:0008152 metabolic process;GO:0032259 methylation	-	GO:0008168 methyltransferase activity;GO:0016740 transferase activity
TRINITY_DN120180_c0_g1_i1	222	0	0	0	6.09	0	0	-	-	-	-	-	-	-	-	-	-	-	-	-	-	-	-	-	-	-	-	-
TRINITY_DN120196_c0_g1_i1	210	0	0	0	8.73	0	0	Amino acid transport and metabolism	KOG0258	At1g72330	84.7	1.38e-20	Probable alanine aminotransferase, mitochondrial OS=Dictyostelium discoideum GN=gpt PE=3 SV=1	sp|Q54MJ7|ALAM_DICDI	102	2.36e-26	hypothetical protein L915_06890 [Phytophthora parasitica]	gi|567963434|gb|ETK88933.1|	105	2.4e-27	gsl:Gasu_03270	93.6	1.19e-22	K00814	ko00710//Carbon fixation in photosynthetic organisms;ko00250//Alanine, aspartate and glutamate metabolism	GO:0009058 biosynthetic process	-	GO:0003824 catalytic activity;GO:0030170 pyridoxal phosphate binding
TRINITY_DN120257_c0_g1_i1	217	0	0	0	10.53	0	0	-	-	-	-	-	-	-	-	-	-	-	-	-	-	-	-	-	-	-	-	-
TRINITY_DN120305_c0_g1_i1	201	0	0	0	12.07	0	0	-	-	-	-	-	-	-	-	-	-	-	-	-	-	-	-	-	-	-	-	-
TRINITY_DN120340_c0_g1_i1	209	0	0	0	9.03	0	0	-	-	-	-	-	Cucumber peeling cupredoxin OS=Cucumis sativus PE=1 SV=3	sp|P29602|CPC_CUCSA	46.2	8.33e-07	PREDICTED: mavicyanin-like [Vitis vinifera]	gi|731423728|ref|XP_010662600.1|	90.9	9.88e-23	vvi:104882171	90.9	1.45e-23	-	-	-	-	GO:0009055 electron carrier activity
TRINITY_DN120501_c0_g1_i1	210		0	0	0	0	10.67	-	-	-	-	-	-	-	-	-	-	-	-	-	-	-	-	-	-	-	-	-
TRINITY_DN120578_c0_g1_i1	218	0	0	0	10.23	0	0	-	-	-	-	-	-	-	-	-	-	-	-	-	-	-	-	-	-	-	-	-
TRINITY_DN120681_c0_g1_i1	215	0	0	0	7.45	0	0	-	-	-	-	-	-	-	-	-	-	-	-	-	-	-	-	-	-	-	-	-
TRINITY_DN120748_c0_g1_i1	221	0	0	0	6.26	0	0	-	-	-	-	-	-	-	-	-	protein tyrosine/serine/threonine phosphatase [Ascochyta rabiei]	gi|1020700029|gb|KZM20771.1|	80.1	5.82e-17	-	-	-	-	-	-	-	-
TRINITY_DN120749_c0_g1_i1	222	0	0	0	6.09	0	0	-	-	-	-	-	-	-	-	-	-	-	-	-	-	-	-	-	-	-	-	-
TRINITY_DN120769_c0_g1_i1	863		0	0	0	0	206.97	-	-	-	-	-	-	-	-	-	-	-	-	-	-	-	-	-	-	-	-	-
TRINITY_DN120852_c0_g1_i1	213	0	0	0	7.93	0	0	-	-	-	-	-	-	-	-	-	predicted protein [Nectria haematococca mpVI 77-13-4]	gi|302927026|ref|XP_003054412.1|	48.5	5.77e-06	-	-	-	-	-	GO:0006511 ubiquitin-dependent protein catabolic process;GO:0043248 proteasome assembly	GO:0005634 nucleus;GO:0005829 cytosol;GO:0008541 proteasome regulatory particle, lid subcomplex;GO:0034515 proteasome storage granule	GO:0005198 structural molecule activity
TRINITY_DN120895_c0_g1_i1	204	0	0	0	10.77	0	0	-	-	-	-	-	-	-	-	-	ATP-dependent zinc metalloprotease FTSH protein, partial [Medicago truncatula]	gi|922325203|ref|XP_013441994.1|	55.1	2.89e-08	-	-	-	-	-	-	-	-
TRINITY_DN120932_c0_g1_i1	232	0	0	0	7.09	0	0	Signal transduction mechanisms	KOG0702	Hs4758562	43.9	4.64e-06	-	-	-	-	adp-ribosylation factor gtpase-activating protein agd14 [Nannochloropsis gaditana]	gi|585111554|gb|EWM29036.1|	45.4	9.07e-06	mis:MICPUN_87402	45.1	2.35e-06	-	-	GO:0043547 positive regulation of GTPase activity	-	GO:0005096 GTPase activator activity
TRINITY_DN121007_c0_g1_i1	216	0	0	0	7.23	0	0	General function prediction only	KOG0393	Hs16357472	78.2	3.25e-19	Cell division control protein 42 OS=Ashbya gossypii (strain ATCC 10895 / CBS 109.51 / FGSC 9923 / NRRL Y-1056) GN=CDC42 PE=3 SV=1	sp|Q9HF56|CDC42_ASHGO	77.4	2.35e-18	Small rho-like GTPase, essential for establishment and maintenance of cell polarity [Komagataella phaffii GS115]	gi|254567772|ref|XP_002490996.1|	78.2	1.86e-17	cme:CYME_CMH183C	59.3	1.09e-10	K04392	ko04662//B cell receptor signaling pathway;ko04510//Focal adhesion;ko04666//Fc gamma R-mediated phagocytosis;ko04010//MAPK signaling pathway;ko04670//Leukocyte transendothelial migration;ko04650//Natural killer cell mediated cytotoxicity;ko04664//Fc epsilon RI signaling pathway;ko04360//Axon guidance;ko04380//Osteoclast differentiation;ko04972//Pancreatic secretion;ko04062//Chemokine signaling pa…	GO:0001403 invasive growth in response to glucose limitation;GO:0007096 regulation of exit from mitosis;GO:0007124 pseudohyphal growth;GO:0007264 small GTPase mediated signal transduction;GO:0008152 metabolic process;GO:0017157 regulation of exocytosis;GO:0032005 signal transduction involved in conjugation with cellular fusion;GO:0045921 positive regulation of exocytosis;GO:0046909 intermembrane …	GO:0000131 incipient cellular bud site;GO:0000329 fungal-type vacuole membrane;GO:0005622 intracellular;GO:0005886 plasma membrane;GO:0016020 membrane;GO:0031965 nuclear membrane;GO:0032153 cell division site;GO:0035838 growing cell tip;GO:0051285 cell cortex of cell tip;GO:0071521 Cdc42 GTPase complex;GO:0071521 Cdc42 GTPase complex;GO:1902716 cell cortex of growing cell tip	GO:0000166 nucleotide binding;GO:0003924 GTPase activity;GO:0005525 GTP binding
TRINITY_DN121058_c0_g1_i1	511	0	0	0	9.39	0	0	RNA processing and modification	KOG2481	At5g14520	201	1.02e-61	Pescadillo homolog OS=Chlamydomonas reinhardtii GN=CHLREDRAFT_206018 PE=3 SV=1	sp|A8JBB2|PESC_CHLRE	177	2.59e-51	pescadillo-like protein [Medicago truncatula]	gi|357510459|ref|XP_003625518.1|	317	2.63e-104	mtr:MTR_7g100040	317	3.87e-105	K14843	-	GO:0000463 maturation of LSU-rRNA from tricistronic rRNA transcript (SSU-rRNA, 5.8S rRNA, LSU-rRNA);GO:0000466 maturation of 5.8S rRNA from tricistronic rRNA transcript (SSU-rRNA, 5.8S rRNA, LSU-rRNA);GO:0006364 rRNA processing;GO:0042254 ribosome biogenesis;GO:0042273 ribosomal large subunit biogenesis	GO:0005634 nucleus;GO:0005654 nucleoplasm;GO:0005730 nucleolus;GO:0030687 preribosome, large subunit precursor	GO:0043021 ribonucleoprotein complex binding
TRINITY_DN121122_c0_g1_i1	206	0	0	0	10.02	0	0	Function unknown	KOG3077	Hs10190678	85.5	1.08e-21	DCN1-like protein 2 OS=Homo sapiens GN=DCUN1D2 PE=1 SV=1	sp|Q6PH85|DCNL2_HUMAN	89	2.27e-22	Putative Defective in cullin neddylation protein [Rhizopus microsporus]	gi|729700688|emb|CEJ02336.1|	80.9	3.48e-18	smo:SELMODRAFT_81270	71.6	1.3e-16	K17822	-	-	-	-
TRINITY_DN121185_c0_g1_i1	213		0	0	0	0	9.69	-	-	-	-	-	-	-	-	-	hypothetical protein ST47_g10117 [Ascochyta rabiei]	gi|1020697765|gb|KZM18739.1|	144	9.88e-40	-	-	-	-	-	-	-	-
TRINITY_DN121212_c0_g1_i1	219	0	0	0	6.63	0	0	-	-	-	-	-	-	-	-	-	-	-	-	-	-	-	-	-	-	-	-	-
TRINITY_DN121245_c0_g1_i1	207		0	0	0	0	17.72	General function prediction only	KOG2036	YNL132w	99.8	8.39e-26	RNA cytidine acetyltransferase OS=Saccharomyces cerevisiae (strain ATCC 204508 / S288c) GN=NAT10 PE=1 SV=1	sp|P53914|NAT10_YEAST	99.8	3.48e-25	hypothetical protein AMAG_20056 [Allomyces macrogynus ATCC 38327]	gi|909146298|gb|KNE69833.1|	100	9.89e-27	bpg:Bathy03g04330	100	4.2e-25	K14521	ko03008//Ribosome biogenesis in eukaryotes	-	-	-
TRINITY_DN121264_c0_g1_i1	208		0	0	4.67	0	11.41	-	-	-	-	-	-	-	-	-	-	-	-	-	-	-	-	-	-	-	-	-
TRINITY_DN121400_c0_g1_i1	206	0	0	0	10.02	0	0	-	-	-	-	-	-	-	-	-	-	-	-	-	-	-	-	-	-	-	-	-
TRINITY_DN12142_c0_g1_i1	225	0	0	0	8.44	0	0	-	-	-	-	-	Peptidyl-prolyl cis-trans isomerase B OS=Neurospora crassa (strain ATCC 24698 / 74-OR23-1A / CBS 708.71 / DSM 1257 / FGSC 987) GN=cpr2 PE=3 SV=3	sp|Q7S7Z6|PPIB_NEUCR	76.3	2.56e-17	peptidyl-prolyl cis-trans isomerase B precursor [Alternaria alternata]	gi|1027153422|gb|OAG13825.1|	126	4.07e-36	mis:MICPUN_84244	63.5	2.01e-12	K03768	-	GO:0000413 protein peptidyl-prolyl isomerization;GO:0006457 protein folding	-	GO:0003755 peptidyl-prolyl cis-trans isomerase activity;GO:0016853 isomerase activity
TRINITY_DN121436_c0_g1_i1	207	0	0	0	14.51	0	0	-	-	-	-	-	-	-	-	-	-	-	-	-	-	-	-	-	-	-	-	-
TRINITY_DN121460_c0_g1_i1	201	0	0	0	6.04	0	0	-	-	-	-	-	-	-	-	-	hypothetical protein CC77DRAFT_1023494 [Alternaria alternata]	gi|1027156980|gb|OAG17365.1|	99.8	4.21e-25	-	-	-	-	-	GO:0008152 metabolic process	-	GO:0016846 carbon-sulfur lyase activity
TRINITY_DN12147_c0_g1_i1	227		0	0	0	0	9.8	-	-	-	-	-	-	-	-	-	stress-induced receptor-like kinase [Medicago truncatula]	gi|922398262|ref|XP_013466293.1|	152	4.6e-43	cam:101510048	115	4.37e-30	-	-	-	-	-
TRINITY_DN121616_c0_g1_i1	202		0	0	0	0	14.18	-	-	-	-	-	-	-	-	-	-	-	-	-	-	-	-	-	-	-	-	-
TRINITY_DN121838_c0_g1_i1	214		0	0	0	0	9.39	-	-	-	-	-	-	-	-	-	-	-	-	-	-	-	-	-	-	-	-	-
TRINITY_DN121839_c0_g1_i1	215	0	0	0	7.45	0	0	-	-	-	-	-	-	-	-	-	RNAse III [Rasamsonia emersonii CBS 393.64]	gi|915164273|ref|XP_013330396.1|	58.9	2.99e-10	-	-	-	-	-	GO:0006396 RNA processing;GO:0016075 rRNA catabolic process;GO:0090501 RNA phosphodiester bond hydrolysis;GO:0090502 RNA phosphodiester bond hydrolysis, endonucleolytic	-	GO:0003723 RNA binding;GO:0004525 ribonuclease III activity
TRINITY_DN121890_c0_g1_i1	225	0	0	0	8.44	0	0	-	-	-	-	-	Putative metabolite transport protein NicT OS=Pseudomonas putida (strain KT2440) GN=nicT PE=2 SV=1	sp|Q88FY6|NICT_PSEPK	51.6	3.08e-08	hypothetical protein TRIVIDRAFT_53333 [Trichoderma virens Gv29-8]	gi|927420498|ref|XP_013956080.1|	62.4	1.11e-10	rcu:RCOM_0225200	47.4	3.07e-06	-	-	-	-	-
TRINITY_DN121932_c0_g1_i1	211	0	0	0	8.45	0	0	General function prediction only	KOG0393	Hs9845511	92	1.06e-24	Rho-related protein rac1A OS=Dictyostelium discoideum GN=rac1A PE=1 SV=2	sp|P34144|RAC1A_DICDI	92.4	2.96e-24	rac protein [Rhizopus delemar RA 99-880]	gi|384485454|gb|EIE77634.1|	99.4	1e-25	egr:104418419	57	4.45e-10	K04392	ko04662//B cell receptor signaling pathway;ko04510//Focal adhesion;ko04666//Fc gamma R-mediated phagocytosis;ko04010//MAPK signaling pathway;ko04670//Leukocyte transendothelial migration;ko04650//Natural killer cell mediated cytotoxicity;ko04664//Fc epsilon RI signaling pathway;ko04360//Axon guidance;ko04380//Osteoclast differentiation;ko04972//Pancreatic secretion;ko04062//Chemokine signaling pa…	GO:0007264 small GTPase mediated signal transduction	GO:0005622 intracellular;GO:0016020 membrane	GO:0000166 nucleotide binding;GO:0005525 GTP binding
TRINITY_DN121970_c0_g1_i1	234	0	0	0	6.77	0	0	-	-	-	-	-	-	-	-	-	-	-	-	-	-	-	-	-	-	-	-	-
TRINITY_DN121981_c0_g1_i1	220	0	0	0	6.44	0	0	-	-	-	-	-	-	-	-	-	-	-	-	-	-	-	-	-	-	-	-	-
TRINITY_DN121990_c0_g1_i1	202	0	0	0	11.62	0	0	-	-	-	-	-	-	-	-	-	-	-	-	-	-	-	-	-	-	-	-	-
TRINITY_DN122035_c0_g1_i1	221	0	0	0	6.26	0	0	-	-	-	-	-	DNA replication licensing factor mcm3 OS=Schizosaccharomyces pombe (strain 972 / ATCC 24843) GN=mcm3 PE=1 SV=2	sp|P30666|MCM3_SCHPO	77.8	1.8e-17	DNA replication licensing factor MCM3 [Alternaria alternata]	gi|1027158978|gb|OAG19357.1|	145	6.75e-40	rcu:RCOM_0633290	66.6	4.78e-13	K02541	ko04111//Cell cycle - yeast;ko04110//Cell cycle;ko04113//Meiosis - yeast;ko03030//DNA replication	GO:0000727 double-strand break repair via break-induced replication;GO:0006260 DNA replication;GO:0006267 pre-replicative complex assembly involved in nuclear cell cycle DNA replication;GO:0006270 DNA replication initiation;GO:0006271 DNA strand elongation involved in DNA replication;GO:0006348 chromatin silencing at telomere;GO:0030466 chromatin silencing at silent mating-type cassette;GO:003250…	GO:0000790 nuclear chromatin;GO:0005634 nucleus;GO:0005656 nuclear pre-replicative complex;GO:0005737 cytoplasm;GO:0005829 cytosol;GO:0031261 DNA replication preinitiation complex;GO:0031298 replication fork protection complex;GO:0042555 MCM complex	GO:0000166 nucleotide binding;GO:0003677 DNA binding;GO:0003678 DNA helicase activity;GO:0003682 chromatin binding;GO:0003688 DNA replication origin binding;GO:0004386 helicase activity;GO:0005524 ATP binding;GO:0016787 hydrolase activity;GO:0016887 ATPase activity
TRINITY_DN122106_c0_g1_i1	211	0	0	0	8.45	0	0	-	-	-	-	-	-	-	-	-	-	-	-	-	-	-	-	-	-	-	-	-
TRINITY_DN12217_c0_g1_i1	207		0	0	0	0	11.82	-	-	-	-	-	-	-	-	-	-	-	-	-	-	-	-	-	-	-	-	-
TRINITY_DN122187_c0_g1_i1	202	0	0	0	11.62	0	0	-	-	-	-	-	-	-	-	-	-	-	-	-	-	-	-	-	-	-	-	-
TRINITY_DN122192_c0_g1_i1	207	0	0	0	9.67	0	0	Cytoskeleton	KOG0162	YKL129c	45.8	7.02e-07	Myosin heavy chain IB OS=Acanthamoeba castellanii GN=MIB PE=1 SV=2	sp|P19706|MYSB_ACACA	55.8	7.7e-10	hypothetical protein M438DRAFT_337277 [Aureobasidium pullulans EXF-150]	gi|662524855|gb|KEQ82241.1|	53.9	7.25e-08	-	-	-	-	-	GO:0006468 protein phosphorylation;GO:0008152 metabolic process;GO:0016310 phosphorylation	GO:0005737 cytoplasm;GO:0005856 cytoskeleton;GO:0016459 myosin complex;GO:0030479 actin cortical patch	GO:0000166 nucleotide binding;GO:0003774 motor activity;GO:0003779 actin binding;GO:0004672 protein kinase activity;GO:0004674 protein serine/threonine kinase activity;GO:0005524 ATP binding;GO:0016301 kinase activity;GO:0016740 transferase activity;GO:0016772 transferase activity, transferring phosphorus-containing groups;GO:0016787 hydrolase activity
TRINITY_DN122205_c0_g1_i1	201	0	0	0	12.07	0	0	Transcription ; Replication, recombination and repair	KOG1001	YLR032w	47	3.16e-07	DNA repair protein RAD5 OS=Debaryomyces hansenii (strain ATCC 36239 / CBS 767 / JCM 1990 / NBRC 0083 / IGC 2968) GN=RAD5 PE=3 SV=2	sp|Q6BIP2|RAD5_DEBHA	48.5	2.76e-07	hypothetical protein PAXRUDRAFT_792000, partial [Paxillus rubicundulus Ve08.2h10]	gi|751035027|gb|KIK74109.1|	54.7	4.43e-08	ppp:PHYPADRAFT_141461	47	3.41e-06	K11968	-	GO:0008152 metabolic process	-	GO:0003676 nucleic acid binding;GO:0003677 DNA binding;GO:0005524 ATP binding;GO:0008270 zinc ion binding;GO:0008270 zinc ion binding;GO:0016818 hydrolase activity, acting on acid anhydrides, in phosphorus-containing anhydrides;GO:0046872 metal ion binding
TRINITY_DN122293_c0_g1_i1	235	0	0	0	6.61	0	0	-	-	-	-	-	-	-	-	-	-	-	-	-	-	-	-	-	-	-	-	-
TRINITY_DN122295_c1_g1_i1	217	0	0	0	10.53	0	0	-	-	-	-	-	-	-	-	-	-	-	-	-	-	-	-	-	-	-	-	-
TRINITY_DN122646_c0_g1_i1	215	0	0	0	7.45	0	0	-	-	-	-	-	-	-	-	-	-	-	-	-	-	-	-	-	-	-	-	-
TRINITY_DN122803_c0_g1_i1	201	0	0	0	12.07	0	0	-	-	-	-	-	-	-	-	-	predicted protein [Hordeum vulgare subsp. vulgare]	gi|326501590|dbj|BAK02584.1|	112	3.99e-29	-	-	-	-	-	GO:0006415 translational termination	GO:0005737 cytoplasm	GO:0016149 translation release factor activity, codon specific
TRINITY_DN122926_c0_g1_i1	204		0	0	0	0	19.74	-	-	-	-	-	-	-	-	-	-	-	-	-	-	-	-	-	-	-	-	-
TRINITY_DN123157_c0_g1_i1	219	0	0	0	6.63	0	0	-	-	-	-	-	-	-	-	-	-	-	-	-	-	-	-	-	-	-	-	-
TRINITY_DN123165_c0_g1_i1	220	0	0	0	6.44	0	0	-	-	-	-	-	-	-	-	-	-	-	-	-	-	-	-	-	-	-	-	-
TRINITY_DN123243_c0_g1_i1	205	0	0	0	10.39	0	0	Translation, ribosomal structure and biogenesis	KOG0815	At2g40010	46.2	4.79e-07	60S acidic ribosomal protein P0 OS=Glycine max PE=2 SV=1	sp|P50346|RLA0_SOYBN	47.4	8.9e-07	acidic ribosomal protein P0 [Chlamydomonas reinhardtii]	gi|159477927|ref|XP_001697060.1|	51.6	4.39e-07	cre:CHLREDRAFT_164097	51.6	6.46e-08	K02941	ko03010//Ribosome	GO:0042254 ribosome biogenesis	GO:0005622 intracellular;GO:0005840 ribosome;GO:0030529 intracellular ribonucleoprotein complex	-
TRINITY_DN123422_c0_g1_i1	218	0	0	0	6.82	0	0	-	-	-	-	-	-	-	-	-	-	-	-	-	-	-	-	-	-	-	-	-
TRINITY_DN123426_c0_g1_i1	201	0	0	0	12.07	0	0	Secondary metabolites biosynthesis, transport and catabolism	KOG1263	Hs20560435	58.5	2.37e-11	Ceruloplasmin OS=Mus musculus GN=Cp PE=1 SV=2	sp|Q61147|CERU_MOUSE	59.3	4.46e-11	multicopper oxidase [Klebsormidium flaccidum]	gi|971507791|dbj|GAQ90409.1|	51.6	4.89e-07	-	-	-	-	-	-	-	-
TRINITY_DN123464_c0_g1_i1	218	0	0	0	6.82	0	0	-	-	-	-	-	tRNA (guanine-N(7)-)-methyltransferase non-catalytic subunit trm82 OS=Aspergillus oryzae (strain ATCC 42149 / RIB 40) GN=trm82 PE=3 SV=1	sp|Q2UKH7|TRM82_ASPOR	53.5	7.16e-09	Uroporphyrinogen decarboxylase [Talaromyces marneffei PM1]	gi|679990142|gb|KFX43032.1|	52	4.14e-07	-	-	-	-	-	GO:0006779 porphyrin-containing compound biosynthetic process;GO:0006782 protoporphyrinogen IX biosynthetic process;GO:0008033 tRNA processing;GO:0030488 tRNA methylation;GO:0032259 methylation;GO:0036265 RNA (guanine-N7)-methylation	GO:0005634 nucleus	GO:0004853 uroporphyrinogen decarboxylase activity;GO:0008168 methyltransferase activity;GO:0016740 transferase activity;GO:0016829 lyase activity;GO:0016831 carboxy-lyase activity
TRINITY_DN123481_c0_g1_i1	207		0	0	0	0	17.72	-	-	-	-	-	-	-	-	-	-	-	-	-	-	-	-	-	-	-	-	-
TRINITY_DN123538_c0_g1_i1	213		0	0	0	0	9.69	-	-	-	-	-	-	-	-	-	-	-	-	-	-	-	-	-	-	-	-	-
TRINITY_DN123585_c0_g1_i1	527	0	0	0	51.63	0	0	-	-	-	-	-	-	-	-	-	transmembrane protein, putative [Medicago truncatula]	gi|922338403|ref|XP_013447191.1|	61.6	4.34e-09	-	-	-	-	-	-	-	-
TRINITY_DN123603_c0_g1_i1	214		0	0	0	0	9.39	-	-	-	-	-	-	-	-	-	-	-	-	-	-	-	-	-	-	-	-	-
TRINITY_DN123734_c0_g1_i1	211	0	0	0	8.45	0	0	-	-	-	-	-	-	-	-	-	-	-	-	-	-	-	-	-	-	-	-	-
TRINITY_DN123792_c0_g1_i1	222	0	0	0	6.09	0	0	-	-	-	-	-	-	-	-	-	-	-	-	-	-	-	-	-	-	-	-	-
TRINITY_DN123833_c0_g1_i1	221	0	0	0	6.26	0	0	-	-	-	-	-	-	-	-	-	-	-	-	-	-	-	-	-	-	-	-	-
TRINITY_DN123874_c0_g1_i1	216	0	0	0	7.23	0	0	-	-	-	-	-	-	-	-	-	-	-	-	-	-	-	-	-	-	-	-	-
TRINITY_DN124023_c0_g1_i1	207		0	0	0	0	11.82	-	-	-	-	-	-	-	-	-	hypothetical protein G7K_3850-t1 [Saitoella complicata NRRL Y-17804]	gi|813209251|dbj|GAO49704.1|	51.2	5.67e-07	-	-	-	-	-	-	-	-
TRINITY_DN124037_c0_g1_i1	215	0	0	0	7.45	0	0	-	-	-	-	-	-	-	-	-	-	-	-	-	-	-	-	-	-	-	-	-
TRINITY_DN124161_c0_g1_i1	214	0	0	0	7.69	0	0	-	-	-	-	-	-	-	-	-	-	-	-	-	-	-	-	-	-	-	-	-
TRINITY_DN124276_c0_g1_i1	218	0	0	0	6.82	0	0	-	-	-	-	-	-	-	-	-	-	-	-	-	-	-	-	-	-	-	-	-
TRINITY_DN124340_c0_g1_i1	221	0	0	0	6.26	0	0	-	-	-	-	-	-	-	-	-	-	-	-	-	-	-	-	-	-	-	-	-
TRINITY_DN124418_c0_g1_i1	207	0	0	0	9.67	0	0	-	-	-	-	-	-	-	-	-	-	-	-	-	-	-	-	-	-	-	-	-
TRINITY_DN124435_c0_g1_i1	240	0	0	0	7.9	0	0	-	-	-	-	-	-	-	-	-	-	-	-	-	-	-	-	-	-	-	-	-
TRINITY_DN124446_c0_g1_i1	211		0	0	0	0	10.33	-	-	-	-	-	-	-	-	-	-	-	-	-	-	-	-	-	-	-	-	-
TRINITY_DN124514_c0_g1_i1	203	0	0	0	16.77	0	0	-	-	-	-	-	Uncharacterized transporter C11D3.18C OS=Schizosaccharomyces pombe (strain 972 / ATCC 24843) GN=SPAC11D3.18c PE=3 SV=1	sp|Q10097|YAOI_SCHPO	58.5	8.49e-11	MFS transporter, putative [Talaromyces stipitatus ATCC 10500]	gi|242793691|ref|XP_002482216.1|	122	4.51e-33	cvr:CHLNCDRAFT_134195	47.8	1.61e-06	-	-	GO:0055085 transmembrane transport	GO:0016021 integral component of membrane	-
TRINITY_DN124586_c0_g1_i1	217	0	0	0	7.02	0	0	-	-	-	-	-	-	-	-	-	-	-	-	-	-	-	-	-	-	-	-	-
TRINITY_DN12463_c0_g1_i1	355	0	0	0	6.81	0	0	Translation, ribosomal structure and biogenesis	KOG0402	YPR043w	143	2.16e-45	60S ribosomal protein L43 OS=Ashbya gossypii (strain ATCC 10895 / CBS 109.51 / FGSC 9923 / NRRL Y-1056) GN=RPL43 PE=3 SV=1	sp|Q751L1|RL43_ASHGO	144	2.76e-45	60S ribosomal protein L37a [Cyphellophora europaea CBS 101466]	gi|671152085|ref|XP_008714900.1|	176	2.56e-56	ppp:PHYPADRAFT_193569	141	1.78e-43	K02921	ko03010//Ribosome	GO:0006412 translation	GO:0005622 intracellular;GO:0005840 ribosome	GO:0003735 structural constituent of ribosome
TRINITY_DN124671_c0_g1_i1	216	0	0	0	7.23	0	0	-	-	-	-	-	-	-	-	-	-	-	-	-	-	-	-	-	-	-	-	-
TRINITY_DN124689_c0_g1_i1	216	0	0	0	7.23	0	0	Secondary metabolites biosynthesis, transport and catabolism	KOG1208	Hs13375997	80.9	5.95e-20	Dehydrogenase/reductase SDR family member 12 OS=Homo sapiens GN=DHRS12 PE=2 SV=2	sp|A0PJE2|DHR12_HUMAN	81.6	3.6e-19	hypothetical protein BRADI_1g37175 [Brachypodium distachyon]	gi|944082500|gb|KQK17852.1|	80.9	6.73e-18	bdi:100826522	81.3	1.32e-18	K11168	-	-	-	-
TRINITY_DN124720_c0_g1_i1	220	0	0	0	6.44	0	0	-	-	-	-	-	-	-	-	-	-	-	-	-	-	-	-	-	-	-	-	-
TRINITY_DN124841_c0_g1_i1	204		0	0	0	0	13.16	-	-	-	-	-	-	-	-	-	PREDICTED: uncharacterized protein LOC106358426 [Brassica napus]	gi|923681524|ref|XP_013653678.1|	137	3.14e-37	brp:103829678	136	5.34e-38	-	-	GO:0055114 oxidation-reduction process	-	GO:0047134 protein-disulfide reductase activity
TRINITY_DN124963_c0_g1_i1	201	0	0	0	12.07	0	0	-	-	-	-	-	Probable pectinesterase/pectinesterase inhibitor 34 OS=Arabidopsis thaliana GN=PME34 PE=2 SV=1	sp|Q9M3B0|PME34_ARATH	124	4.07e-34	BnaA06g20930D [Brassica napus]	gi|674933032|emb|CDY00192.1|	141	1.19e-39	brp:103873499	139	3.38e-39	-	-	GO:0042545 cell wall modification;GO:0043086 negative regulation of catalytic activity;GO:0045490 pectin catabolic process	GO:0005618 cell wall	GO:0004857 enzyme inhibitor activity;GO:0016787 hydrolase activity;GO:0030599 pectinesterase activity;GO:0045330 aspartyl esterase activity
TRINITY_DN125009_c0_g1_i1	208	0	0	0	9.34	0	0	RNA processing and modification	KOG1802	At5g47010	105	9.43e-28	Regulator of nonsense transcripts 1 homolog OS=Neurospora crassa (strain ATCC 24698 / 74-OR23-1A / CBS 708.71 / DSM 1257 / FGSC 987) GN=2E4.130 PE=3 SV=1	sp|Q9HEH1|RENT1_NEUCR	108	3.61e-28	regulator of nonsense transcripts, putative [Byssochlamys spectabilis No. 5]	gi|557722863|dbj|GAD98378.1|	133	8.81e-36	brp:103853766	105	9.15e-27	K14326	ko03015//mRNA surveillance pathway;ko03013//RNA transport	-	-	-
TRINITY_DN125014_c0_g1_i1	208		0	0	0	0	17.12	-	-	-	-	-	-	-	-	-	hypothetical protein ST47_g5912 [Ascochyta rabiei]	gi|1020702486|gb|KZM22946.1|	130	7.54e-36	-	-	-	-	-	-	-	-
TRINITY_DN125095_c0_g1_i1	206	0	0	0	15.03	0	0	-	-	-	-	-	Extracellular protein ARB_04177 OS=Arthroderma benhamiae (strain ATCC MYA-4681 / CBS 112371) GN=ARB_04177 PE=1 SV=1	sp|D4AIS9|A4177_ARTBC	83.6	2.56e-20	PLC-like phosphodiesterase [Alternaria alternata]	gi|1027158345|gb|OAG18726.1|	144	1.58e-41	-	-	-	-	-	GO:0006071 glycerol metabolic process;GO:0006629 lipid metabolic process	-	GO:0008081 phosphoric diester hydrolase activity;GO:0008889 glycerophosphodiester phosphodiesterase activity
TRINITY_DN125168_c0_g1_i1	210		0	0	0	0	10.67	-	-	-	-	-	-	-	-	-	actin cross-linking protein [Medicago truncatula]	gi|922385750|ref|XP_003593427.2|	154	7.84e-46	mtr:MTR_2g011370	153	1.64e-47	-	-	-	-	-
TRINITY_DN125184_c0_g1_i1	222	0	0	0	6.09	0	0	-	-	-	-	-	-	-	-	-	Myb/SANT-like DNA-binding domain protein [Medicago truncatula]	gi|357440239|ref|XP_003590397.1|	51.6	6.25e-07	mtr:MTR_1g061640	51.6	9.18e-08	-	-	-	-	GO:0003677 DNA binding
TRINITY_DN125499_c0_g1_i1	201	0	0	0	6.04	0	0	-	-	-	-	-	Uncharacterized secreted protein ARB_08043 OS=Arthroderma benhamiae (strain ATCC MYA-4681 / CBS 112371) GN=ARB_08043 PE=1 SV=1	sp|D4AUX6|A8043_ARTBC	63.9	1.02e-12	PLC-like phosphodiesterase [Alternaria alternata]	gi|1027157982|gb|OAG18364.1|	121	3.16e-32	-	-	-	-	-	-	-	-
TRINITY_DN125575_c0_g1_i1	203	0	0	0	11.18	0	0	-	-	-	-	-	-	-	-	-	predicted protein putative [Albugo laibachii Nc14]	gi|325180421|emb|CCA14826.1|	82	2.08e-18	-	-	-	-	-	-	-	-
TRINITY_DN125695_c0_g1_i1	211	0	0	0	8.45	0	0	Translation, ribosomal structure and biogenesis	KOG1696	At4g02230	102	9.58e-29	60S ribosomal protein L19-3 OS=Arabidopsis thaliana GN=RPL19C PE=2 SV=3	sp|P49693|RL193_ARATH	102	3.97e-28	60S ribosomal protein [Phytophthora parasitica INRA-310]	gi|675168883|ref|XP_008893326.1|	107	4.55e-29	sbi:SORBI_04g003890	105	9.31e-29	K02885	ko03010//Ribosome	GO:0006412 translation	GO:0005622 intracellular;GO:0005840 ribosome;GO:0030529 intracellular ribonucleoprotein complex	GO:0003735 structural constituent of ribosome
TRINITY_DN125727_c0_g1_i1	438	0	0	0	51.68	0	0	-	-	-	-	-	-	-	-	-	-	-	-	-	-	-	-	-	-	-	-	-
TRINITY_DN125865_c0_g1_i1	212	0	0	0	8.18	0	0	-	-	-	-	-	-	-	-	-	conserved unknown protein [Ectocarpus siliculosus]	gi|299469605|emb|CBN76459.1|	57.8	1.35e-09	mpp:MICPUCDRAFT_57178	54.3	5.25e-09	-	-	GO:0032259 methylation	-	GO:0003676 nucleic acid binding;GO:0008168 methyltransferase activity
TRINITY_DN125902_c0_g1_i1	210		0	0	0	0	10.67	Amino acid transport and metabolism	KOG1237	At5g01180	80.1	7.12e-19	Protein NRT1/ PTR FAMILY 5.4 OS=Arabidopsis thaliana GN=NPF5.4 PE=2 SV=1	sp|Q9M1I2|PTR46_ARATH	97.8	1.52e-24	PREDICTED: protein NRT1/ PTR FAMILY 5.4-like [Cicer arietinum]	gi|502170684|ref|XP_004514886.1|	137	7.79e-38	cam:101500834	137	1.14e-38	K14638	-	GO:0006810 transport;GO:0006857 oligopeptide transport	GO:0016020 membrane;GO:0016021 integral component of membrane	GO:0005215 transporter activity
TRINITY_DN125913_c0_g1_i1	204	0	0	0	10.77	0	0	-	-	-	-	-	-	-	-	-	-	-	-	-	-	-	-	-	-	-	-	-
TRINITY_DN126018_c0_g1_i1	210	0	0	0	8.73	0	0	-	-	-	-	-	-	-	-	-	-	-	-	-	-	-	-	-	-	-	-	-
TRINITY_DN126071_c0_g1_i1	219	0	0	0	6.63	0	0	-	-	-	-	-	-	-	-	-	-	-	-	-	-	-	-	-	-	-	-	-
TRINITY_DN126072_c0_g1_i1	211		0	0	0	0	10.33	-	-	-	-	-	-	-	-	-	predicted protein [Nectria haematococca mpVI 77-13-4]	gi|302925587|ref|XP_003054125.1|	85.1	8.81e-19	-	-	-	-	-	GO:0006511 ubiquitin-dependent protein catabolic process;GO:0006897 endocytosis;GO:0016579 protein deubiquitination;GO:0034613 cellular protein localization	GO:0005634 nucleus;GO:0005737 cytoplasm;GO:0005829 cytosol;GO:0032153 cell division site;GO:0051286 cell tip	GO:0036459 thiol-dependent ubiquitinyl hydrolase activity
TRINITY_DN126126_c0_g1_i1	204	0	0	0	10.77	0	0	-	-	-	-	-	-	-	-	-	hypothetical protein M404DRAFT_13106 [Pisolithus tinctorius Marx 270]	gi|752353998|gb|KIO13045.1|	50.4	7.42e-07	-	-	-	-	-	GO:0046907 intracellular transport	GO:0005622 intracellular	-
TRINITY_DN126230_c0_g1_i1	536	0	0	0	16.08	0	0	-	-	-	-	-	-	-	-	-	transmembrane protein, putative [Medicago truncatula]	gi|357447865|ref|XP_003594208.1|	59.3	1.81e-09	mtr:MTR_2g025610	59.3	2.66e-10	-	-	-	GO:0016021 integral component of membrane	-
TRINITY_DN126272_c0_g1_i1	217		0	0	0	0	12.87	-	-	-	-	-	-	-	-	-	-	-	-	-	-	-	-	-	-	-	-	-
TRINITY_DN126321_c0_g1_i1	205		0	0	0	0	12.69	-	-	-	-	-	-	-	-	-	-	-	-	-	-	-	-	-	-	-	-	-
TRINITY_DN126325_c0_g1_i1	218	0	0	0	6.82	0	0	-	-	-	-	-	-	-	-	-	-	-	-	-	-	-	-	-	-	-	-	-
TRINITY_DN126368_c0_g1_i1	447	0	0	0	17.76	0	0	-	-	-	-	-	-	-	-	-	transmembrane protein, putative [Medicago truncatula]	gi|922346402|ref|XP_013450115.1|	73.2	1.13e-13	mtr:MTR_7g088320	66.2	1.03e-13	-	-	-	GO:0016021 integral component of membrane	-
TRINITY_DN126455_c0_g1_i1	214	0	0	0	7.69	0	0	-	-	-	-	-	-	-	-	-	hypothetical protein CC77DRAFT_832883 [Alternaria alternata]	gi|1027161297|gb|OAG21671.1|	147	8.52e-41	brp:103870381	46.2	3.32e-06	-	-	-	GO:0005829 cytosol	-
TRINITY_DN126529_c0_g1_i1	202		0	0	0	0	14.18	-	-	-	-	-	-	-	-	-	calcium:proton antiporter [Ascochyta rabiei]	gi|1020709125|gb|KZM28790.1|	114	1.51e-29	-	-	-	-	-	-	-	-
TRINITY_DN126562_c0_g1_i1	201	0	0	0	12.07	0	0	Inorganic ion transport and metabolism	KOG0876	At4g25100	56.6	5.86e-11	Superoxide dismutase [Fe] OS=Shigella flexneri GN=sodB PE=3 SV=2	sp|P0AGD6|SODF_SHIFL	95.5	1.64e-25	Destroys the superoxide radical which is normally produced within the cells and which are toxic to b [Ectocarpus siliculosus]	gi|299471400|emb|CBN79353.1|	89.4	1.01e-21	csl:COCSUDRAFT_36814	66.2	1.25e-13	K04564	ko04146//Peroxisome	GO:0006355 regulation of transcription, DNA-templated;GO:0006801 superoxide metabolic process;GO:0019430 removal of superoxide radicals;GO:0055114 oxidation-reduction process	-	GO:0003677 DNA binding;GO:0003700 transcription factor activity, sequence-specific DNA binding;GO:0004784 superoxide dismutase activity;GO:0016491 oxidoreductase activity;GO:0046872 metal ion binding
TRINITY_DN126583_c0_g1_i1	217	0	0	0	7.02	0	0	-	-	-	-	-	-	-	-	-	-	-	-	-	-	-	-	-	-	-	-	-
TRINITY_DN126584_c0_g1_i1	208	0	0	0	9.34	0	0	Carbohydrate transport and metabolism	KOG2440	At4g04040	60.8	4.12e-12	Pyrophosphate--fructose 6-phosphate 1-phosphotransferase OS=Borrelia burgdorferi (strain ATCC 35210 / B31 / CIP 102532 / DSM 4680) GN=pfp PE=1 SV=2	sp|P70826|PFP_BORBU	63.9	1.32e-12	hypothetical protein SELMODRAFT_234662 [Selaginella moellendorffii]	gi|302806435|ref|XP_002984967.1|	71.6	5.05e-14	smo:SELMODRAFT_234662	71.6	7.42e-15	K00895	ko00051//Fructose and mannose metabolism	GO:0006002 fructose 6-phosphate metabolic process;GO:0006096 glycolytic process;GO:0008152 metabolic process;GO:0016310 phosphorylation;GO:0046835 carbohydrate phosphorylation	GO:0005737 cytoplasm	GO:0003824 catalytic activity;GO:0003872 6-phosphofructokinase activity;GO:0005524 ATP binding;GO:0016301 kinase activity;GO:0016740 transferase activity;GO:0046872 metal ion binding;GO:0047334 diphosphate-fructose-6-phosphate 1-phosphotransferase activity
TRINITY_DN126603_c0_g1_i1	208	0	0	0	9.34	0	0	General function prediction only	KOG4549	At2g14110	42.4	5.77e-06	-	-	-	-	PREDICTED: magnesium-dependent phosphatase 1-like [Erythranthe guttata]	gi|848869439|ref|XP_012835344.1|	47.8	7.29e-06	cic:CICLE_v10026755mg	46.2	1.19e-06	K17619	-	GO:0016311 dephosphorylation	-	GO:0016791 phosphatase activity
TRINITY_DN126626_c0_g1_i1	211	0	0	0	12.68	0	0	Coenzyme transport and metabolism	KOG2337	Hs5453668	87.4	1.68e-21	Ubiquitin-like modifier-activating enzyme atg7 OS=Penicillium rubens (strain ATCC 28089 / DSM 1075 / NRRL 1951 / Wisconsin 54-1255) GN=atg7 PE=3 SV=1	sp|A7KAL8|ATG7_PENRW	150	4.23e-43	ubiquitin-like modifier-activating enzyme ATG7 [Trichophyton rubrum CBS 118892]	gi|674807586|gb|KFL61680.1|	126	7.3e-35	vcn:VOLCADRAFT_61702	88.2	9.84e-21	K08337	ko04140//Regulation of autophagy	GO:0006914 autophagy	GO:0005737 cytoplasm	GO:0008641 small protein activating enzyme activity
TRINITY_DN126642_c0_g1_i1	222	0	0	0	6.09	0	0	Posttranslational modification, protein turnover, chaperones	KOG0687	At4g24820	92.8	1.36e-23	26S proteasome non-ATPase regulatory subunit 6 homolog OS=Arabidopsis thaliana GN=RPN7 PE=1 SV=1	sp|Q93Y35|PSMD6_ARATH	93.2	4.35e-23	predicted protein [Ostreococcus lucimarinus CCE9901]	gi|145350309|ref|XP_001419554.1|	95.5	6.33e-23	olu:OSTLU_16772	95.5	9.3e-24	K03037	ko03050//Proteasome	GO:0006635 fatty acid beta-oxidation;GO:0009407 toxin catabolic process;GO:0009735 response to cytokinin;GO:0030163 protein catabolic process;GO:0042023 DNA endoreduplication;GO:0043090 amino acid import;GO:0043161 proteasome-mediated ubiquitin-dependent protein catabolic process;GO:0043248 proteasome assembly;GO:0048767 root hair elongation;GO:0080129 proteasome core complex assembly	GO:0005634 nucleus;GO:0005829 cytosol;GO:0005886 plasma membrane;GO:0016020 membrane	-
TRINITY_DN126717_c0_g1_i1	218	0	0	0	6.82	0	0	-	-	-	-	-	-	-	-	-	General transcription factor 3C polypeptide 5 [Talaromyces islandicus]	gi|816191050|emb|CRG87525.1|	77.4	4.43e-16	-	-	-	-	-	-	-	-
TRINITY_DN126791_c0_g1_i1	212	0	0	0	12.28	0	0	-	-	-	-	-	-	-	-	-	acid protease [Alternaria alternata]	gi|1027162791|gb|OAG23162.1|	95.9	7.91e-23	-	-	-	-	-	-	-	-
TRINITY_DN126815_c0_g1_i1	233	0	0	0	6.92	0	0	-	-	-	-	-	V-type proton ATPase subunit G OS=Neurospora crassa (strain ATCC 24698 / 74-OR23-1A / CBS 708.71 / DSM 1257 / FGSC 987) GN=vma-10 PE=3 SV=1	sp|P78713|VATG_NEUCR	99.4	1.04e-27	hypothetical protein MYCGRDRAFT_102202 [Zymoseptoria tritici IPO323]	gi|398412472|ref|XP_003857559.1|	119	2.83e-34	ppp:PHYPADRAFT_177548	58.9	1.95e-11	K02152	ko00190//Oxidative phosphorylation;ko04966//Collecting duct acid secretion;ko04145//Phagosome;ko04721//Synaptic vesicle cycle	GO:0015992 proton transport;GO:0055085 transmembrane transport	GO:0000221 vacuolar proton-transporting V-type ATPase, V1 domain;GO:0005634 nucleus;GO:0005829 cytosol;GO:0016471 vacuolar proton-transporting V-type ATPase complex	GO:0016820 hydrolase activity, acting on acid anhydrides, catalyzing transmembrane movement of substances
TRINITY_DN126840_c0_g1_i1	214	0	0	0	7.69	0	0	-	-	-	-	-	-	-	-	-	-	-	-	-	-	-	-	-	-	-	-	-
TRINITY_DN126877_c0_g1_i1	218	0	0	0	6.82	0	0	-	-	-	-	-	Probable tripeptidyl-peptidase SED3 OS=Trichophyton verrucosum (strain HKI 0517) GN=SED3 PE=3 SV=2	sp|D4D7N6|SED3_TRIVH	68.2	4.59e-14	subtilisin-like protein [Alternaria alternata]	gi|1027162700|gb|OAG23071.1|	152	4.46e-43	-	-	-	-	-	GO:0006508 proteolysis	-	GO:0004252 serine-type endopeptidase activity;GO:0008233 peptidase activity;GO:0008236 serine-type peptidase activity;GO:0016787 hydrolase activity
TRINITY_DN126972_c0_g1_i1	261	0	0	0	6.64	0	0	-	-	-	-	-	-	-	-	-	-	-	-	-	-	-	-	-	-	-	-	-
TRINITY_DN126991_c0_g1_i1	216	0	0	0	7.23	0	0	-	-	-	-	-	-	-	-	-	-	-	-	-	-	-	-	-	-	-	-	-
TRINITY_DN127061_c0_g1_i1	207	0	0	0	9.67	0	0	-	-	-	-	-	-	-	-	-	-	-	-	-	-	-	-	-	-	-	-	-
TRINITY_DN127083_c0_g1_i1	204	0	0	0	10.77	0	0	Function unknown	KOG3808	Hs10047136	87	4.58e-24	Protein kish-B OS=Xenopus tropicalis GN=tmem167b PE=3 SV=1	sp|Q28GL2|KISHB_XENTR	91.3	3.87e-25	hypothetical protein M413DRAFT_377370 [Hebeloma cylindrosporum h7]	gi|751694247|gb|KIM44229.1|	49.3	2.79e-07	gsl:Gasu_39220	44.7	2.17e-06	-	-	-	GO:0000139 Golgi membrane;GO:0005794 Golgi apparatus;GO:0016020 membrane;GO:0016021 integral component of membrane	-
TRINITY_DN127210_c0_g1_i1	217	0	0	0	7.02	0	0	-	-	-	-	-	-	-	-	-	-	-	-	-	-	-	-	-	-	-	-	-
TRINITY_DN127307_c0_g1_i1	208	0	0	0	9.34	0	0	-	-	-	-	-	-	-	-	-	-	-	-	-	-	-	-	-	-	-	-	-
TRINITY_DN127312_c0_g1_i1	205		0	0	0	0	12.69	-	-	-	-	-	-	-	-	-	hypothetical protein MTR_2g461480 [Medicago truncatula]	gi|922391325|ref|XP_013464076.1|	52.8	1.58e-07	-	-	-	-	-	-	-	-
TRINITY_DN127327_c0_g1_i1	212	0	0	0	8.18	0	0	-	-	-	-	-	-	-	-	-	hypothetical protein BAUCODRAFT_79827 [Baudoinia panamericana UAMH 10762]	gi|627816509|ref|XP_007681475.1|	63.2	3.94e-11	-	-	-	-	-	GO:0006281 DNA repair;GO:0016568 chromatin modification;GO:0043623 cellular protein complex assembly	GO:0000123 histone acetyltransferase complex;GO:0005634 nucleus;GO:0035267 NuA4 histone acetyltransferase complex	GO:0003677 DNA binding;GO:0003677 DNA binding;GO:0003682 chromatin binding
TRINITY_DN127331_c0_g1_i1	205	0	0	0	10.39	0	0	-	-	-	-	-	-	-	-	-	-	-	-	-	-	-	-	-	-	-	-	-
TRINITY_DN127372_c0_g1_i1	232	0	0	0	7.09	0	0	-	-	-	-	-	-	-	-	-	-	-	-	-	-	-	-	-	-	-	-	-
TRINITY_DN127389_c0_g1_i1	202	0	0	0	11.62	0	0	-	-	-	-	-	-	-	-	-	-	-	-	-	-	-	-	-	-	-	-	-
TRINITY_DN127544_c0_g1_i1	213	0	0	0	7.93	0	0	-	-	-	-	-	-	-	-	-	-	-	-	-	-	-	-	-	-	-	-	-
TRINITY_DN127585_c0_g1_i1	206	0	0	0	10.02	0	0	-	-	-	-	-	-	-	-	-	-	-	-	-	-	-	-	-	-	-	-	-
TRINITY_DN127641_c0_g1_i1	207	0	0	0	9.67	0	0	-	-	-	-	-	-	-	-	-	conserved hypothetical protein [Byssochlamys spectabilis No. 5]	gi|557724241|dbj|GAD97072.1|	73.2	6.82e-15	-	-	-	-	-	-	-	-
TRINITY_DN127728_c0_g1_i1	213	0	0	0	7.93	0	0	-	-	-	-	-	-	-	-	-	-	-	-	-	-	-	-	-	-	-	-	-
TRINITY_DN127740_c0_g1_i1	207	0	0	0	9.67	0	0	-	-	-	-	-	-	-	-	-	-	-	-	-	-	-	-	-	-	-	-	-
TRINITY_DN127763_c0_g1_i1	211	0	0	0	8.45	0	0	-	-	-	-	-	Vacuolar membrane amino acid uptake transporter fnx2 OS=Schizosaccharomyces pombe (strain 972 / ATCC 24843) GN=fnx2 PE=3 SV=1	sp|O59726|FNX2_SCHPO	45.8	3.37e-06	putative major facilitator superfamily protein [Rosellinia necatrix]	gi|949392039|dbj|GAP85175.1|	89.4	3e-20	-	-	-	-	-	GO:0055085 transmembrane transport	GO:0016021 integral component of membrane	-
TRINITY_DN12777_c0_g1_i1	206	0	0	0	10.02	0	0	-	-	-	-	-	-	-	-	-	-	-	-	-	-	-	-	-	-	-	-	-
TRINITY_DN12781_c0_g1_i1	205	0	0	0	10.39	0	0	-	-	-	-	-	Thylakoid lumenal 15 kDa protein 1, chloroplastic OS=Arabidopsis thaliana GN=At2g44920 PE=1 SV=2	sp|O22160|TL15A_ARATH	46.6	8.22e-07	thylakoid lumenal 15 kDa protein [Medicago truncatula]	gi|922380970|ref|XP_013460714.1|	46.2	6.49e-07	cic:CICLE_v10032666mg	46.6	2.71e-07	-	-	-	-	-
TRINITY_DN127920_c0_g1_i1	217	0	0	0	7.02	0	0	-	-	-	-	-	-	-	-	-	-	-	-	-	-	-	-	-	-	-	-	-
TRINITY_DN127946_c0_g1_i1	204	0	0	0	10.77	0	0	-	-	-	-	-	-	-	-	-	Beta-N-acetylglucosaminidase [Rasamsonia emersonii CBS 393.64]	gi|915155934|ref|XP_013328722.1|	123	2.73e-32	-	-	-	-	-	GO:0005975 carbohydrate metabolic process	-	GO:0004553 hydrolase activity, hydrolyzing O-glycosyl compounds;GO:0008080 N-acetyltransferase activity
TRINITY_DN128052_c0_g1_i1	205		0	0	0	0	12.69	-	-	-	-	-	-	-	-	-	-	-	-	-	bdi:100836981	45.8	6.37e-06	-	-	-	-	-
TRINITY_DN128104_c0_g1_i1	216	0	0	0	7.23	0	0	-	-	-	-	-	-	-	-	-	-	-	-	-	-	-	-	-	-	-	-	-
TRINITY_DN128187_c0_g1_i1	214		0	0	0	0	9.39	-	-	-	-	-	Protein pyrABCN OS=Emericella nidulans (strain FGSC A4 / ATCC 38163 / CBS 112.46 / NRRL 194 / M139) GN=pyrABCN PE=3 SV=2	sp|O93937|PYR1_EMENI	77.8	1.86e-17	hypothetical protein OIDMADRAFT_164286 [Oidiodendron maius Zn]	gi|751751946|gb|KIN00126.1|	85.1	9.92e-19	gsl:Gasu_42540	63.5	4.27e-12	K11540	ko00240//Pyrimidine metabolism;ko00250//Alanine, aspartate and glutamate metabolism	GO:0006207 'de novo' pyrimidine nucleobase biosynthetic process;GO:0006520 cellular amino acid metabolic process;GO:0006541 glutamine metabolic process;GO:0006807 nitrogen compound metabolic process;GO:0008152 metabolic process	-	GO:0003824 catalytic activity;GO:0004070 aspartate carbamoyltransferase activity;GO:0004088 carbamoyl-phosphate synthase (glutamine-hydrolyzing) activity;GO:0005524 ATP binding;GO:0016597 amino acid binding;GO:0016743 carboxyl- or carbamoyltransferase activity;GO:0046872 metal ion binding
TRINITY_DN128236_c0_g1_i1	228		0	0	0	0	9.56	-	-	-	-	-	-	-	-	-	transmembrane protein, putative [Medicago truncatula]	gi|357492423|ref|XP_003616500.1|	63.5	1.11e-12	mtr:MTR_5g081090	63.5	1.63e-13	-	-	-	GO:0016021 integral component of membrane	-
TRINITY_DN128244_c0_g1_i1	218	0	0	0	6.82	0	0	-	-	-	-	-	-	-	-	-	-	-	-	-	-	-	-	-	-	-	-	-
TRINITY_DN128303_c0_g1_i1	217	0	0	0	7.02	0	0	General function prediction only	KOG3163	Hs7662677	122	1.14e-35	Ribosome biogenesis protein NSA2 homolog OS=Homo sapiens GN=NSA2 PE=1 SV=1	sp|O95478|NSA2_HUMAN	122	4.71e-35	ribosomal protein S8e family protein [Galdieria sulphuraria]	gi|545701321|ref|XP_005702995.1|	124	9.4e-35	gsl:Gasu_58790	124	1.38e-35	K14842	-	-	GO:0005840 ribosome	-
TRINITY_DN128308_c0_g1_i1	217	0	0	0	7.02	0	0	-	-	-	-	-	-	-	-	-	-	-	-	-	-	-	-	-	-	-	-	-
TRINITY_DN128337_c0_g1_i1	215	0	0	0	7.45	0	0	-	-	-	-	-	-	-	-	-	-	-	-	-	-	-	-	-	-	-	-	-
TRINITY_DN128381_c0_g1_i1	212	0	0	0	8.18	0	0	-	-	-	-	-	-	-	-	-	hypothetical protein MtrDRAFT_AC153125g15v2 [Medicago truncatula]	gi|92885104|gb|ABE87624.1|	84.7	1.19e-20	mtr:MTR_2g069220	75.1	6.34e-18	K00558	ko00270//Cysteine and methionine metabolism	GO:0090502 RNA phosphodiester bond hydrolysis, endonucleolytic	-	GO:0003676 nucleic acid binding;GO:0004523 RNA-DNA hybrid ribonuclease activity
TRINITY_DN128396_c0_g1_i1	201	0	0	0	12.07	0	0	Carbohydrate transport and metabolism	KOG0451	Hs18375678	79.7	7.39e-19	Probable 2-oxoglutarate dehydrogenase E1 component DHKTD1 homolog, mitochondrial OS=Dictyostelium discoideum GN=odhA PE=3 SV=1	sp|Q54VG0|DHTK1_DICDI	99.8	2.58e-25	oxoglutarate dehydrogenase (succinyl-transferring), E1 component [Allomyces macrogynus ATCC 38327]	gi|909132104|gb|KNE58704.1|	92.8	1.63e-21	gsl:Gasu_23210	68.6	7.14e-14	K00164	ko00310//Lysine degradation;ko00020//Citrate cycle (TCA cycle);ko00380//Tryptophan metabolism	GO:0006099 tricarboxylic acid cycle;GO:0008152 metabolic process;GO:0055114 oxidation-reduction process	-	GO:0004591 oxoglutarate dehydrogenase (succinyl-transferring) activity;GO:0016624 oxidoreductase activity, acting on the aldehyde or oxo group of donors, disulfide as acceptor;GO:0030976 thiamine pyrophosphate binding
TRINITY_DN128549_c0_g1_i1	212	0	0	0	8.18	0	0	-	-	-	-	-	-	-	-	-	hypothetical protein CC77DRAFT_643734 [Alternaria alternata]	gi|1027163665|gb|OAG24035.1|	149	1.7e-43	-	-	-	-	-	GO:0005975 carbohydrate metabolic process	-	-
TRINITY_DN128626_c0_g1_i1	203	0	0	0	11.18	0	0	Posttranslational modification, protein turnover, chaperones	KOG0732	At1g05910	112	3.49e-30	ATPase family AAA domain-containing protein At1g05910 OS=Arabidopsis thaliana GN=At1g05910 PE=2 SV=1	sp|F4IAE9|Y1591_ARATH	112	1.48e-29	ATPase family AAA domain-containing protein 2B [Aegilops tauschii]	gi|475554678|gb|EMT12269.1|	129	2.04e-34	atr:18448560	129	4.34e-35	-	-	-	-	GO:0000166 nucleotide binding;GO:0005524 ATP binding
TRINITY_DN128654_c0_g1_i1	201	0	0	0	12.07	0	0	-	-	-	-	-	-	-	-	-	RIC1-domain-containing protein [Alternaria alternata]	gi|1027161502|gb|OAG21875.1|	137	2.26e-37	-	-	-	-	-	-	-	-
TRINITY_DN128678_c0_g1_i1	205	0	0	0	10.39	0	0	-	-	-	-	-	-	-	-	-	hypothetical protein EMCG_04169 [Emmonsia crescens UAMH 3008]	gi|821504069|gb|KKZ61214.1|	85.9	4.65e-19	-	-	-	-	-	-	-	-
TRINITY_DN128694_c0_g1_i1	213		0	0	0	0	9.69	-	-	-	-	-	-	-	-	-	-	-	-	-	-	-	-	-	-	-	-	-
TRINITY_DN128749_c0_g1_i1	218	0	0	0	6.82	0	0	-	-	-	-	-	Multifunctional tryptophan biosynthesis protein OS=Penicillium chrysogenum GN=trpC PE=3 SV=1	sp|P24773|TRPG_PENCH	139	5.97e-39	RecName: Full=Multifunctional tryptophan biosynthesis protein; Includes: RecName: Full=Anthranilate synthase component 2; Short=AS; AltName: Full=Anthranilate synthase, glutamine amidotransferase component; Includes: RecName: Full=Indole-3-glycerol phosphate synthase; Short=IGPS; Includes: RecName: Full=N-(5'-phosphoribosyl)anthranilate isomerase; Short=PRAI	gi|353526308|sp|P06531.3|TRPG_EMENI	116	9.46e-30	-	-	-	-	-	GO:0000162 tryptophan biosynthetic process;GO:0006541 glutamine metabolic process;GO:0006568 tryptophan metabolic process;GO:0008152 metabolic process;GO:0008652 cellular amino acid biosynthetic process;GO:0009073 aromatic amino acid family biosynthetic process	GO:0005829 cytosol;GO:0005950 anthranilate synthase complex	GO:0003824 catalytic activity;GO:0004049 anthranilate synthase activity;GO:0004425 indole-3-glycerol-phosphate synthase activity;GO:0004640 phosphoribosylanthranilate isomerase activity;GO:0016740 transferase activity;GO:0016829 lyase activity;GO:0016831 carboxy-lyase activity;GO:0016853 isomerase activity;GO:0033984 indole-3-glycerol-phosphate lyase activity
TRINITY_DN128768_c0_g1_i1	202	0	0	0	11.62	0	0	-	-	-	-	-	Catechol 1,2-dioxygenase OS=Candida albicans (strain SC5314 / ATCC MYA-2876) GN=HQD2 PE=1 SV=1	sp|P86029|HQD2_CANAL	67.8	3.57e-14	hypothetical protein TCE0_034f10435 [Talaromyces cellulolyticus]	gi|748554459|dbj|GAM39136.1|	114	1.95e-30	-	-	-	-	-	GO:0006725 cellular aromatic compound metabolic process;GO:0009712 catechol-containing compound metabolic process;GO:0055114 oxidation-reduction process	-	GO:0003824 catalytic activity;GO:0005506 iron ion binding;GO:0008199 ferric iron binding;GO:0016702 oxidoreductase activity, acting on single donors with incorporation of molecular oxygen, incorporation of two atoms of oxygen;GO:0018576 catechol 1,2-dioxygenase activity;GO:0051213 dioxygenase activity
TRINITY_DN128773_c0_g1_i1	215	0	0	0	7.45	0	0	-	-	-	-	-	Ras-like protein 3 OS=Mucor circinelloides f. lusitanicus GN=RAS3 PE=2 SV=1	sp|P22280|RAS3_MUCCL	79	6.99e-19	ras-like protein 3 [Lichtheimia corymbifera JMRC:FSU:9682]	gi|661181965|emb|CDH55553.1|	81.6	1.52e-18	gsl:Gasu_47510	68.6	2.27e-14	K07877	-	GO:0006886 intracellular protein transport;GO:0006913 nucleocytoplasmic transport;GO:0007165 signal transduction;GO:0007264 small GTPase mediated signal transduction;GO:0008152 metabolic process;GO:0015031 protein transport	GO:0005622 intracellular;GO:0016020 membrane	GO:0000166 nucleotide binding;GO:0000166 nucleotide binding;GO:0003924 GTPase activity;GO:0005525 GTP binding
TRINITY_DN128939_c0_g1_i1	217	0	0	0	7.02	0	0	-	-	-	-	-	-	-	-	-	ankyrin [Alternaria alternata]	gi|1027162042|gb|OAG22414.1|	135	2.15e-39	sly:101257457	57.4	5.06e-10	K06867	-	GO:0000056 ribosomal small subunit export from nucleus;GO:0006970 response to osmotic stress;GO:0032880 regulation of protein localization;GO:0034599 cellular response to oxidative stress;GO:0042274 ribosomal small subunit biogenesis	GO:0005634 nucleus;GO:0005737 cytoplasm;GO:0005829 cytosol	GO:0051082 unfolded protein binding
TRINITY_DN128959_c0_g1_i1	219	0	0	0	6.63	0	0	-	-	-	-	-	-	-	-	-	-	-	-	-	-	-	-	-	-	-	-	-
TRINITY_DN128981_c0_g1_i1	218	0	0	0	6.82	0	0	-	-	-	-	-	-	-	-	-	hypothetical protein COCCADRAFT_92497 [Bipolaris zeicola 26-R-13]	gi|628200998|ref|XP_007710911.1|	127	7.12e-37	-	-	-	-	-	-	-	-
TRINITY_DN129_c0_g1_i1	225	0	0	0	8.44	0	0	Translation, ribosomal structure and biogenesis	KOG1728	Hs4506681	93.2	1.95e-25	40S ribosomal protein S11 OS=Canis lupus familiaris GN=RPS11 PE=1 SV=2	sp|Q9XSU4|RS11_CANLF	93.2	7.65e-25	hypothetical protein DI09_3p220 [Mitosporidium daphniae]	gi|914961981|ref|XP_013237687.1|	92.4	3.68e-23	csl:COCSUDRAFT_54880	81.6	6.34e-20	K02949	ko03010//Ribosome	GO:0006412 translation	GO:0005622 intracellular;GO:0005840 ribosome	GO:0003735 structural constituent of ribosome
TRINITY_DN129016_c0_g1_i1	214		0	0	0	0	9.39	Amino acid transport and metabolism	KOG1287	Hs7657591	53.1	2.04e-09	b(0,+)-type amino acid transporter 1 OS=Homo sapiens GN=SLC7A9 PE=1 SV=1	sp|P82251|BAT1_HUMAN	53.1	8.44e-09	hypothetical protein IQ07DRAFT_556949 [Pyrenochaeta sp. DS3sAY3a]	gi|1029190924|gb|OAL55483.1|	132	1.5e-35	-	-	-	-	-	-	-	-
TRINITY_DN129062_c0_g1_i1	204	0	0	0	10.77	0	0	-	-	-	-	-	-	-	-	-	-	-	-	-	-	-	-	-	-	-	-	-
TRINITY_DN129106_c0_g1_i1	219	0	0	0	6.63	0	0	Energy production and conversion	KOG0756	YMR241w	85.9	2.18e-21	Citrate/oxoglutarate carrier protein OS=Saccharomyces cerevisiae (strain ATCC 204508 / S288c) GN=YHM2 PE=1 SV=1	sp|Q04013|YHM2_YEAST	85.9	9.04e-21	mitochondrial DNA replication protein YHM2 [Capronia epimyces CBS 606.96]	gi|628251363|ref|XP_007728847.1|	110	5.83e-29	ccp:CHC_T00009436001	48.1	1.38e-06	-	-	GO:0006810 transport	GO:0016020 membrane;GO:0016021 integral component of membrane	-
TRINITY_DN129126_c0_g1_i1	220	0	0	0	6.44	0	0	-	-	-	-	-	-	-	-	-	-	-	-	-	-	-	-	-	-	-	-	-
TRINITY_DN129152_c0_g1_i1	204		0	0	0	0	13.16	-	-	-	-	-	-	-	-	-	-	-	-	-	-	-	-	-	-	-	-	-
TRINITY_DN129202_c0_g1_i1	221	0	0	0	6.26	0	0	-	-	-	-	-	-	-	-	-	-	-	-	-	-	-	-	-	-	-	-	-
TRINITY_DN129208_c0_g1_i1	215		0	0	0	0	9.11	-	-	-	-	-	-	-	-	-	sequence-specific DNA binding [Ascochyta rabiei]	gi|1020705848|gb|KZM25952.1|	96.3	9.37e-23	-	-	-	-	-	GO:0006355 regulation of transcription, DNA-templated;GO:0006366 transcription from RNA polymerase II promoter;GO:0090375 negative regulation of transcription from RNA polymerase II promoter in response to iron ion starvation;GO:1900393 regulation of iron ion transport by regulation of transcription from RNA polymerase II promoter	GO:0005634 nucleus	GO:0000978 RNA polymerase II core promoter proximal region sequence-specific DNA binding;GO:0001078 transcriptional repressor activity, RNA polymerase II core promoter proximal region sequence-specific binding;GO:0003677 DNA binding;GO:0003700 transcription factor activity, sequence-specific DNA binding;GO:0008270 zinc ion binding;GO:0043565 sequence-specific DNA binding
TRINITY_DN129221_c0_g1_i1	222	0	0	0	6.09	0	0	-	-	-	-	-	-	-	-	-	-	-	-	-	-	-	-	-	-	-	-	-
TRINITY_DN129236_c0_g1_i1	207		0	0	0	0	11.82	-	-	-	-	-	-	-	-	-	hypothetical protein NECHADRAFT_49005 [Nectria haematococca mpVI 77-13-4]	gi|302910992|ref|XP_003050395.1|	52.4	2.73e-09	-	-	-	-	-	GO:0000070 mitotic sister chromatid segregation;GO:0034501 protein localization to kinetochore;GO:0034508 centromere complex assembly;GO:0061641 CENP-A containing chromatin organization	GO:0000776 kinetochore;GO:0000778 condensed nuclear chromosome kinetochore;GO:0000779 condensed chromosome, centromeric region;GO:0000780 condensed nuclear chromosome, centromeric region;GO:0000941 condensed nuclear chromosome inner kinetochore;GO:0005829 cytosol;GO:0031511 Mis6-Sim4 complex;GO:0034506 chromosome, centromeric core domain;GO:0044732 mitotic spindle pole body	-
TRINITY_DN129252_c0_g1_i1	209	0	0	0	9.03	0	0	Inorganic ion transport and metabolism	KOG0205	At3g60330	64.3	2.28e-13	ATPase 7, plasma membrane-type OS=Arabidopsis thaliana GN=AHA7 PE=2 SV=1	sp|Q9LY32|PMA7_ARATH	64.3	9.44e-13	plasma membrane H+-ATPase [Medicago truncatula]	gi|922331638|ref|XP_013443810.1|	110	8.52e-28	cam:101491655	94.7	4.49e-23	K01535	ko00190//Oxidative phosphorylation	GO:0006754 ATP biosynthetic process	GO:0016020 membrane;GO:0016021 integral component of membrane	GO:0000166 nucleotide binding;GO:0005524 ATP binding;GO:0016787 hydrolase activity;GO:0016887 ATPase activity;GO:0046872 metal ion binding
TRINITY_DN129260_c0_g1_i1	218	0	0	0	6.82	0	0	General function prediction only	KOG0376	At4g23570_1	45.8	3.07e-07	Protein SGT1 homolog OS=Dictyostelium discoideum GN=sugt1 PE=2 SV=1	sp|Q55ED0|SGT1_DICDI	53.1	9.17e-09	predicted protein [Chlamydomonas reinhardtii]	gi|159489998|ref|XP_001702976.1|	65.9	5.43e-12	cre:CHLREDRAFT_108398	65.9	7.97e-13	K12795	ko04626//Plant-pathogen interaction;ko04621//NOD-like receptor signaling pathway	-	-	-
TRINITY_DN129262_c0_g1_i1	201	0	0	0	6.04	0	0	-	-	-	-	-	-	-	-	-	-	-	-	-	-	-	-	-	-	-	-	-
TRINITY_DN129268_c0_g1_i1	208		0	0	0	0	11.41	-	-	-	-	-	Signal recognition particle receptor subunit alpha homolog OS=Schizosaccharomyces pombe (strain 972 / ATCC 24843) GN=srp101 PE=3 SV=1	sp|O43032|SRPR_SCHPO	49.7	1.26e-07	hypothetical protein DOTSEDRAFT_67849 [Dothistroma septosporum NZE10]	gi|452847004|gb|EME48936.1|	97.8	2.93e-23	ccp:CHC_T00004896001	47	2.79e-06	K13431	ko03060//Protein export	GO:0006614 SRP-dependent cotranslational protein targeting to membrane;GO:0006810 transport;GO:0006886 intracellular protein transport;GO:0008152 metabolic process;GO:0045047 protein targeting to ER	GO:0005634 nucleus;GO:0005785 signal recognition particle receptor complex;GO:0005789 endoplasmic reticulum membrane;GO:0005829 cytosol	GO:0003924 GTPase activity;GO:0005047 signal recognition particle binding;GO:0005525 GTP binding
TRINITY_DN129270_c0_g1_i1	214	0	0	0	7.69	0	0	-	-	-	-	-	Peroxisomal multifunctional enzyme type 2 OS=Homo sapiens GN=HSD17B4 PE=1 SV=3	sp|P51659|DHB4_HUMAN	60.8	1.87e-11	-	-	-	-	-	-	-	-	-	-	-	-
TRINITY_DN129307_c0_g1_i1	205	0	0	0	10.39	0	0	-	-	-	-	-	-	-	-	-	hypothetical protein CC77DRAFT_952962 [Alternaria alternata]	gi|1027165949|gb|OAG26316.1|	72	2.79e-14	-	-	-	-	-	-	-	-
TRINITY_DN129395_c0_g1_i1	227	0	0	0	8.01	0	0	-	-	-	-	-	Succinate dehydrogenase assembly factor 2, mitochondrial OS=Penicillium rubens (strain ATCC 28089 / DSM 1075 / NRRL 1951 / Wisconsin 54-1255) GN=Pc22g03150 PE=3 SV=1	sp|B6HRA4|SDHF2_PENRW	160	1.06e-49	early meiotic induction protein 5 [Arthroderma otae CBS 113480]	gi|296826364|ref|XP_002850964.1|	106	8.53e-28	-	-	-	-	-	GO:0006121 mitochondrial electron transport, succinate to ubiquinone;GO:0006810 transport;GO:0018293 protein-FAD linkage	GO:0005739 mitochondrion;GO:0005739 mitochondrion;GO:0005759 mitochondrial matrix;GO:0016020 membrane;GO:0016021 integral component of membrane	-
TRINITY_DN129400_c0_g1_i1	218	0	0	0	6.82	0	0	Lipid transport and metabolism	KOG0693	At2g22240	95.9	1.99e-24	Inositol-3-phosphate synthase isozyme 2 OS=Arabidopsis thaliana GN=IPS2 PE=1 SV=2	sp|Q38862|INO2_ARATH	95.9	8.23e-24	Inositol-3-phosphate synthase, partial [Talaromyces marneffei PM1]	gi|679998245|gb|KFX50490.1|	134	6.9e-38	zma:100381529	94	1.32e-24	K01858	ko00521//Streptomycin biosynthesis;ko00562//Inositol phosphate metabolism	GO:0006021 inositol biosynthetic process;GO:0008654 phospholipid biosynthetic process	-	GO:0004512 inositol-3-phosphate synthase activity;GO:0004512 inositol-3-phosphate synthase activity;GO:0016853 isomerase activity
TRINITY_DN129495_c0_g1_i1	213	0	0	0	7.93	0	0	-	-	-	-	-	-	-	-	-	DUF4283 domain protein [Medicago truncatula]	gi|922386650|ref|XP_003596235.2|	87	1.83e-19	mtr:MTR_2g074890	87	2.31e-20	-	-	-	-	-
TRINITY_DN129502_c0_g1_i1	203	0	0	0	11.18	0	0	-	-	-	-	-	-	-	-	-	-	-	-	-	-	-	-	-	-	-	-	-
TRINITY_DN129519_c0_g1_i1	221	0	0	0	6.26	0	0	-	-	-	-	-	-	-	-	-	hypothetical protein CC77DRAFT_1024809 [Alternaria alternata]	gi|1027155054|gb|OAG15445.1|	93.6	6.6e-22	-	-	-	-	-	-	-	-
TRINITY_DN129562_c0_g1_i1	203	0	0	0	11.18	0	0	General function prediction only	KOG1075	At2g02520	51.2	4.83e-09	-	-	-	-	hypothetical protein [Lupinus angustifolius]	gi|998454215|gb|AMK48045.1|	77.8	3.13e-16	mtr:MTR_7g021730	74.3	6.62e-16	K00006	ko00564//Glycerophospholipid metabolism	-	-	-
TRINITY_DN129570_c0_g1_i1	219	0	0	0	6.63	0	0	-	-	-	-	-	-	-	-	-	hypothetical protein T310_7279 [Rasamsonia emersonii CBS 393.64]	gi|915137908|ref|XP_013325369.1|	51.6	5.08e-07	-	-	-	-	-	-	-	-
TRINITY_DN129585_c0_g1_i1	206	0	0	0	10.02	0	0	-	-	-	-	-	-	-	-	-	-	-	-	-	-	-	-	-	-	-	-	-
TRINITY_DN129594_c0_g1_i1	212	0	0	0	8.18	0	0	Translation, ribosomal structure and biogenesis; Amino acid transport and metabolism	KOG0062	Hs8922936	128	8.1e-36	ATP-binding cassette sub-family F member 3 OS=Rattus norvegicus GN=Abcf3 PE=2 SV=1	sp|Q66H39|ABCF3_RAT	128	3.36e-35	hypothetical protein [Parasitella parasitica]	gi|758366821|emb|CEP10773.1|	128	5.54e-34	egu:105037883	110	2.06e-31	K06158	-	GO:0008152 metabolic process	-	GO:0000166 nucleotide binding;GO:0005524 ATP binding;GO:0016887 ATPase activity
TRINITY_DN12960_c0_g1_i1	248	0	0	0	10.99	0	0	-	-	-	-	-	-	-	-	-	-	-	-	-	-	-	-	-	-	-	-	-
TRINITY_DN129610_c0_g1_i1	216	0	0	0	7.23	0	0	-	-	-	-	-	-	-	-	-	-	-	-	-	-	-	-	-	-	-	-	-
TRINITY_DN129633_c0_g1_i1	203	0	0	0	11.18	0	0	-	-	-	-	-	Sorting nexin mvp1 OS=Aspergillus oryzae (strain ATCC 42149 / RIB 40) GN=mvp1 PE=3 SV=1	sp|Q2UB56|MVP1_ASPOR	110	6.13e-29	sorting nexin mvp1 [Alternaria alternata]	gi|1027163074|gb|OAG23445.1|	139	3.33e-38	-	-	-	-	-	GO:0006623 protein targeting to vacuole	GO:0000329 fungal-type vacuole membrane;GO:0005634 nucleus;GO:0005737 cytoplasm;GO:0005794 Golgi apparatus	GO:0032266 phosphatidylinositol-3-phosphate binding;GO:0035091 phosphatidylinositol binding
TRINITY_DN129656_c0_g1_i1	212	0	0	0	20.46	0	0	-	-	-	-	-	-	-	-	-	DUF1275 domain protein [Byssochlamys spectabilis No. 5]	gi|557728247|dbj|GAD93161.1|	85.9	8.68e-20	-	-	-	-	-	-	-	-
TRINITY_DN129677_c0_g1_i1	246	0	0	0	6.98	0	0	-	-	-	-	-	40S ribosomal protein S17 OS=Neurospora crassa (strain ATCC 24698 / 74-OR23-1A / CBS 708.71 / DSM 1257 / FGSC 987) GN=rps-17 PE=3 SV=1	sp|P27770|RS17_NEUCR	66.2	2.44e-14	ribosomal protein S17e [Alternaria alternata]	gi|1027164268|gb|OAG24637.1|	96.7	7.17e-25	-	-	-	-	-	GO:0006412 translation	GO:0005622 intracellular;GO:0005840 ribosome	GO:0003735 structural constituent of ribosome
TRINITY_DN129746_c0_g1_i1	205	0	0	0	10.39	0	0	-	-	-	-	-	-	-	-	-	-	-	-	-	-	-	-	-	-	-	-	-
TRINITY_DN129780_c0_g1_i1	215	0	0	0	7.45	0	0	-	-	-	-	-	-	-	-	-	-	-	-	-	-	-	-	-	-	-	-	-
TRINITY_DN12979_c0_g1_i1	212	0	0	0	8.18	0	0	-	-	-	-	-	Auxin efflux carrier component 4 OS=Arabidopsis thaliana GN=PIN4 PE=1 SV=1	sp|Q8RWZ6|PIN4_ARATH	50.8	5.74e-08	PIN-like protein, partial [Mapania palustris]	gi|663441863|gb|AIF28342.1|	52.4	3.2e-07	gmx:100802041	52.4	4.78e-08	K13947	-	GO:0055085 transmembrane transport	GO:0016021 integral component of membrane	-
TRINITY_DN129797_c0_g1_i1	220	0	0	0	12.88	0	0	-	-	-	-	-	-	-	-	-	-	-	-	-	-	-	-	-	-	-	-	-
TRINITY_DN129878_c0_g1_i1	203	0	0	0	11.18	0	0	-	-	-	-	-	-	-	-	-	-	-	-	-	-	-	-	-	-	-	-	-
TRINITY_DN129897_c0_g1_i1	203	0	0	0	11.18	0	0	-	-	-	-	-	-	-	-	-	Zn-dependent exopeptidase [Coccomyxa subellipsoidea C-169]	gi|545361053|ref|XP_005645847.1|	48.5	4.92e-06	csl:COCSUDRAFT_56524	48.5	7.23e-07	-	-	GO:0008152 metabolic process	-	GO:0016787 hydrolase activity
TRINITY_DN129956_c0_g1_i1	218	0	0	0	6.82	0	0	-	-	-	-	-	-	-	-	-	-	-	-	-	-	-	-	-	-	-	-	-
TRINITY_DN129967_c0_g1_i1	213		0	0	0	0	9.69	-	-	-	-	-	-	-	-	-	-	-	-	-	-	-	-	-	-	-	-	-
TRINITY_DN13014_c0_g1_i1	215	0	0	0	7.45	0	0	-	-	-	-	-	-	-	-	-	-	-	-	-	-	-	-	-	-	-	-	-
TRINITY_DN130151_c0_g1_i1	205		0	0	0	0	12.69	-	-	-	-	-	-	-	-	-	hypothetical protein TW65_99362 [Stemphylium lycopersici]	gi|909995413|gb|KNG52814.1|	91.7	4.53e-21	-	-	-	-	-	-	-	GO:0003676 nucleic acid binding;GO:0008270 zinc ion binding
TRINITY_DN130198_c0_g1_i1	210		0	0	0	0	16.01	-	-	-	-	-	-	-	-	-	-	-	-	-	-	-	-	-	-	-	-	-
TRINITY_DN130214_c0_g1_i1	202		0	0	0	0	14.18	General function prediction only	KOG4197	At5g57250	107	9.69e-29	Pentatricopeptide repeat-containing protein At5g57250, mitochondrial OS=Arabidopsis thaliana GN=At5g57250 PE=2 SV=2	sp|Q9LVD3|PP434_ARATH	107	4.05e-28	BnaA10g11320D [Brassica napus]	gi|674894562|emb|CDY38284.1|	134	3.73e-36	brp:103845163	134	6.04e-37	K17964	-	-	-	-
TRINITY_DN130263_c0_g1_i1	222	0	0	0	6.09	0	0	Translation, ribosomal structure and biogenesis	KOG0815	At3g09200	92	1.34e-23	60S acidic ribosomal protein P0-2 OS=Arabidopsis thaliana GN=RPP0B PE=1 SV=2	sp|Q42112|RLA02_ARATH	92	5.58e-23	60S acidic ribosomal P0-2 -like protein [Gossypium arboreum]	gi|728842406|gb|KHG21849.1|	94.4	2.98e-23	jcu:105630592	95.1	9.84e-24	K02941	ko03010//Ribosome	-	-	-
TRINITY_DN130307_c0_g1_i1	207		0	0	0	0	11.82	-	-	-	-	-	-	-	-	-	-	-	-	-	-	-	-	-	-	-	-	-
TRINITY_DN130351_c0_g1_i1	210	0	0	0	8.73	0	0	-	-	-	-	-	-	-	-	-	unknown [Lotus japonicus]	gi|388497650|gb|AFK36891.1|	48.9	3.65e-06	-	-	-	-	-	GO:0006412 translation	GO:0005622 intracellular;GO:0005840 ribosome;GO:0030529 intracellular ribonucleoprotein complex	GO:0003735 structural constituent of ribosome
TRINITY_DN130449_c0_g1_i1	207	0	0	0	9.67	0	0	-	-	-	-	-	-	-	-	-	-	-	-	-	-	-	-	-	-	-	-	-
TRINITY_DN130529_c0_g1_i1	203	0	0	0	11.18	0	0	-	-	-	-	-	-	-	-	-	-	-	-	-	-	-	-	-	-	-	-	-
TRINITY_DN130604_c0_g1_i1	210	0	0	0	21.84	0	0	Translation, ribosomal structure and biogenesis	KOG3506	CE26849	89.7	2.18e-25	40S ribosomal protein S29 OS=Ixodes scapularis GN=RpS29 PE=3 SV=1	sp|Q4PM47|RS29_IXOSC	86.3	1.99e-23	RecName: Full=40S ribosomal protein S29	gi|54039491|sp|Q7XYB0.1|RS29_GRIJA	83.2	6.31e-21	eus:EUTSA_v10026741mg	79.3	3.01e-20	K02980	ko03010//Ribosome	GO:0006412 translation	GO:0005622 intracellular;GO:0005840 ribosome;GO:0005840 ribosome;GO:0030529 intracellular ribonucleoprotein complex	GO:0003735 structural constituent of ribosome;GO:0046872 metal ion binding
TRINITY_DN130618_c0_g1_i1	209		0	0	0	0	11.03	-	-	-	-	-	-	-	-	-	-	-	-	-	mtr:MTR_4g037330	51.6	6.76e-08	-	-	-	-	-
TRINITY_DN130649_c0_g1_i1	219	0	0	0	9.94	0	0	Inorganic ion transport and metabolism	KOG1965	At3g06370	53.1	2.05e-09	Sodium/hydrogen exchanger 4 OS=Arabidopsis thaliana GN=NHX4 PE=2 SV=2	sp|Q8S397|NHX4_ARATH	53.1	8.99e-09	Na+/H+ antiporter [Ectocarpus siliculosus]	gi|299116636|emb|CBN76260.1|	63.2	3.24e-11	mus:103983891	59.3	1.49e-10	K14724	-	GO:0006810 transport;GO:0006811 ion transport;GO:0006812 cation transport;GO:0006814 sodium ion transport;GO:0006885 regulation of pH;GO:0035725 sodium ion transmembrane transport;GO:0055085 transmembrane transport;GO:1902600 hydrogen ion transmembrane transport	GO:0016021 integral component of membrane	GO:0015297 antiporter activity;GO:0015299 solute:proton antiporter activity;GO:0015385 sodium:proton antiporter activity
TRINITY_DN130658_c0_g1_i1	220	0	0	0	6.44	0	0	-	-	-	-	-	-	-	-	-	-	-	-	-	-	-	-	-	-	-	-	-
TRINITY_DN130871_c0_g1_i1	208	0	0	0	9.34	0	0	RNA processing and modification	KOG0951	Hs22042312	114	5.06e-31	U5 small nuclear ribonucleoprotein 200 kDa helicase OS=Rattus norvegicus GN=Snrnp200 PE=1 SV=1	sp|F1LNJ2|U520_RAT	114	2.08e-30	predicted protein [Physcomitrella patens]	gi|168009604|ref|XP_001757495.1|	119	4.92e-31	ppp:PHYPADRAFT_205535	119	7.23e-32	K12854	ko03040//Spliceosome	GO:0008152 metabolic process	-	GO:0000166 nucleotide binding;GO:0003676 nucleic acid binding;GO:0004386 helicase activity;GO:0005524 ATP binding;GO:0016787 hydrolase activity
TRINITY_DN130876_c0_g1_i1	203	0	0	0	16.77	0	0	-	-	-	-	-	-	-	-	-	-	-	-	-	-	-	-	-	-	-	-	-
TRINITY_DN130877_c0_g1_i1	218	0	0	0	6.82	0	0	-	-	-	-	-	-	-	-	-	-	-	-	-	-	-	-	-	-	-	-	-
TRINITY_DN131057_c0_g1_i1	227	0	0	0	8.01	0	0	-	-	-	-	-	-	-	-	-	filament-plant-like protein, putative [Medicago truncatula]	gi|922369420|ref|XP_013456874.1|	49.3	4.03e-06	-	-	-	-	-	-	-	-
TRINITY_DN131138_c0_g1_i1	204	0	0	0	10.77	0	0	-	-	-	-	-	-	-	-	-	-	-	-	-	-	-	-	-	-	-	-	-
TRINITY_DN131296_c0_g1_i1	222	0	0	0	6.09	0	0	-	-	-	-	-	-	-	-	-	Phospholipase C [Rasamsonia emersonii CBS 393.64]	gi|915166348|ref|XP_013330811.1|	108	4.37e-27	-	-	-	-	-	-	-	-
TRINITY_DN131373_c0_g1_i1	231	0	0	0	7.26	0	0	-	-	-	-	-	-	-	-	-	-	-	-	-	-	-	-	-	-	-	-	-
TRINITY_DN131385_c0_g1_i1	215		0	0	0	0	9.11	Posttranslational modification, protein turnover, chaperones	KOG0727	At5g58290	48.5	8.82e-08	26S protease regulatory subunit 6B homolog OS=Arabidopsis thaliana GN=RPT3 PE=1 SV=1	sp|Q9SEI4|PRS6B_ARATH	48.5	3.66e-07	predicted protein [Micromonas commoda]	gi|255077101|ref|XP_002502202.1|	55.8	1.86e-08	mis:MICPUN_108299	55.8	2.74e-09	K03063	ko03050//Proteasome	GO:0030163 protein catabolic process	GO:0005737 cytoplasm	GO:0000166 nucleotide binding;GO:0005524 ATP binding;GO:0016787 hydrolase activity
TRINITY_DN131425_c0_g1_i1	218	0	0	0	6.82	0	0	-	-	-	-	-	-	-	-	-	hexose transporter-like protein [Alternaria alternata]	gi|1027155347|gb|OAG15737.1|	150	2.91e-42	cam:101491692	45.8	8.72e-06	-	-	GO:0055085 transmembrane transport	GO:0016021 integral component of membrane	GO:0022857 transmembrane transporter activity
TRINITY_DN131513_c0_g1_i1	213	0	0	0	7.93	0	0	Inorganic ion transport and metabolism	KOG0876	At4g25100	60.1	3.56e-12	Superoxide dismutase [Fe] OS=Entamoeba histolytica GN=SODB PE=2 SV=1	sp|P34107|SODF_ENTHI	87.4	2.76e-22	iron superoxide dismutase [Lingulodinium polyedrum]	gi|12711483|gb|AAK01863.1|AF289824_1	90.9	5.27e-22	bpg:Bathy18g00290	63.2	5.83e-12	K04564	ko04146//Peroxisome	GO:0006355 regulation of transcription, DNA-templated;GO:0006801 superoxide metabolic process;GO:0019430 removal of superoxide radicals;GO:0055114 oxidation-reduction process	-	GO:0003677 DNA binding;GO:0003700 transcription factor activity, sequence-specific DNA binding;GO:0004784 superoxide dismutase activity;GO:0016491 oxidoreductase activity;GO:0046872 metal ion binding
TRINITY_DN131547_c0_g1_i1	229	0	0	0	7.62	0	0	-	-	-	-	-	von Willebrand factor A domain-containing protein 5A OS=Rattus norvegicus GN=Vwa5a PE=2 SV=1	sp|Q75WE7|VWA5A_RAT	49.3	2.34e-07	hypothetical protein M427DRAFT_348236 [Gonapodya prolifera JEL478]	gi|1001617159|gb|KXS20900.1|	57.8	4.42e-09	-	-	-	-	-	-	-	-
TRINITY_DN131621_c0_g1_i1	211	0	0	0	12.68	0	0	-	-	-	-	-	-	-	-	-	cytochrome P450 [Phialocephala scopiformis]	gi|972534360|gb|KUJ10994.1|	92.8	1.37e-21	-	-	-	-	-	GO:0055114 oxidation-reduction process	-	GO:0004497 monooxygenase activity;GO:0005506 iron ion binding;GO:0016491 oxidoreductase activity;GO:0016705 oxidoreductase activity, acting on paired donors, with incorporation or reduction of molecular oxygen;GO:0016712 oxidoreductase activity, acting on paired donors, with incorporation or reduction of molecular oxygen, reduced flavin or flavoprotein as one donor, and incorporation of one atom …
TRINITY_DN131799_c0_g1_i1	213	0	0	0	7.93	0	0	General function prediction only	KOG3399	At2g40110	53.9	1.8e-10	Protein yippee-like At3g08990 OS=Arabidopsis thaliana GN=At3g08990 PE=2 SV=2	sp|Q9SR97|YIPL1_ARATH	53.5	1.19e-09	Yippee family protein [Rasamsonia emersonii CBS 393.64]	gi|915157416|ref|XP_013329024.1|	92.8	6.58e-22	sbi:SORBI_01g011160	63.2	6e-13	-	-	-	-	-
TRINITY_DN131842_c0_g1_i1	211	0	0	0	8.45	0	0	Intracellular trafficking, secretion, and vesicular transport	KOG3106	At3g25040	77.8	3.66e-19	ER lumen protein-retaining receptor OS=Petunia hybrida GN=ERD2 PE=2 SV=1	sp|Q9ZTN2|ERD2_PETHY	80.9	1.5e-19	er lumen protein retaining receptor, putative [Talaromyces marneffei ATCC 18224]	gi|212537997|ref|XP_002149154.1|	123	6.43e-35	sly:101264156	80.9	3.89e-19	K10949	-	GO:0006621 protein retention in ER lumen;GO:0006810 transport;GO:0015031 protein transport	GO:0005783 endoplasmic reticulum;GO:0005789 endoplasmic reticulum membrane;GO:0016020 membrane;GO:0016021 integral component of membrane	GO:0046923 ER retention sequence binding
TRINITY_DN131866_c0_g1_i1	221	0	0	0	6.26	0	0	Cell wall/membrane/envelope biogenesis	KOG4287	At5g23870	63.9	3.09e-13	Pectin acetylesterase 9 OS=Arabidopsis thaliana GN=PAE9 PE=2 SV=1	sp|B9DFR3|PAE9_ARATH	64.3	1.19e-12	hypothetical protein DCAR_000710 [Daucus carota subsp. sativus]	gi|1021050263|gb|KZN08041.1|	75.9	1.53e-15	sita:101772319	72.8	2.49e-15	-	-	-	-	-
TRINITY_DN131985_c0_g1_i1	233	0	0	0	6.92	0	0	-	-	-	-	-	-	-	-	-	-	-	-	-	-	-	-	-	-	-	-	-
TRINITY_DN132046_c0_g1_i1	418	0	0	0	6.59	0	0	-	-	-	-	-	-	-	-	-	-	-	-	-	-	-	-	-	-	-	-	-
TRINITY_DN13209_c0_g1_i1	218	0	0	0	6.82	0	0	-	-	-	-	-	-	-	-	-	-	-	-	-	-	-	-	-	-	-	-	-
TRINITY_DN132195_c0_g1_i1	201		0	0	0	0	14.74	-	-	-	-	-	-	-	-	-	-	-	-	-	-	-	-	-	-	-	-	-
TRINITY_DN13227_c0_g1_i1	210	0	0	0	8.73	0	0	-	-	-	-	-	-	-	-	-	-	-	-	-	-	-	-	-	-	-	-	-
TRINITY_DN132398_c0_g1_i1	210		0	0	0	0	10.67	-	-	-	-	-	-	-	-	-	myb transcription factor [Medicago truncatula]	gi|922356306|ref|XP_003613875.2|	82.4	2.14e-18	mtr:MTR_5g042030	82.4	5.04e-19	K09422	-	-	-	-
TRINITY_DN132408_c0_g1_i1	204		0	0	0	0	13.16	General function prediction only	KOG0927	7293109	102	6.41e-27	ATP-binding cassette sub-family F member 2 OS=Homo sapiens GN=ABCF2 PE=1 SV=2	sp|Q9UG63|ABCF2_HUMAN	97.4	2.05e-24	hypothetical protein [Absidia glauca]	gi|1021060902|emb|SAM03064.1|	110	7.46e-28	zma:100280013	96.3	4.23e-26	K06185	-	-	-	-
TRINITY_DN132423_c0_g1_i1	214	0	0	0	7.69	0	0	-	-	-	-	-	-	-	-	-	-	-	-	-	-	-	-	-	-	-	-	-
TRINITY_DN132449_c0_g1_i1	213	0	0	0	7.93	0	0	-	-	-	-	-	-	-	-	-	-	-	-	-	-	-	-	-	-	-	-	-
TRINITY_DN132474_c0_g1_i1	207	0	0	0	9.67	0	0	-	-	-	-	-	-	-	-	-	-	-	-	-	-	-	-	-	-	-	-	-
TRINITY_DN132523_c0_g1_i1	215	0	0	0	7.45	0	0	-	-	-	-	-	-	-	-	-	-	-	-	-	-	-	-	-	-	-	-	-
TRINITY_DN132677_c0_g1_i1	211		0	0	0	0	10.33	-	-	-	-	-	-	-	-	-	-	-	-	-	-	-	-	-	-	-	-	-
TRINITY_DN132700_c0_g1_i1	220	0	0	0	6.44	0	0	-	-	-	-	-	-	-	-	-	-	-	-	-	-	-	-	-	-	-	-	-
TRINITY_DN132827_c0_g1_i1	204		0	0	0	0	13.16	-	-	-	-	-	-	-	-	-	-	-	-	-	-	-	-	-	-	-	-	-
TRINITY_DN132844_c0_g1_i1	203	0	0	0	11.18	0	0	-	-	-	-	-	60S ribosomal protein L36 OS=Ixodes scapularis GN=RpL36 PE=3 SV=1	sp|Q4PM12|RL36_IXOSC	50.4	1.11e-08	predicted protein [Hordeum vulgare subsp. vulgare]	gi|326531788|dbj|BAJ97898.1|	112	6.99e-32	ppp:PHYPADRAFT_179082	53.9	1.49e-09	K02920	ko03010//Ribosome	GO:0006412 translation	GO:0005622 intracellular;GO:0005840 ribosome;GO:0030529 intracellular ribonucleoprotein complex	GO:0003735 structural constituent of ribosome
TRINITY_DN132874_c0_g1_i1	203	0	0	0	11.18	0	0	-	-	-	-	-	-	-	-	-	-	-	-	-	-	-	-	-	-	-	-	-
TRINITY_DN132880_c0_g1_i1	212	0	0	0	8.18	0	0	-	-	-	-	-	-	-	-	-	PH01B001G05.2 [Phyllostachys edulis]	gi|440577271|emb|CCI55279.1|	95.1	3.07e-22	obr:102720664	67	2.33e-13	K11322	-	GO:0015074 DNA integration;GO:0090502 RNA phosphodiester bond hydrolysis, endonucleolytic	-	GO:0003676 nucleic acid binding;GO:0004523 RNA-DNA hybrid ribonuclease activity
TRINITY_DN132890_c0_g1_i1	221	0	0	0	9.39	0	0	-	-	-	-	-	-	-	-	-	-	-	-	-	-	-	-	-	-	-	-	-
TRINITY_DN132898_c0_g1_i1	229	0	0	0	7.62	0	0	Cytoskeleton	KOG3174	Hs4826659	84.7	4.44e-21	F-actin-capping protein subunit beta OS=Dictyostelium discoideum GN=acpA PE=1 SV=1	sp|P13021|CAPZB_DICDI	94.7	2.64e-24	Putative F-actin-capping protein subunit beta isoforms 1 and 2 [Rhizopus microsporus]	gi|727137853|emb|CEG79408.1|	94.7	3.22e-23	smo:SELMODRAFT_106718	68.9	4.37e-14	K10365	-	GO:0030036 actin cytoskeleton organization;GO:0051016 barbed-end actin filament capping	GO:0005737 cytoplasm;GO:0008290 F-actin capping protein complex	GO:0003779 actin binding
TRINITY_DN132916_c0_g1_i1	202		0	0	0	0	14.18	Amino acid transport and metabolism	KOG1252	Hs4557415	67	2.23e-14	Cystathionine beta-synthase OS=Mus musculus GN=Cbs PE=1 SV=3	sp|Q91WT9|CBS_MOUSE	72.4	1.15e-15	cystathionine beta-synthase [Cyanidioschyzon merolae strain 10D]	gi|544217156|ref|XP_005538722.1|	78.2	2.1e-16	cme:CYME_CMS037C	78.2	3.08e-17	K01697	ko00270//Cysteine and methionine metabolism;ko00260//Glycine, serine and threonine metabolism	GO:0006535 cysteine biosynthetic process from serine;GO:0008652 cellular amino acid biosynthetic process;GO:0019343 cysteine biosynthetic process via cystathionine;GO:0019344 cysteine biosynthetic process	GO:0005737 cytoplasm	GO:0004122 cystathionine beta-synthase activity;GO:0016829 lyase activity
TRINITY_DN132930_c0_g1_i1	239	0	0	0	6.05	0	0	-	-	-	-	-	-	-	-	-	-	-	-	-	-	-	-	-	-	-	-	-
TRINITY_DN133243_c0_g1_i1	224	0	0	0	8.66	0	0	General function prediction only	KOG0017	At3g31970	47.8	1.74e-07	-	-	-	-	PREDICTED: uncharacterized protein LOC101512055 [Cicer arietinum]	gi|502165041|ref|XP_004513387.1|	120	1.33e-34	cam:101512055	120	1.96e-35	-	-	-	-	-
TRINITY_DN133304_c0_g1_i1	365	0	0	0	11.36	0	0	-	-	-	-	-	Linoleate 9S-lipoxygenase OS=Lens culinaris GN=LOX1.1 PE=2 SV=1	sp|P38414|LOX1_LENCU	205	7.1e-62	seed linoleate 9S-lipoxygenase [Medicago truncatula]	gi|922328955|ref|XP_003627176.2|	231	1.74e-70	mtr:MTR_8g018450	231	2.1e-74	K15718	ko00591//Linoleic acid metabolism	GO:0006633 fatty acid biosynthetic process;GO:0031408 oxylipin biosynthetic process;GO:0055114 oxidation-reduction process	-	GO:0016491 oxidoreductase activity;GO:0016702 oxidoreductase activity, acting on single donors with incorporation of molecular oxygen, incorporation of two atoms of oxygen;GO:0046872 metal ion binding;GO:0051213 dioxygenase activity
TRINITY_DN133318_c0_g1_i1	209		0	0	0	0	11.03	-	-	-	-	-	-	-	-	-	-	-	-	-	-	-	-	-	-	-	-	-
TRINITY_DN133501_c0_g1_i1	206		0	0	0	0	12.24	-	-	-	-	-	-	-	-	-	-	-	-	-	-	-	-	-	-	-	-	-
TRINITY_DN133572_c0_g1_i1	223	0	0	0	8.9	0	0	-	-	-	-	-	-	-	-	-	-	-	-	-	-	-	-	-	-	-	-	-
TRINITY_DN133576_c0_g1_i1	238	0	0	0	6.18	0	0	-	-	-	-	-	-	-	-	-	-	-	-	-	-	-	-	-	-	-	-	-
TRINITY_DN133628_c0_g1_i1	235	0	0	0	6.61	0	0	-	-	-	-	-	-	-	-	-	-	-	-	-	-	-	-	-	-	-	-	-
TRINITY_DN13380_c0_g2_i1	202		0	0	0	0	14.18	-	-	-	-	-	-	-	-	-	elongation factor Ts protein [Medicago truncatula]	gi|357500731|ref|XP_003620654.1|	76.6	7.24e-16	mtr:MTR_6g088270	76.6	1.06e-16	K02357	-	GO:0006412 translation;GO:0006414 translational elongation	GO:0005622 intracellular	GO:0003676 nucleic acid binding;GO:0003746 translation elongation factor activity
TRINITY_DN133864_c0_g1_i1	218	0	0	0	6.82	0	0	-	-	-	-	-	-	-	-	-	hypothetical protein CC77DRAFT_1016512 [Alternaria alternata]	gi|1027165203|gb|OAG25571.1|	113	2.04e-30	-	-	-	-	-	-	-	-
TRINITY_DN133904_c0_g1_i1	220	0	0	0	6.44	0	0	-	-	-	-	-	-	-	-	-	-	-	-	-	-	-	-	-	-	-	-	-
TRINITY_DN133919_c0_g1_i1	215	0	0	0	7.45	0	0	-	-	-	-	-	-	-	-	-	-	-	-	-	-	-	-	-	-	-	-	-
TRINITY_DN134034_c0_g1_i1	207	0	0	0	9.67	0	0	Cytoskeleton	KOG2046	Hs17468302	65.9	3.35e-14	Calponin-2 OS=Bos taurus GN=CNN2 PE=2 SV=3	sp|Q3SYU6|CNN2_BOVIN	65.9	1.62e-13	hypothetical protein EMIHUDRAFT_317568 [Emiliania huxleyi CCMP1516]	gi|551619106|ref|XP_005790150.1|	65.5	6.57e-12	-	-	-	-	-	GO:0031032 actomyosin structure organization	-	GO:0003779 actin binding
TRINITY_DN134095_c0_g1_i1	239	0	0	0	6.05	0	0	-	-	-	-	-	-	-	-	-	-	-	-	-	-	-	-	-	-	-	-	-
TRINITY_DN134097_c0_g1_i1	213	0	0	0	7.93	0	0	-	-	-	-	-	-	-	-	-	-	-	-	-	-	-	-	-	-	-	-	-
TRINITY_DN134231_c0_g1_i1	214	0	0	0	7.69	0	0	-	-	-	-	-	-	-	-	-	-	-	-	-	-	-	-	-	-	-	-	-
TRINITY_DN134281_c0_g1_i1	214	0	0	0	7.69	0	0	Intracellular trafficking, secretion, and vesicular transport; Signal transduction mechanisms	KOG0903	At5g64070	74.3	6.78e-17	Phosphatidylinositol 4-kinase OS=Dictyostelium discoideum GN=pikD PE=3 SV=3	sp|P54677|PI4K_DICDI	78.6	9.84e-18	PREDICTED: LOW QUALITY PROTEIN: phosphatidylinositol 4-kinase beta 1 [Phoenix dactylifera]	gi|672142751|ref|XP_008795239.1|	79.7	6.15e-17	pda:103711044	79.7	9.03e-18	K00888	ko04070//Phosphatidylinositol signaling system;ko00562//Inositol phosphate metabolism	GO:0006661 phosphatidylinositol biosynthetic process;GO:0016310 phosphorylation;GO:0046854 phosphatidylinositol phosphorylation;GO:0048015 phosphatidylinositol-mediated signaling	GO:0005622 intracellular	GO:0004430 1-phosphatidylinositol 4-kinase activity;GO:0016301 kinase activity;GO:0016740 transferase activity;GO:0016772 transferase activity, transferring phosphorus-containing groups;GO:0016773 phosphotransferase activity, alcohol group as acceptor
TRINITY_DN134309_c0_g1_i1	201	0	0	0	6.04	0	0	-	-	-	-	-	-	-	-	-	-	-	-	-	-	-	-	-	-	-	-	-
TRINITY_DN134430_c0_g1_i1	201	0	0	0	12.07	0	0	-	-	-	-	-	-	-	-	-	-	-	-	-	-	-	-	-	-	-	-	-
TRINITY_DN134536_c0_g1_i1	201	0	0	0	6.04	0	0	-	-	-	-	-	-	-	-	-	-	-	-	-	-	-	-	-	-	-	-	-
TRINITY_DN134564_c0_g1_i1	222	0	0	0	6.09	0	0	-	-	-	-	-	-	-	-	-	-	-	-	-	-	-	-	-	-	-	-	-
TRINITY_DN134585_c0_g1_i1	216	0	0	0	7.23	0	0	General function prediction only	KOG2948	YER156c	83.2	2.9e-20	UPF0160 protein YER156C OS=Saccharomyces cerevisiae (strain ATCC 204508 / S288c) GN=YER156C PE=1 SV=1	sp|P40093|YEY6_YEAST	83.2	1.2e-19	LALA0S07e01244g1_1 [Lachancea lanzarotensis]	gi|761758767|emb|CEP63048.1|	94.4	1.89e-22	cvr:CHLNCDRAFT_56260	87	1.25e-20	-	-	-	-	-
TRINITY_DN134643_c0_g1_i1	216	0	0	0	7.23	0	0	-	-	-	-	-	-	-	-	-	-	-	-	-	-	-	-	-	-	-	-	-
TRINITY_DN13476_c0_g1_i1	209	0	0	0	13.55	0	0	-	-	-	-	-	-	-	-	-	-	-	-	-	-	-	-	-	-	-	-	-
TRINITY_DN135038_c0_g1_i1	208	0	0	0	9.34	0	0	-	-	-	-	-	-	-	-	-	-	-	-	-	-	-	-	-	-	-	-	-
TRINITY_DN135059_c0_g1_i1	205	0	0	0	10.39	0	0	-	-	-	-	-	-	-	-	-	-	-	-	-	-	-	-	-	-	-	-	-
TRINITY_DN135080_c0_g1_i1	217	0	0	0	7.02	0	0	-	-	-	-	-	-	-	-	-	conserved hypothetical protein [Byssochlamys spectabilis No. 5]	gi|557722658|dbj|GAD98555.1|	105	3.43e-28	-	-	-	-	-	-	-	-
TRINITY_DN135097_c0_g1_i1	211	0	0	0	8.45	0	0	-	-	-	-	-	-	-	-	-	hypothetical protein CC77DRAFT_1021400 [Alternaria alternata]	gi|1027158859|gb|OAG19238.1|	110	1.24e-28	-	-	-	-	-	-	-	-
TRINITY_DN135129_c0_g1_i1	223		0	0	0	0	10.88	-	-	-	-	-	-	-	-	-	Polynucleotidyl transferase, Ribonuclease H fold [Medicago truncatula]	gi|124359339|gb|ABD28498.2|	65.9	5.73e-12	mtr:MTR_5g068120	79	3.87e-18	K07466	ko03030//DNA replication;ko03440//Homologous recombination;ko03430//Mismatch repair;ko03420//Nucleotide excision repair;ko03460//Fanconi anemia pathway	GO:0008152 metabolic process	-	GO:0016740 transferase activity
TRINITY_DN135165_c0_g1_i1	216	0	0	0	7.23	0	0	-	-	-	-	-	-	-	-	-	-	-	-	-	-	-	-	-	-	-	-	-
TRINITY_DN135246_c0_g1_i1	222	0	0	0	6.09	0	0	Function unknown	KOG3833	7298579	90.1	2.37e-22	tRNA-splicing ligase RtcB homolog 1 OS=Culex quinquefasciatus GN=CPIJ004874 PE=3 SV=1	sp|B0WCT9|RTCB1_CULQU	96.7	4.51e-24	3'-phosphate RNA ligase RtcB [Guillardia theta CCMP2712]	gi|551674907|ref|XP_005840208.1|	89.7	2.19e-20	cme:CYME_CME059C	86.7	3.53e-20	K14415	-	GO:0006388 tRNA splicing, via endonucleolytic cleavage and ligation;GO:0006396 RNA processing;GO:0008033 tRNA processing	GO:0072669 tRNA-splicing ligase complex	GO:0000166 nucleotide binding;GO:0003972 RNA ligase (ATP) activity;GO:0005524 ATP binding;GO:0008452 RNA ligase activity;GO:0016874 ligase activity;GO:0046872 metal ion binding
TRINITY_DN1353_c0_g2_i1	201		0	0	0	0	14.74	-	-	-	-	-	-	-	-	-	-	-	-	-	-	-	-	-	-	-	-	-
TRINITY_DN135379_c1_g1_i1	279	0	0	0	6.04	0	3.71	-	-	-	-	-	-	-	-	-	-	-	-	-	-	-	-	-	-	-	-	-
TRINITY_DN135381_c0_g1_i1	216	0	0	0	7.23	0	0	Posttranslational modification, protein turnover, chaperones	KOG0180	YER094c	71.2	1.47e-16	Proteasome subunit beta type-3 OS=Picea mariana GN=PBC1 PE=2 SV=1	sp|O65084|PSB3_PICMA	72	3.06e-16	20S core proteasome subunit beta [Chondrus crispus]	gi|546301120|ref|XP_005711307.1|	77.8	4.18e-17	ccp:CHC_T00009544001	77.8	6.15e-18	K02735	ko03050//Proteasome	GO:0006508 proteolysis;GO:0051603 proteolysis involved in cellular protein catabolic process	GO:0000502 proteasome complex;GO:0005634 nucleus;GO:0005737 cytoplasm;GO:0005839 proteasome core complex	GO:0004175 endopeptidase activity;GO:0004298 threonine-type endopeptidase activity;GO:0008233 peptidase activity;GO:0016787 hydrolase activity
TRINITY_DN135427_c0_g1_i1	220	0	0	0	6.44	0	0	-	-	-	-	-	-	-	-	-	-	-	-	-	-	-	-	-	-	-	-	-
TRINITY_DN135446_c0_g1_i1	319	0	0	0	12.52	0	0	-	-	-	-	-	-	-	-	-	-	-	-	-	-	-	-	-	-	-	-	-
TRINITY_DN135453_c0_g1_i1	208	0	0	0	9.34	0	0	-	-	-	-	-	-	-	-	-	-	-	-	-	-	-	-	-	-	-	-	-
TRINITY_DN135584_c0_g1_i1	205	0	0	0	15.58	0	0	-	-	-	-	-	Protein RhsA OS=Escherichia coli (strain K12) GN=rhsA PE=3 SV=1	sp|P16916|RHSA_ECOLI	142	3.39e-40	-	-	-	-	-	-	-	-	-	-	-	-
TRINITY_DN135706_c0_g1_i1	218	0	0	0	6.82	0	0	-	-	-	-	-	-	-	-	-	-	-	-	-	-	-	-	-	-	-	-	-
TRINITY_DN135715_c0_g1_i1	348	0	0	0	7.21	0	0.59	-	-	-	-	-	-	-	-	-	-	-	-	-	-	-	-	-	-	-	-	-
TRINITY_DN135802_c0_g1_i1	215	0	0	0	7.45	0	0	Translation, ribosomal structure and biogenesis	KOG0875	Hs14591909	51.6	6.59e-09	60S ribosomal protein L5 OS=Gallus gallus GN=RPL5 PE=2 SV=2	sp|P22451|RL5_CHICK	54.7	2.41e-09	hypothetical protein MYCTH_78218 [Myceliophthora thermophila ATCC 42464]	gi|367026009|ref|XP_003662289.1|	58.2	2.55e-09	egr:104456192	55.1	4.74e-09	K02932	ko03010//Ribosome	GO:0006412 translation	GO:0005622 intracellular;GO:0005840 ribosome	GO:0003735 structural constituent of ribosome;GO:0008097 5S rRNA binding
TRINITY_DN135817_c0_g1_i1	229	0	0	0	7.62	0	0	-	-	-	-	-	-	-	-	-	-	-	-	-	-	-	-	-	-	-	-	-
TRINITY_DN135828_c0_g1_i1	209	0	0	0	9.03	0	0	-	-	-	-	-	-	-	-	-	-	-	-	-	-	-	-	-	-	-	-	-
TRINITY_DN135852_c0_g1_i1	237	0	0	0	8.43	0	0	-	-	-	-	-	Rhomboid protein 2 OS=Neosartorya fumigata (strain ATCC MYA-4609 / Af293 / CBS 101355 / FGSC A1100) GN=rbd2 PE=3 SV=1	sp|Q4WLP9|RBD2_ASPFU	108	1.5e-29	rhomboid protein 2 [Alternaria alternata]	gi|1027164023|gb|OAG24392.1|	158	5.7e-48	-	-	-	-	-	GO:0006508 proteolysis	GO:0016021 integral component of membrane	GO:0004252 serine-type endopeptidase activity
TRINITY_DN135854_c0_g1_i1	236	0	0	0	8.62	0	0	-	-	-	-	-	-	-	-	-	-	-	-	-	-	-	-	-	-	-	-	-
TRINITY_DN135911_c0_g1_i1	202	0	0	0	17.42	0	0	-	-	-	-	-	-	-	-	-	-	-	-	-	-	-	-	-	-	-	-	-
TRINITY_DN136013_c0_g1_i1	209	0	0	0	9.03	0	0	-	-	-	-	-	-	-	-	-	-	-	-	-	-	-	-	-	-	-	-	-
TRINITY_DN136058_c0_g2_i1	231	0	0	0	7.26	0	0	-	-	-	-	-	-	-	-	-	-	-	-	-	-	-	-	-	-	-	-	-
TRINITY_DN136234_c0_g1_i1	215	0	0	0	7.45	0	0	-	-	-	-	-	-	-	-	-	basic proline-rich protein [Stemphylium lycopersici]	gi|909994790|gb|KNG52216.1|	57	6.62e-09	-	-	-	-	-	-	-	-
TRINITY_DN136236_c0_g1_i1	229		0	0	0	0	9.33	-	-	-	-	-	-	-	-	-	vacuolar sorting protein VPS1 [Colletotrichum higginsianum]	gi|380476923|emb|CCF44438.1|	68.9	5.8e-13	-	-	-	-	-	GO:0008152 metabolic process	-	GO:0000166 nucleotide binding;GO:0003924 GTPase activity;GO:0005525 GTP binding;GO:0005525 GTP binding
TRINITY_DN136260_c0_g1_i1	221	0	0	0	6.26	0	0	General function prediction only	KOG3178	Hs4757794_2	47.8	1.88e-07	N-acetylserotonin O-methyltransferase-like protein OS=Homo sapiens GN=ASMTL PE=1 SV=3	sp|O95671|ASML_HUMAN	48.1	5.47e-07	-	-	-	-	-	-	-	-	-	-	-	-
TRINITY_DN136264_c0_g1_i1	217	0	0	0	7.02	0	0	RNA processing and modification	KOG1475	At3g09630	87	1.57e-21	60S ribosomal protein L4 OS=Tetrahymena thermophila (strain SB210) GN=RPL4 PE=1 SV=1	sp|P0DJ55|RL4_TETTS	91.7	1.35e-22	hypothetical protein EMIHUDRAFT_76157, partial [Emiliania huxleyi CCMP1516]	gi|551563034|ref|XP_005768248.1|	90.9	1.91e-22	bpg:Bathy16g00970	91.3	4.88e-22	K02930	ko03010//Ribosome	GO:0006412 translation	GO:0005840 ribosome	GO:0003735 structural constituent of ribosome
TRINITY_DN136287_c0_g1_i1	221	0	0	0	6.26	0	0	-	-	-	-	-	Methyl-CpG-binding domain-containing protein 9 OS=Arabidopsis thaliana GN=MBD9 PE=2 SV=1	sp|Q9SGH2|MBD9_ARATH	52.4	1.89e-08	PREDICTED: methyl-CpG-binding domain-containing protein 9 [Nelumbo nucifera]	gi|719985162|ref|XP_010251295.1|	87.8	1.03e-19	atr:18434092	84.3	3.12e-19	-	-	GO:0007155 cell adhesion;GO:0009793 embryo development ending in seed dormancy;GO:0010223 secondary shoot formation;GO:0010228 vegetative to reproductive phase transition of meristem;GO:0016573 histone acetylation;GO:0043966 histone H3 acetylation;GO:0043967 histone H4 acetylation;GO:0045010 actin nucleation;GO:0048573 photoperiodism, flowering;GO:0071555 cell wall organization	GO:0005634 nucleus;GO:0009506 plasmodesma	GO:0008270 zinc ion binding;GO:0008327 methyl-CpG binding;GO:0042393 histone binding;GO:0046872 metal ion binding
TRINITY_DN136309_c0_g1_i1	212	0	0	0	8.18	0	0	-	-	-	-	-	Gag polyprotein OS=Murine leukemia virus (strain DEF27) GN=gag PE=3 SV=3	sp|P29168|GAG_MLVDE	47	1.29e-06	hypothetical protein [Lupinus angustifolius]	gi|998454191|gb|AMK48024.1|	72.4	1.24e-14	pvu:PHAVU_007G092900g	63.2	4.31e-13	-	-	GO:0015074 DNA integration	-	GO:0003676 nucleic acid binding;GO:0008270 zinc ion binding
TRINITY_DN136450_c0_g1_i1	225	0	0	0	8.44	0	0	-	-	-	-	-	Secondary metabolism regulator laeA OS=Penicillium rubens (strain ATCC 28089 / DSM 1075 / NRRL 1951 / Wisconsin 54-1255) GN=laeA PE=1 SV=1	sp|B6H9U8|LAEA_PENRW	45.1	6.33e-06	hypothetical protein ZTR_06005 [Talaromyces verruculosus]	gi|973329125|gb|KUL89017.1|	105	2.44e-27	-	-	-	-	-	-	-	-
TRINITY_DN136466_c0_g1_i1	208	0	0	0	9.34	0	0	-	-	-	-	-	Carboxypeptidase 1 OS=Bacillus subtilis (strain 168) GN=ypwA PE=1 SV=1	sp|P50848|CBP1_BACSU	84.7	6.25e-20	carboxypeptidase Taq (M32) metallopeptidase [Helicosporidium sp. ATCC 50920]	gi|633909151|gb|KDD74470.1|	101	1.39e-24	vcn:VOLCADRAFT_108221	100	3.88e-25	-	-	GO:0006508 proteolysis	-	GO:0004180 carboxypeptidase activity;GO:0004181 metallocarboxypeptidase activity
TRINITY_DN136498_c0_g1_i1	211	0	0	0	8.45	0	0	Function unknown	KOG0167	At4g21350	44.3	2.41e-06	-	-	-	-	transmembrane protein, partial [Chrysochromulina sp. CCMP291]	gi|922859473|gb|KOO27484.1|	48.9	4.55e-06	egu:105034769	46.6	4.71e-06	-	-	-	-	-
TRINITY_DN136502_c0_g1_i1	207		0	0	0	0	11.82	Posttranslational modification, protein turnover, chaperones	KOG1661	Hs4885539	84.7	1.59e-21	Protein-L-isoaspartate(D-aspartate) O-methyltransferase OS=Danio rerio GN=pcmt PE=2 SV=3	sp|Q92047|PIMT_DANRE	85.9	2.14e-21	protein-L-isoaspartate(D-aspartate) O-methyltransferase [Galdieria sulphuraria]	gi|545710563|ref|XP_005707589.1|	88.6	1.48e-20	gsl:Gasu_15750	88.6	2.17e-21	K00573	-	GO:0006464 cellular protein modification process;GO:0006479 protein methylation;GO:0032259 methylation	-	GO:0004719 protein-L-isoaspartate (D-aspartate) O-methyltransferase activity;GO:0008168 methyltransferase activity;GO:0016740 transferase activity
TRINITY_DN136516_c0_g1_i1	212		0	0	0	0	10	-	-	-	-	-	-	-	-	-	-	-	-	-	-	-	-	-	-	-	-	-
TRINITY_DN136551_c0_g1_i1	216	0	0	0	7.23	0	0	-	-	-	-	-	-	-	-	-	endonuclease/exonuclease/phosphatase family protein-like protein [Alternaria alternata]	gi|1027159107|gb|OAG19486.1|	105	6.64e-26	-	-	-	-	-	-	-	-
TRINITY_DN136585_c0_g1_i1	410	0	0	0	7.21	0	0	-	-	-	-	-	-	-	-	-	transmembrane protein, putative [Medicago truncatula]	gi|922353259|ref|XP_013452446.1|	99.8	5.42e-26	mtr:MTR_5g033180	54.3	2.22e-14	-	-	-	GO:0016021 integral component of membrane	-
TRINITY_DN136592_c0_g1_i1	208		0	0	0	0	11.41	-	-	-	-	-	-	-	-	-	-	-	-	-	-	-	-	-	-	-	-	-
TRINITY_DN136693_c0_g1_i1	218	0	0	0	10.23	0	0	-	-	-	-	-	Uncharacterized protein R261 OS=Acanthamoeba polyphaga mimivirus GN=MIMI_R261 PE=4 SV=1	sp|Q5UP22|YR261_MIMIV	53.5	2.52e-09	-	-	-	-	-	-	-	-	-	-	-	-
TRINITY_DN136715_c0_g1_i1	205	0	0	0	10.39	0	0	General function prediction only	KOG1947	YJR090c	53.1	1.88e-09	SCF E3 ubiquitin ligase complex F-box protein grrA OS=Emericella nidulans (strain FGSC A4 / ATCC 38163 / CBS 112.46 / NRRL 194 / M139) GN=grrA PE=2 SV=1	sp|C8V4D4|GRRA_EMENI	103	9.62e-27	ubiquitin ligase complex F-box protein GRR1 [Byssochlamys spectabilis No. 5]	gi|557726353|dbj|GAD95008.1|	119	1.04e-30	mdm:103430591	57.8	5.04e-10	K10268	-	-	-	-
TRINITY_DN136744_c0_g1_i1	222	0	0	0	6.09	0	0	-	-	-	-	-	-	-	-	-	-	-	-	-	-	-	-	-	-	-	-	-
TRINITY_DN136747_c0_g1_i1	219	0	0	0	6.63	0	0	-	-	-	-	-	-	-	-	-	hypothetical protein IQ07DRAFT_633342 [Pyrenochaeta sp. DS3sAY3a]	gi|1029183807|gb|OAL48378.1|	73.9	5.72e-15	-	-	-	-	-	-	-	-
TRINITY_DN136763_c0_g1_i1	216	0	0	0	7.23	0	0	-	-	-	-	-	-	-	-	-	-	-	-	-	-	-	-	-	-	-	-	-
TRINITY_DN136793_c0_g1_i1	209	0	0	0	9.03	0	0	-	-	-	-	-	-	-	-	-	-	-	-	-	-	-	-	-	-	-	-	-
TRINITY_DN13684_c0_g1_i1	221	0	0	0	6.26	0	0	-	-	-	-	-	-	-	-	-	-	-	-	-	-	-	-	-	-	-	-	-
TRINITY_DN136875_c0_g1_i1	204	0	0	0	10.77	0	0	-	-	-	-	-	-	-	-	-	hypothetical protein EMCG_08849 [Emmonsia crescens UAMH 3008]	gi|821508845|gb|KKZ65333.1|	58.5	1.06e-10	-	-	-	-	-	GO:0030071 regulation of mitotic metaphase/anaphase transition;GO:0031145 anaphase-promoting complex-dependent catabolic process	GO:0005680 anaphase-promoting complex	-
TRINITY_DN136885_c0_g1_i1	209	0	0	0	9.03	0	0	General function prediction only	KOG1075	At4g15600	44.7	1.74e-06	-	-	-	-	DUF4283 domain protein [Medicago truncatula]	gi|922342844|ref|XP_013448346.1|	98.6	1.68e-23	mtr:MTR_4g061520	130	2.53e-37	-	-	-	-	GO:0003676 nucleic acid binding;GO:0008270 zinc ion binding
TRINITY_DN136906_c0_g1_i1	201	0	0	0	6.04	0	0	-	-	-	-	-	Probable inactive receptor kinase At4g23740 OS=Arabidopsis thaliana GN=At4g23740 PE=2 SV=1	sp|Q9SUQ3|Y4374_ARATH	89.4	1.3e-21	BnaA01g13400D [Brassica napus]	gi|674884918|emb|CDY47625.1|	108	2.69e-27	brp:103861403	107	1.48e-27	-	-	GO:0006468 protein phosphorylation	GO:0016020 membrane;GO:0016021 integral component of membrane	GO:0000166 nucleotide binding;GO:0004672 protein kinase activity;GO:0005524 ATP binding;GO:0016772 transferase activity, transferring phosphorus-containing groups
TRINITY_DN137000_c0_g1_i1	209		0	0	0	0	11.03	-	-	-	-	-	-	-	-	-	-	-	-	-	-	-	-	-	-	-	-	-
TRINITY_DN137002_c0_g1_i1	204	0	0	0	10.77	0	0	Translation, ribosomal structure and biogenesis	KOG0434	7296537	62.4	9.82e-13	Isoleucine--tRNA ligase, cytoplasmic OS=Mus musculus GN=Iars PE=1 SV=2	sp|Q8BU30|SYIC_MOUSE	62.4	3.85e-12	isoleucyl-tRNA synthetase [Spathaspora passalidarum NRRL Y-27907]	gi|598073317|ref|XP_007377487.1|	57.4	4.77e-09	vcn:VOLCADRAFT_81773	47.8	1.86e-06	K01870	ko00970//Aminoacyl-tRNA biosynthesis	GO:0006418 tRNA aminoacylation for protein translation;GO:0006428 isoleucyl-tRNA aminoacylation;GO:0006450 regulation of translational fidelity	GO:0005737 cytoplasm	GO:0000166 nucleotide binding;GO:0002161 aminoacyl-tRNA editing activity;GO:0004812 aminoacyl-tRNA ligase activity;GO:0004822 isoleucine-tRNA ligase activity;GO:0005524 ATP binding;GO:0016874 ligase activity
TRINITY_DN137029_c0_g1_i1	218	0	0	0	6.82	0	0	-	-	-	-	-	-	-	-	-	hypothetical protein COCCADRAFT_92088 [Bipolaris zeicola 26-R-13]	gi|628200240|ref|XP_007710733.1|	57.4	6.03e-09	-	-	-	-	-	GO:0006810 transport;GO:0055085 transmembrane transport	GO:0016020 membrane;GO:0016021 integral component of membrane	GO:0005215 transporter activity;GO:0022857 transmembrane transporter activity;GO:0022891 substrate-specific transmembrane transporter activity
TRINITY_DN137102_c0_g1_i1	207	0	0	0	9.67	0	0	-	-	-	-	-	-	-	-	-	mitotic spindle checkpoint protein (Mad2B), putative [Talaromyces marneffei ATCC 18224]	gi|212535560|ref|XP_002147936.1|	95.1	2.9e-23	-	-	-	-	-	-	-	-
TRINITY_DN137113_c0_g1_i1	212	0	0	0	8.18	0	0	-	-	-	-	-	-	-	-	-	hypothetical protein VC83_07934 [Pseudogymnoascus destructans]	gi|1026903783|gb|OAF55996.1|	103	1.92e-25	-	-	-	-	-	-	-	-
TRINITY_DN137135_c0_g1_i1	209		0	0	0	0	11.03	-	-	-	-	-	-	-	-	-	-	-	-	-	-	-	-	-	-	-	-	-
TRINITY_DN137166_c0_g1_i1	217	0	0	0	7.02	0	0	-	-	-	-	-	Alpha-galactosidase C OS=Emericella nidulans (strain FGSC A4 / ATCC 38163 / CBS 112.46 / NRRL 194 / M139) GN=aglC PE=1 SV=1	sp|Q5AU92|AGALC_EMENI	130	3.58e-36	RecName: Full=Probable alpha-galactosidase C; AltName: Full=Melibiase C; Flags: Precursor	gi|298351563|sp|B8NWY6.2|AGALC_ASPFN	130	7.2e-35	ppp:PHYPADRAFT_157783	82.8	9.33e-19	-	-	GO:0000272 polysaccharide catabolic process;GO:0005975 carbohydrate metabolic process;GO:0008152 metabolic process	GO:0005576 extracellular region	GO:0003824 catalytic activity;GO:0004553 hydrolase activity, hydrolyzing O-glycosyl compounds;GO:0004557 alpha-galactosidase activity;GO:0016787 hydrolase activity;GO:0016798 hydrolase activity, acting on glycosyl bonds;GO:0052692 raffinose alpha-galactosidase activity
TRINITY_DN137187_c0_g1_i1	204	0	0	0	10.77	0	0	-	-	-	-	-	-	-	-	-	-	-	-	-	-	-	-	-	-	-	-	-
TRINITY_DN137198_c0_g1_i1	222	0	0	0	9.14	0	0	Energy production and conversion	KOG2958	YBR018c	55.5	3.69e-10	Galactose-1-phosphate uridylyltransferase OS=Neurospora crassa (strain ATCC 24698 / 74-OR23-1A / CBS 708.71 / DSM 1257 / FGSC 987) GN=gal-7 PE=3 SV=1	sp|Q7RYE7|GAL7_NEUCR	74.3	2.5e-16	galactose-1-phosphate uridylyltransferase [Byssochlamys spectabilis No. 5]	gi|557725451|dbj|GAD95914.1|	90.5	7.21e-21	cme:CYME_CMQ030C	54.3	1.13e-08	K00965	ko00052//Galactose metabolism;ko00520//Amino sugar and nucleotide sugar metabolism	GO:0005975 carbohydrate metabolic process;GO:0006012 galactose metabolic process;GO:0055114 oxidation-reduction process	-	GO:0003824 catalytic activity;GO:0008108 UDP-glucose:hexose-1-phosphate uridylyltransferase activity;GO:0008270 zinc ion binding;GO:0008762 UDP-N-acetylmuramate dehydrogenase activity;GO:0016491 oxidoreductase activity;GO:0016614 oxidoreductase activity, acting on CH-OH group of donors;GO:0016740 transferase activity;GO:0016779 nucleotidyltransferase activity;GO:0046872 metal ion binding;GO:00506…
TRINITY_DN137266_c1_g1_i1	205		0	0	0	0	12.69	-	-	-	-	-	-	-	-	-	-	-	-	-	-	-	-	-	-	-	-	-
TRINITY_DN137270_c0_g1_i1	236	0	0	0	6.46	0	0	-	-	-	-	-	-	-	-	-	predicted protein [Pyrenophora tritici-repentis Pt-1C-BFP]	gi|189193953|ref|XP_001933315.1|	65.9	1.09e-13	-	-	-	-	-	-	-	-
TRINITY_DN137271_c0_g1_i1	213		0	0	0	0	9.69	Secondary metabolites biosynthesis, transport and catabolism	KOG0065	YOR153w	56.6	1.33e-10	ATP-binding cassette transporter CGR1 OS=Candida glabrata (strain ATCC 2001 / CBS 138 / JCM 3761 / NBRC 0622 / NRRL Y-65) GN=PDH1 PE=3 SV=3	sp|O74208|PDH1_CANGA	58.5	1.12e-10	ABC-2 type transporter [Colletotrichum tofieldiae]	gi|1020439757|gb|KZL75228.1|	116	9.27e-30	-	-	-	-	-	GO:0006810 transport;GO:0008152 metabolic process;GO:0055085 transmembrane transport	GO:0016020 membrane;GO:0016021 integral component of membrane	GO:0000166 nucleotide binding;GO:0005524 ATP binding;GO:0016887 ATPase activity;GO:0042626 ATPase activity, coupled to transmembrane movement of substances
TRINITY_DN137333_c0_g1_i1	207	0	0	0	9.67	0	0	-	-	-	-	-	-	-	-	-	-	-	-	-	-	-	-	-	-	-	-	-
TRINITY_DN137355_c0_g1_i1	208		0	0	0	0	11.41	-	-	-	-	-	-	-	-	-	-	-	-	-	-	-	-	-	-	-	-	-
TRINITY_DN137357_c0_g1_i1	214		0	0	0	0	9.39	-	-	-	-	-	-	-	-	-	-	-	-	-	-	-	-	-	-	-	-	-
TRINITY_DN137377_c0_g1_i1	208	0	0	0	9.34	0	0	-	-	-	-	-	-	-	-	-	-	-	-	-	-	-	-	-	-	-	-	-
TRINITY_DN137455_c0_g1_i1	204	0	0	0	10.77	0	0	Replication, recombination and repair	KOG2372	YPL196w	54.3	5.4e-10	Oxidation resistance protein 1 OS=Gibberella zeae (strain PH-1 / ATCC MYA-4620 / FGSC 9075 / NRRL 31084) GN=OXR1 PE=3 SV=1	sp|Q4I8S2|OXR1_GIBZE	131	4.27e-38	Oxidation resistance protein 1 [Neonectria ditissima]	gi|936411632|gb|KPM40201.1|	120	6.59e-33	-	-	-	-	-	-	-	-
TRINITY_DN137480_c0_g1_i1	211	0	0	0	8.45	0	0	-	-	-	-	-	-	-	-	-	hypothetical protein CC77DRAFT_1016210 [Alternaria alternata]	gi|1027164863|gb|OAG25231.1|	137	5.83e-41	-	-	-	-	-	-	-	-
TRINITY_DN137588_c0_g1_i1	227	0	0	0	8.01	0	3.27	General function prediction only	KOG1075	At1g25430	51.2	1.29e-08	-	-	-	-	RNA-directed DNA polymerase (Reverse transcriptase) [Medicago truncatula]	gi|124359549|gb|ABD28670.2|	97.4	4.28e-23	mdm:103430323	67	4.25e-13	-	-	GO:0006278 RNA-dependent DNA biosynthetic process	-	GO:0003964 RNA-directed DNA polymerase activity
TRINITY_DN137592_c0_g1_i1	217	0	0	0	7.02	0	0	RNA processing and modification	KOG0346	7295505	58.2	3.55e-11	ATP-dependent RNA helicase DBP9 OS=Yarrowia lipolytica (strain CLIB 122 / E 150) GN=DBP9 PE=3 SV=1	sp|Q6BZR4|DBP9_YARLI	60.8	1.85e-11	hypothetical protein JAAARDRAFT_41490 [Jaapia argillacea MUCL 33604]	gi|646385926|gb|KDQ51027.1|	67.8	1.04e-12	ccp:CHC_T00002063001	60.5	7.2e-11	K14810	-	GO:0008152 metabolic process	-	GO:0003676 nucleic acid binding;GO:0004386 helicase activity;GO:0005524 ATP binding;GO:0016787 hydrolase activity
TRINITY_DN137603_c0_g1_i1	201	0	0	0	12.07	0	0	Cell cycle control, cell division, chromosome partitioning	KOG1010	At3g12280	45.4	9.18e-07	Retinoblastoma-related protein OS=Hieracium piloselloides GN=RBR PE=2 SV=1	sp|B1ABR6|RBR_HIEPI	46.2	1.8e-06	-	-	-	-	gmx:100779266	46.6	3.86e-06	K04681	ko04110//Cell cycle;ko04350//TGF-beta signaling pathway	-	-	-
TRINITY_DN137618_c0_g1_i1	215	0	0	0	7.45	0	0	-	-	-	-	-	-	-	-	-	-	-	-	-	-	-	-	-	-	-	-	-
TRINITY_DN137888_c0_g1_i1	212	0	0	0	8.18	0	0	Cell cycle control, cell division, chromosome partitioning	KOG0987	At3g42100	82	1.28e-19	-	-	-	-	hypothetical protein GLYMA_06G199300, partial [Glycine max]	gi|947106244|gb|KRH54627.1|	101	4.42e-27	mtr:MTR_3g008210	116	4.99e-31	K15255	-	GO:0000723 telomere maintenance;GO:0006281 DNA repair;GO:0032508 DNA duplex unwinding	-	GO:0003678 DNA helicase activity;GO:0004386 helicase activity;GO:0016787 hydrolase activity
TRINITY_DN137923_c0_g1_i1	216	0	0	0	7.23	0	0	-	-	-	-	-	-	-	-	-	-	-	-	-	-	-	-	-	-	-	-	-
TRINITY_DN137927_c0_g1_i1	221	0	0	0	6.26	0	0	-	-	-	-	-	-	-	-	-	legume lectin beta domain protein [Medicago truncatula]	gi|922367461|ref|XP_013455897.1|	67.4	7.01e-13	-	-	-	-	-	-	-	-
TRINITY_DN137951_c0_g1_i1	215	0	0	0	7.45	0	0	-	-	-	-	-	-	-	-	-	-	-	-	-	-	-	-	-	-	-	-	-
TRINITY_DN137976_c0_g1_i1	216	0	0	0	7.23	0	0	-	-	-	-	-	-	-	-	-	Genome polyprotein [Talaromyces islandicus]	gi|816189609|emb|CRG87917.1|	76.3	1.06e-15	-	-	-	-	-	GO:0006355 regulation of transcription, DNA-templated;GO:0006357 regulation of transcription from RNA polymerase II promoter;GO:0006366 transcription from RNA polymerase II promoter	GO:0005634 nucleus	GO:0000981 RNA polymerase II transcription factor activity, sequence-specific DNA binding;GO:0008270 zinc ion binding
TRINITY_DN138057_c0_g1_i1	207		0	0	0	0	11.82	-	-	-	-	-	-	-	-	-	-	-	-	-	-	-	-	-	-	-	-	-
TRINITY_DN138072_c0_g1_i1	207	0	0	0	9.67	0	0	Translation, ribosomal structure and biogenesis	KOG1694	At1g18540	87	2.12e-22	60S ribosomal protein L6 OS=Mesembryanthemum crystallinum GN=RPL6 PE=2 SV=1	sp|P34091|RL6_MESCR	90.9	3.38e-23	PREDICTED: 60S ribosomal protein L6-2-like [Ziziphus jujuba]	gi|1009106137|ref|XP_015871426.1|	92.4	1.37e-22	brp:103842696	91.3	6.3e-23	K02934	ko03010//Ribosome	GO:0006412 translation	GO:0005622 intracellular;GO:0005840 ribosome	GO:0003735 structural constituent of ribosome
TRINITY_DN138190_c0_g1_i1	212		0	0	0	0	10	-	-	-	-	-	-	-	-	-	-	-	-	-	-	-	-	-	-	-	-	-
TRINITY_DN138196_c0_g1_i1	217	0	0	0	7.02	0	0	-	-	-	-	-	-	-	-	-	-	-	-	-	-	-	-	-	-	-	-	-
TRINITY_DN138258_c0_g1_i1	236	0	0	0	6.46	0	0	-	-	-	-	-	-	-	-	-	-	-	-	-	-	-	-	-	-	-	-	-
TRINITY_DN138282_c0_g1_i1	203	0	0	0	16.77	0	0	Intracellular trafficking, secretion, and vesicular transport	KOG2635	ECU08g0340	45.4	9.55e-07	Coatomer subunit delta OS=Saccharomyces cerevisiae (strain ATCC 204508 / S288c) GN=RET2 PE=1 SV=3	sp|P43621|COPD_YEAST	44.7	6.67e-06	putative coatomer subunit delta protein [Zymoseptoria brevis]	gi|796710084|gb|KJY01077.1|	115	1.32e-29	ccp:CHC_T00009496001	47.4	2.38e-06	-	-	GO:0006810 transport;GO:0006886 intracellular protein transport;GO:0006888 ER to Golgi vesicle-mediated transport;GO:0006890 retrograde vesicle-mediated transport, Golgi to ER;GO:0015031 protein transport;GO:0016192 vesicle-mediated transport;GO:0048313 Golgi inheritance;GO:0051645 Golgi localization	GO:0005634 nucleus;GO:0005829 cytosol;GO:0016020 membrane;GO:0030126 COPI vesicle coat;GO:0030131 clathrin adaptor complex	-
TRINITY_DN138314_c0_g1_i1	204	0	0	0	10.77	0	0	General function prediction only	KOG1577	At2g37770	76.3	6.1e-18	D-galacturonate reductase OS=Hypocrea jecorina GN=gar1 PE=1 SV=1	sp|Q3ZFI7|GAR1_HYPJE	79.7	1.46e-18	hypothetical protein MBM_07852 [Marssonina brunnea f. sp. 'multigermtubi' MB_m1]	gi|597585369|ref|XP_007295741.1|	104	1.27e-26	pper:PRUPE_ppa008905mg	82.4	4.32e-19	-	-	GO:0055114 oxidation-reduction process	-	GO:0016491 oxidoreductase activity
TRINITY_DN138380_c0_g1_i1	219	0	0	0	6.63	0	0	-	-	-	-	-	-	-	-	-	-	-	-	-	-	-	-	-	-	-	-	-
TRINITY_DN138457_c0_g1_i1	236	0	0	0	6.46	0	0	-	-	-	-	-	-	-	-	-	-	-	-	-	-	-	-	-	-	-	-	-
TRINITY_DN138463_c0_g1_i1	204	0	0	0	10.77	0	0	-	-	-	-	-	-	-	-	-	-	-	-	-	-	-	-	-	-	-	-	-
TRINITY_DN138503_c0_g1_i1	208		0	0	0	0	11.41	Secondary metabolites biosynthesis, transport and catabolism; Lipid transport and metabolism	KOG0157	At1g05160	59.7	8.27e-12	Ent-kaurenoic acid oxidase 1 OS=Hordeum vulgare GN=KAO1 PE=1 SV=1	sp|Q9AXH9|KAO1_HORVU	73.2	7.95e-16	cytochrome P450 family 90 protein [Medicago truncatula]	gi|922327337|ref|XP_013443061.1|	147	6.56e-42	pop:POPTR_0012s07310g	122	3.12e-33	K04123	ko00904//Diterpenoid biosynthesis	-	-	-
TRINITY_DN138570_c0_g1_i1	202	0	0	0	11.62	0	0	-	-	-	-	-	-	-	-	-	hypothetical protein TCE0_042f15220 [Talaromyces cellulolyticus]	gi|748552929|dbj|GAM41809.1|	56.2	1.04e-08	-	-	-	-	-	-	-	-
TRINITY_DN138632_c0_g1_i1	207	0	0	0	9.67	0	0	-	-	-	-	-	-	-	-	-	GPI-GlcNAc transferase complex, PIG-H component [Medicago truncatula]	gi|922340869|ref|XP_013447426.1|	62.4	1.14e-11	-	-	-	-	-	-	-	-
TRINITY_DN138653_c0_g1_i1	208	0	0	0	9.34	0	5.71	-	-	-	-	-	-	-	-	-	-	-	-	-	-	-	-	-	-	-	-	-
TRINITY_DN138698_c0_g1_i1	400	0	0	0	14.96	0	0	-	-	-	-	-	-	-	-	-	-	-	-	-	-	-	-	-	-	-	-	-
TRINITY_DN138810_c0_g1_i1	204	0	0	0	10.77	0	0	-	-	-	-	-	Bifunctional solanapyrone synthase OS=Alternaria solani GN=sol5 PE=1 SV=1	sp|D7UQ40|SOL5_ALTSO	47.4	7.56e-07	FAD-binding domain-containing protein [Alternaria alternata]	gi|1027160433|gb|OAG20809.1|	110	8.11e-28	-	-	-	-	-	GO:0055114 oxidation-reduction process	-	GO:0003824 catalytic activity;GO:0008762 UDP-N-acetylmuramate dehydrogenase activity;GO:0016491 oxidoreductase activity;GO:0016614 oxidoreductase activity, acting on CH-OH group of donors;GO:0050660 flavin adenine dinucleotide binding
TRINITY_DN138811_c0_g1_i1	211	0	0	0	8.45	0	0	Signal transduction mechanisms	KOG0027	Hs4507615	46.6	2.09e-07	Putative calmodulin-like protein 6 OS=Oryza sativa subsp. japonica GN=CML6 PE=3 SV=1	sp|Q2R1Z5|CML6_ORYSJ	47	5.64e-07	Calcium-binding protein [Ananas comosus]	gi|1035950709|gb|OAY73854.1|	55.1	9.22e-09	cvr:CHLNCDRAFT_134855	49.7	2.11e-07	K02183	ko04020//Calcium signaling pathway;ko04270//Vascular smooth muscle contraction;ko04114//Oocyte meiosis;ko04912//GnRH signaling pathway;ko04745//Phototransduction - fly;ko04626//Plant-pathogen interaction;ko04971//Gastric acid secretion;ko04720//Long-term potentiation;ko04744//Phototransduction;ko04722//Neurotrophin signaling pathway;ko04916//Melanogenesis;ko04970//Salivary secretion;ko04070//Phos…	-	-	-
TRINITY_DN138902_c0_g1_i1	213	0	0	0	7.93	0	0	-	-	-	-	-	-	-	-	-	-	-	-	-	-	-	-	-	-	-	-	-
TRINITY_DN138918_c0_g1_i1	222	0	0	0	6.09	0	0	-	-	-	-	-	-	-	-	-	-	-	-	-	-	-	-	-	-	-	-	-
TRINITY_DN139044_c0_g1_i1	217		0	0	0	0	12.87	-	-	-	-	-	-	-	-	-	-	-	-	-	-	-	-	-	-	-	-	-
TRINITY_DN139082_c0_g1_i1	208	0	0	0	9.34	0	0	-	-	-	-	-	-	-	-	-	-	-	-	-	-	-	-	-	-	-	-	-
TRINITY_DN139130_c0_g1_i1	221	0	0	0	6.26	0	0	-	-	-	-	-	-	-	-	-	-	-	-	-	-	-	-	-	-	-	-	-
TRINITY_DN139193_c0_g1_i1	224	0	0	0	8.66	0	0	-	-	-	-	-	-	-	-	-	hypothetical protein SETTUDRAFT_161967 [Setosphaeria turcica Et28A]	gi|636580927|ref|XP_008021802.1|	54.3	5.19e-09	-	-	-	-	-	-	-	-
TRINITY_DN139381_c0_g1_i1	222	0	0	0	6.09	0	0	-	-	-	-	-	-	-	-	-	-	-	-	-	-	-	-	-	-	-	-	-
TRINITY_DN139438_c0_g1_i1	220	0	0	0	9.66	0	0	-	-	-	-	-	-	-	-	-	-	-	-	-	-	-	-	-	-	-	-	-
TRINITY_DN139453_c0_g1_i1	202	0	0	0	11.62	0	0	-	-	-	-	-	-	-	-	-	-	-	-	-	-	-	-	-	-	-	-	-
TRINITY_DN139507_c0_g1_i1	214		0	0	0	0	9.39	-	-	-	-	-	-	-	-	-	-	-	-	-	-	-	-	-	-	-	-	-
TRINITY_DN139522_c0_g1_i1	214	0	0	0	7.69	0	0	-	-	-	-	-	Gamma-secretase subunit Aph-1 OS=Dictyostelium discoideum GN=aph1 PE=3 SV=1	sp|Q55FS3|APH1_DICDI	67	9.4e-14	-	-	-	-	-	-	-	-	-	-	-	-
TRINITY_DN139589_c0_g1_i1	209	0	0	0	13.55	0	0	-	-	-	-	-	-	-	-	-	Endochitinase-like protein [Acremonium chrysogenum ATCC 11550]	gi|672793678|gb|KFH44262.1|	94	2.87e-22	pxb:103942873	75.5	2.34e-16	K01183	ko00520//Amino sugar and nucleotide sugar metabolism	GO:0005975 carbohydrate metabolic process;GO:0006032 chitin catabolic process	-	GO:0004553 hydrolase activity, hydrolyzing O-glycosyl compounds;GO:0004568 chitinase activity
TRINITY_DN139645_c0_g1_i1	204	0	0	0	16.16	0	0	-	-	-	-	-	-	-	-	-	-	-	-	-	-	-	-	-	-	-	-	-
TRINITY_DN139706_c0_g1_i1	206	0	0	0	10.02	0	0	-	-	-	-	-	-	-	-	-	conserved hypothetical protein [Byssochlamys spectabilis No. 5]	gi|557720880|dbj|GAE00206.1|	61.2	1.58e-10	-	-	-	-	-	-	-	-
TRINITY_DN139712_c0_g1_i1	201	0	0	0	12.07	0	0	-	-	-	-	-	-	-	-	-	unknown [Picea sitchensis]	gi|294464581|gb|ADE77800.1|	63.2	2.5e-11	-	-	-	-	-	GO:0006351 transcription, DNA-templated;GO:0006355 regulation of transcription, DNA-templated;GO:0009734 auxin-activated signaling pathway	GO:0005634 nucleus	GO:0046983 protein dimerization activity
TRINITY_DN139760_c0_g1_i1	217	0	0	0	7.02	0	0	-	-	-	-	-	-	-	-	-	-	-	-	-	-	-	-	-	-	-	-	-
TRINITY_DN13988_c0_g1_i1	215	0	0	0	7.45	0	0	-	-	-	-	-	-	-	-	-	hypothetical protein GGTG_12823 [Gaeumannomyces graminis var. tritici R3-111a-1]	gi|685420267|ref|XP_009228988.1|	50.8	2.2e-07	-	-	-	-	-	-	-	-
TRINITY_DN139895_c0_g1_i1	205		0	0	0	0	12.69	-	-	-	-	-	-	-	-	-	-	-	-	-	-	-	-	-	-	-	-	-
TRINITY_DN139916_c0_g1_i1	217	0	0	0	7.02	0	0	-	-	-	-	-	-	-	-	-	-	-	-	-	-	-	-	-	-	-	-	-
TRINITY_DN139921_c0_g1_i1	222	0	0	0	6.09	0	0	-	-	-	-	-	-	-	-	-	calmodulin dependent protein kinase [Alternaria alternata]	gi|1027159599|gb|OAG19977.1|	154	4e-43	-	-	-	-	-	GO:0006468 protein phosphorylation;GO:0016310 phosphorylation	-	GO:0000166 nucleotide binding;GO:0004672 protein kinase activity;GO:0004674 protein serine/threonine kinase activity;GO:0005524 ATP binding;GO:0016301 kinase activity;GO:0016740 transferase activity;GO:0016772 transferase activity, transferring phosphorus-containing groups
TRINITY_DN140009_c0_g1_i1	211	0	0	0	8.45	0	0	-	-	-	-	-	-	-	-	-	hypothetical protein DOTSEDRAFT_97886, partial [Dothistroma septosporum NZE10]	gi|452845299|gb|EME47232.1|	57.8	3.2e-09	-	-	-	-	-	GO:0000723 telomere maintenance;GO:0006281 DNA repair;GO:0032508 DNA duplex unwinding;GO:0043504 mitochondrial DNA repair;GO:1902983 DNA strand elongation involved in mitotic DNA replication;GO:1903469 removal of RNA primer involved in mitotic DNA replication	GO:0000790 nuclear chromatin;GO:0005634 nucleus;GO:0005730 nucleolus;GO:0005739 mitochondrion;GO:0035861 site of double-strand break	GO:0003678 DNA helicase activity;GO:0016887 ATPase activity;GO:0017116 single-stranded DNA-dependent ATP-dependent DNA helicase activity;GO:0043141 ATP-dependent 5'-3' DNA helicase activity
TRINITY_DN140027_c0_g1_i1	225	0	0	0	8.44	0	0	-	-	-	-	-	-	-	-	-	cysteine dioxygenase [Alternaria alternata]	gi|1027163001|gb|OAG23372.1|	60.8	1.3e-10	-	-	-	-	-	GO:0046439 L-cysteine metabolic process;GO:0055114 oxidation-reduction process	-	GO:0005506 iron ion binding;GO:0017172 cysteine dioxygenase activity;GO:0051213 dioxygenase activity
TRINITY_DN140056_c0_g1_i1	217	0	0	0	7.02	0	0	-	-	-	-	-	-	-	-	-	FAD binding domain-containing protein [Arthroderma otae CBS 113480]	gi|296803845|ref|XP_002842775.1|	113	4.36e-29	-	-	-	-	-	GO:0055114 oxidation-reduction process	-	GO:0003824 catalytic activity;GO:0008762 UDP-N-acetylmuramate dehydrogenase activity;GO:0016491 oxidoreductase activity;GO:0016614 oxidoreductase activity, acting on CH-OH group of donors;GO:0050660 flavin adenine dinucleotide binding
TRINITY_DN140198_c0_g1_i1	292	0	0	0	6.78	0	0	Translation, ribosomal structure and biogenesis	KOG0052	Hs22046639	121	5.71e-36	Elongation factor 1-alpha OS=Aspergillus oryzae (strain ATCC 42149 / RIB 40) GN=tef1 PE=3 SV=1	sp|Q9Y713|EF1A_ASPOR	130	3.89e-36	elongation factor 1-alpha, partial [Colletotrichum higginsianum]	gi|380475799|emb|CCF45061.1|	126	1.37e-36	gsl:Gasu_19840	117	5.13e-31	K03231	ko03013//RNA transport	GO:0006414 translational elongation	-	GO:0000166 nucleotide binding;GO:0003746 translation elongation factor activity;GO:0003924 GTPase activity;GO:0005525 GTP binding
TRINITY_DN140200_c0_g1_i1	211	0	0	0	12.68	0	0	-	-	-	-	-	-	-	-	-	-	-	-	-	-	-	-	-	-	-	-	-
TRINITY_DN140208_c0_g1_i1	206		0	0	0	0	12.24	-	-	-	-	-	-	-	-	-	DUF4283 domain protein [Medicago truncatula]	gi|357476425|ref|XP_003608498.1|	105	6.07e-26	mtr:MTR_2g064250	107	1.71e-29	-	-	-	-	-
TRINITY_DN140284_c0_g1_i1	208	0	0	0	9.34	0	0	-	-	-	-	-	-	-	-	-	hypothetical protein TI39_contig5825g00001 [Zymoseptoria brevis]	gi|796692409|gb|KJX92779.1|	97.4	4.82e-24	-	-	-	-	-	-	-	-
TRINITY_DN140340_c0_g1_i1	205		0	0	0	0	12.69	-	-	-	-	-	-	-	-	-	DNA-directed RNA polymerase [Ascochyta rabiei]	gi|1020700797|gb|KZM21437.1|	76.6	4.86e-16	-	-	-	-	-	GO:0001172 transcription, RNA-templated;GO:0006351 transcription, DNA-templated;GO:0006366 transcription from RNA polymerase II promoter;GO:0006369 termination of RNA polymerase II transcription	GO:0005634 nucleus;GO:0005654 nucleoplasm;GO:0005665 DNA-directed RNA polymerase II, core complex;GO:0005829 cytosol;GO:0016591 DNA-directed RNA polymerase II, holoenzyme	GO:0003677 DNA binding;GO:0003899 DNA-directed RNA polymerase activity;GO:0046983 protein dimerization activity
TRINITY_DN140436_c0_g1_i1	215		0	0	0	0	9.11	-	-	-	-	-	-	-	-	-	-	-	-	-	-	-	-	-	-	-	-	-
TRINITY_DN140584_c0_g1_i1	390	0	0	0	27.97	0	2.18	-	-	-	-	-	-	-	-	-	hypothetical protein MTR_4g068560 [Medicago truncatula]	gi|357473153|ref|XP_003606861.1|	110	1.05e-30	mtr:MTR_4g068560	110	1.54e-31	K01897	ko04920//Adipocytokine signaling pathway;ko04146//Peroxisome;ko03320//PPAR signaling pathway;ko00071//Fatty acid degradation	-	-	-
TRINITY_DN140610_c0_g1_i1	207	0	0	0	9.67	0	0	-	-	-	-	-	-	-	-	-	predicted protein [Nectria haematococca mpVI 77-13-4]	gi|302913041|ref|XP_003050831.1|	63.9	1.96e-11	-	-	-	-	-	-	-	-
TRINITY_DN140638_c0_g1_i1	221	0	0	0	6.26	0	0	-	-	-	-	-	-	-	-	-	hypothetical protein BAUCODRAFT_29233 [Baudoinia panamericana UAMH 10762]	gi|627797381|ref|XP_007672038.1|	69.7	2.27e-13	-	-	-	-	-	GO:0006355 regulation of transcription, DNA-templated	GO:0005634 nucleus	GO:0003677 DNA binding;GO:0043565 sequence-specific DNA binding
TRINITY_DN140670_c0_g1_i1	213	0	0	0	7.93	0	0	-	-	-	-	-	Uncharacterized protein C2E12.03c OS=Schizosaccharomyces pombe (strain 972 / ATCC 24843) GN=SPAC2E12.03c PE=4 SV=1	sp|Q10227|YD03_SCHPO	55.1	1.68e-09	hypothetical protein V502_02269 [Pseudogymnoascus sp. VKM F-4520 (FW-2644)]	gi|682469654|gb|KFZ23254.1|	89.7	3.62e-21	-	-	-	-	-	-	-	-
TRINITY_DN140679_c0_g1_i1	221	0	0	0	6.26	0	0	-	-	-	-	-	-	-	-	-	-	-	-	-	-	-	-	-	-	-	-	-
TRINITY_DN140703_c0_g1_i1	201	0	0	0	12.07	0	0	-	-	-	-	-	-	-	-	-	hypothetical protein TRIVIDRAFT_141500, partial [Trichoderma virens Gv29-8]	gi|927430848|ref|XP_013961255.1|	128	4.56e-34	-	-	-	-	-	GO:0030001 metal ion transport;GO:0055085 transmembrane transport	GO:0016020 membrane	GO:0043531 ADP binding;GO:0046873 metal ion transmembrane transporter activity
TRINITY_DN140768_c0_g1_i1	214		0	0	0	0	14.09	-	-	-	-	-	-	-	-	-	1,3-beta-glucanosyltransferase gel3 precursor [Alternaria alternata]	gi|1027153913|gb|OAG14312.1|	51.6	5.92e-07	-	-	-	-	-	GO:0005975 carbohydrate metabolic process	GO:0005886 plasma membrane;GO:0016020 membrane;GO:0031225 anchored component of membrane	GO:0016740 transferase activity
TRINITY_DN140831_c0_g1_i1	216	0	0	0	7.23	0	0	-	-	-	-	-	-	-	-	-	hypothetical protein NECHADRAFT_104861 [Nectria haematococca mpVI 77-13-4]	gi|302892123|ref|XP_003044943.1|	104	1.13e-25	-	-	-	-	-	-	-	-
TRINITY_DN140930_c0_g1_i1	202	0	0	0	11.62	0	0	-	-	-	-	-	-	-	-	-	-	-	-	-	-	-	-	-	-	-	-	-
TRINITY_DN140941_c0_g1_i1	208		0	0	0	0	11.41	-	-	-	-	-	Tripeptidyl-peptidase 1 OS=Canis lupus familiaris GN=TPP1 PE=3 SV=1	sp|Q9XSB8|TPP1_CANLF	44.7	6.49e-06	predicted protein [Hordeum vulgare subsp. vulgare]	gi|326533902|dbj|BAJ93724.1|	82	8.12e-18	-	-	-	-	-	GO:0006508 proteolysis	-	GO:0004252 serine-type endopeptidase activity;GO:0008233 peptidase activity;GO:0008236 serine-type peptidase activity;GO:0016787 hydrolase activity
TRINITY_DN141150_c0_g1_i1	222	0	0	0	12.19	0	0	-	-	-	-	-	-	-	-	-	Helicase SEN1 [Cajanus cajan]	gi|1012350104|gb|KYP61294.1|	117	6.7e-30	gmx:100802419	114	6.69e-30	-	-	GO:0008152 metabolic process	-	GO:0005524 ATP binding;GO:0016787 hydrolase activity
TRINITY_DN141162_c0_g1_i1	208	0	0	0	9.34	0	0	-	-	-	-	-	Restriction of telomere capping protein 5 OS=Penicillium rubens (strain ATCC 28089 / DSM 1075 / NRRL 1951 / Wisconsin 54-1255) GN=rtc5 PE=3 SV=1	sp|B6H464|RTC5_PENRW	143	7.16e-41	conserved hypothetical protein [Byssochlamys spectabilis No. 5]	gi|557725244|dbj|GAD96051.1|	57.4	5.24e-09	-	-	-	-	-	-	GO:0005737 cytoplasm	-
TRINITY_DN141216_c0_g1_i1	201	0	0	0	12.07	0	0	Intracellular trafficking, secretion, and vesicular transport; Posttranslational modification, protein turnover, chaperones	KOG1373	At1g78720	84.7	1.15e-20	Protein transport protein Sec61 subunit alpha OS=Dictyostelium discoideum GN=sec61a PE=3 SV=1	sp|Q54XK2|SC61A_DICDI	85.1	3.69e-20	SEC61-alpha subunit of ER-translocon [Chlamydomonas reinhardtii]	gi|159490700|ref|XP_001703311.1|	87.4	8.65e-20	cre:CHLREDRAFT_188207	87.4	1.27e-20	K10956	ko04141//Protein processing in endoplasmic reticulum;ko03060//Protein export;ko04145//Phagosome	GO:0015031 protein transport	GO:0016020 membrane	-
TRINITY_DN141251_c0_g1_i1	209	0	0	0	9.03	0	0	General function prediction only	KOG0409	7302557	84	1.11e-20	Probable 3-hydroxyisobutyrate dehydrogenase, mitochondrial OS=Drosophila melanogaster GN=CG15093 PE=2 SV=2	sp|Q9V8M5|3HIDH_DROME	86.3	6.98e-21	hypothetical protein T310_5761 [Rasamsonia emersonii CBS 393.64]	gi|915145873|ref|XP_013326830.1|	119	1.21e-31	brp:103834215	80.5	2.95e-18	K00020	ko00280//Valine, leucine and isoleucine degradation	GO:0055114 oxidation-reduction process	-	GO:0016491 oxidoreductase activity;GO:0051287 NAD binding
TRINITY_DN141364_c0_g1_i1	208	0	0	0	9.34	0	0	-	-	-	-	-	-	-	-	-	-	-	-	-	-	-	-	-	-	-	-	-
TRINITY_DN141467_c0_g1_i1	204	0	0	0	10.77	0	0	-	-	-	-	-	-	-	-	-	-	-	-	-	-	-	-	-	-	-	-	-
TRINITY_DN141484_c0_g1_i1	239	0	0	0	6.05	0	0	-	-	-	-	-	-	-	-	-	-	-	-	-	-	-	-	-	-	-	-	-
TRINITY_DN141489_c0_g1_i1	203	0	0	0	11.18	0	0	-	-	-	-	-	-	-	-	-	-	-	-	-	-	-	-	-	-	-	-	-
TRINITY_DN141496_c0_g1_i1	215	0	0	0	7.45	0	0	-	-	-	-	-	-	-	-	-	hypothetical protein NECHADRAFT_47684 [Nectria haematococca mpVI 77-13-4]	gi|302900901|ref|XP_003048351.1|	77.8	1.67e-16	-	-	-	-	-	GO:0000032 cell wall mannoprotein biosynthetic process;GO:0006486 protein glycosylation;GO:0006487 protein N-linked glycosylation;GO:0097502 mannosylation	GO:0000136 alpha-1,6-mannosyltransferase complex;GO:0005783 endoplasmic reticulum;GO:0016021 integral component of membrane	GO:0000009 alpha-1,6-mannosyltransferase activity;GO:0016758 transferase activity, transferring hexosyl groups
TRINITY_DN14161_c0_g1_i1	531	0	0	0	23.09	0	0	Intracellular trafficking, secretion, and vesicular transport	KOG0937	At1g10730	43.1	1.04e-09	AP-1 complex subunit mu-1 OS=Arabidopsis thaliana GN=AP1M1 PE=3 SV=1	sp|Q9SAC9|AP1M1_ARATH	43.1	3.46e-09	-	-	-	-	crb:CARUB_v10009212mg	43.1	4.65e-09	K12393	ko04142//Lysosome	-	-	-
TRINITY_DN141632_c0_g1_i1	211	0	0	0	8.45	0	0	Secondary metabolites biosynthesis, transport and catabolism	KOG1263	YFL041w	58.9	1.69e-11	Laccase-1 OS=Melanocarpus albomyces GN=LAC1 PE=1 SV=1	sp|Q70KY3|LAC1_MELAO	88.6	3e-21	hypothetical protein CC77DRAFT_1049125 [Alternaria alternata]	gi|1027161844|gb|OAG22217.1|	151	1.32e-42	pxb:103942161	61.2	2.83e-11	K05909	-	GO:0055114 oxidation-reduction process	-	GO:0005507 copper ion binding;GO:0016491 oxidoreductase activity;GO:0046872 metal ion binding
TRINITY_DN141636_c0_g1_i1	205	0	0	0	15.58	0	0	Inorganic ion transport and metabolism	KOG1650	At1g16380	74.3	5.82e-17	Cation/H(+) antiporter 1 OS=Arabidopsis thaliana GN=CHX1 PE=2 SV=1	sp|Q9SA37|CHX1_ARATH	74.3	2.41e-16	cation/H+ exchanger 3 [Medicago truncatula]	gi|922366058|ref|XP_013455197.1|	120	2.76e-31	cam:101494809	118	2.68e-31	-	-	-	-	-
TRINITY_DN141657_c0_g1_i1	327		0	0	0	0	13.53	-	-	-	-	-	-	-	-	-	-	-	-	-	-	-	-	-	-	-	-	-
TRINITY_DN141867_c0_g1_i1	211	0	0	0	12.68	0	0	RNA processing and modification	KOG0331	At3g22330	51.6	6.51e-09	Probable ATP-dependent RNA helicase DDX4 OS=Pelophylax lessonae GN=ddx4 PE=2 SV=1	sp|Q3MSQ8|DDX4_PELLE	53.1	7.38e-09	hypothetical protein VOLCADRAFT_82854 [Volvox carteri f. nagariensis]	gi|302846090|ref|XP_002954582.1|	63.2	3.92e-11	vcn:VOLCADRAFT_82854	63.2	5.77e-12	K16911	-	GO:0008152 metabolic process	GO:0005634 nucleus	GO:0000166 nucleotide binding;GO:0003676 nucleic acid binding;GO:0003723 RNA binding;GO:0004386 helicase activity;GO:0005524 ATP binding;GO:0016787 hydrolase activity
TRINITY_DN141871_c0_g1_i1	213	0	0	0	7.93	0	0	-	-	-	-	-	-	-	-	-	-	-	-	-	-	-	-	-	-	-	-	-
TRINITY_DN14188_c0_g1_i1	201		0	0	0	0	14.74	-	-	-	-	-	-	-	-	-	-	-	-	-	mtr:MTR_5g032160	57.8	2.13e-11	-	-	-	-	-
TRINITY_DN141951_c0_g1_i1	219	0	0	0	6.63	0	0	-	-	-	-	-	-	-	-	-	-	-	-	-	-	-	-	-	-	-	-	-
TRINITY_DN141955_c0_g1_i1	221	0	0	0	6.26	0	0	Nucleotide transport and metabolism	KOG2584	7296723	81.6	1.82e-19	D-hydantoinase OS=Geobacillus stearothermophilus PE=1 SV=1	sp|Q45515|HYDA_GEOSE	99.4	4.09e-25	predicted protein [Micromonas commoda]	gi|255086151|ref|XP_002509042.1|	86.7	2.43e-19	mis:MICPUN_107170	86.7	3.57e-20	K01464	ko00770//Pantothenate and CoA biosynthesis;ko00240//Pyrimidine metabolism;ko00410//beta-Alanine metabolism	GO:0008152 metabolic process	GO:0005737 cytoplasm	GO:0016787 hydrolase activity;GO:0016810 hydrolase activity, acting on carbon-nitrogen (but not peptide) bonds
TRINITY_DN141979_c0_g1_i1	223		0	0	0	0	10.88	General function prediction only	KOG0725	7295487	45.1	1.66e-06	L-2,3-butanediol dehydrogenase OS=Corynebacterium glutamicum GN=budC PE=1 SV=1	sp|Q9ZNN8|BUDC_CORGT	71.6	1.28e-15	acetoin dehydrogenase-like protein [Alternaria alternata]	gi|1027159130|gb|OAG19509.1|	152	3.88e-45	rcu:RCOM_2075500	48.5	2.65e-07	K08081	ko00960//Tropane, piperidine and pyridine alkaloid biosynthesis	GO:0008152 metabolic process;GO:0055114 oxidation-reduction process	-	GO:0016491 oxidoreductase activity
TRINITY_DN141995_c0_g1_i1	201	0	0	0	18.11	0	0	-	-	-	-	-	CBS domain-containing protein DDB_G0289609 OS=Dictyostelium discoideum GN=DDB_G0289609 PE=2 SV=1	sp|Q54H97|Y8960_DICDI	63.9	1.24e-13	-	-	-	-	-	-	-	-	-	-	-	-
TRINITY_DN142010_c0_g1_i1	210	0	0	0	8.73	0	0	-	-	-	-	-	-	-	-	-	-	-	-	-	-	-	-	-	-	-	-	-
TRINITY_DN142039_c0_g1_i1	210	0	0	0	8.73	0	0	-	-	-	-	-	Probable endo-beta-1,4-glucanase D OS=Neosartorya fumigata (strain CEA10 / CBS 144.89 / FGSC A1163) GN=eglD PE=3 SV=1	sp|B0Y9G4|EGLD_ASPFC	45.4	4.07e-06	glycoside hydrolase family 61 protein [Setosphaeria turcica Et28A]	gi|636582979|ref|XP_008022828.1|	105	1.66e-27	-	-	-	-	-	GO:0008152 metabolic process	-	GO:0016787 hydrolase activity
TRINITY_DN142052_c0_g1_i1	222	0	0	0	6.09	0	0	-	-	-	-	-	-	-	-	-	hypothetical protein CC77DRAFT_944903 [Alternaria alternata]	gi|1027155944|gb|OAG16332.1|	120	3.99e-31	-	-	-	-	-	GO:0006874 cellular calcium ion homeostasis;GO:0006884 cell volume homeostasis;GO:0055085 transmembrane transport	GO:0016020 membrane;GO:0032541 cortical endoplasmic reticulum	GO:0005509 calcium ion binding
TRINITY_DN142060_c0_g1_i1	207	0	0	0	9.67	0	0	Lipid transport and metabolism	KOG0368	YNR016c	105	6.62e-28	Acetyl-CoA carboxylase OS=Saccharomyces cerevisiae (strain ATCC 204508 / S288c) GN=ACC1 PE=1 SV=2	sp|Q00955|ACAC_YEAST	105	2.74e-27	acetyl-CoA carboxylase [Coniosporium apollinis CBS 100218]	gi|667833566|ref|XP_007780952.1|	132	3e-35	cme:CYME_CMM188C	59.7	1.17e-10	K11262	ko00061//Fatty acid biosynthesis;ko00640//Propanoate metabolism;ko00620//Pyruvate metabolism;ko04910//Insulin signaling pathway	GO:0006633 fatty acid biosynthetic process;GO:0008152 metabolic process	-	GO:0000166 nucleotide binding;GO:0003824 catalytic activity;GO:0003989 acetyl-CoA carboxylase activity;GO:0004075 biotin carboxylase activity;GO:0005524 ATP binding;GO:0016874 ligase activity;GO:0046872 metal ion binding
TRINITY_DN14212_c0_g2_i1	249	0	0	0	14.59	0	11.22	Cytoskeleton	KOG1375	At5g62700	142	8.05e-42	Tubulin beta-1 chain (Fragment) OS=Avena sativa GN=TUBB1 PE=2 SV=1	sp|P25862|TBB1_AVESA	143	4.12e-42	hypothetical protein 0_2321_02, partial [Pinus lambertiana]	gi|361066325|gb|AEW07474.1|	142	1.01e-42	mdm:103418801	140	7.33e-42	K07375	ko04540//Gap junction;ko04145//Phagosome	GO:0007017 microtubule-based process;GO:0007017 microtubule-based process;GO:0008152 metabolic process	GO:0005874 microtubule	GO:0000166 nucleotide binding;GO:0003924 GTPase activity;GO:0005200 structural constituent of cytoskeleton;GO:0005525 GTP binding
TRINITY_DN142123_c0_g1_i1	208		0	0	0	0	11.41	-	-	-	-	-	-	-	-	-	-	-	-	-	-	-	-	-	-	-	-	-
TRINITY_DN142145_c0_g1_i1	201	0	0	0	6.04	0	0	-	-	-	-	-	-	-	-	-	-	-	-	-	-	-	-	-	-	-	-	-
TRINITY_DN14218_c1_g1_i1	223		0	0	0	0	10.88	Amino acid transport and metabolism; Carbohydrate transport and metabolism	KOG1441	At2g25520	63.9	3.78e-13	Probable sugar phosphate/phosphate translocator At2g25520 OS=Arabidopsis thaliana GN=At2g25520 PE=1 SV=1	sp|Q9SKJ7|PT225_ARATH	63.9	1.57e-12	integral component of membrane [Ascochyta rabiei]	gi|1020703086|gb|KZM23508.1|	149	5.36e-43	ppp:PHYPADRAFT_181500	66.6	4.48e-13	-	-	-	GO:0016020 membrane;GO:0016021 integral component of membrane	-
TRINITY_DN142211_c0_g1_i1	211		0	0	0	0	10.33	-	-	-	-	-	-	-	-	-	-	-	-	-	-	-	-	-	-	-	-	-
TRINITY_DN142213_c0_g1_i1	248	0	0	0	6.71	0	0	-	-	-	-	-	-	-	-	-	-	-	-	-	-	-	-	-	-	-	-	-
TRINITY_DN142219_c0_g1_i1	213	0	0	0	7.93	0	0	Cytoskeleton	KOG0164	Hs4885503	65.1	1.35e-13	Myosin IE heavy chain OS=Dictyostelium discoideum GN=myoE PE=1 SV=2	sp|Q03479|MYOE_DICDI	77.8	1.64e-17	hypothetical protein SPPG_08031 [Spizellomyces punctatus DAOM BR117]	gi|1027022026|ref|XP_016604478.1|	65.5	8.42e-12	eus:EUTSA_v10012475mg	58.2	4.52e-10	K10357	-	GO:0000147 actin cortical patch assembly;GO:0007015 actin filament organization;GO:0008152 metabolic process;GO:0030036 actin cytoskeleton organization;GO:0030100 regulation of endocytosis;GO:0044855 plasma membrane raft distribution;GO:0045010 actin nucleation;GO:0051127 positive regulation of actin nucleation;GO:0051666 actin cortical patch localization;GO:0071963 establishment or maintenance o…	GO:0005628 prospore membrane;GO:0005737 cytoplasm;GO:0005856 cytoskeleton;GO:0016020 membrane;GO:0016459 myosin complex;GO:0030427 site of polarized growth;GO:0030479 actin cortical patch;GO:0031097 medial cortex;GO:0044853 plasma membrane raft;GO:0051286 cell tip	GO:0000166 nucleotide binding;GO:0003774 motor activity;GO:0003779 actin binding;GO:0005524 ATP binding;GO:0005524 ATP binding;GO:0016787 hydrolase activity
TRINITY_DN142379_c0_g1_i1	215	0	0	0	7.45	0	0	-	-	-	-	-	-	-	-	-	-	-	-	-	-	-	-	-	-	-	-	-
TRINITY_DN142515_c0_g1_i1	210	0	0	0	8.73	0	0	Carbohydrate transport and metabolism	KOG2638	Hs13027638	97.4	4.72e-25	UTP--glucose-1-phosphate uridylyltransferase 2 OS=Dictyostelium discoideum GN=ugpB PE=2 SV=1	sp|Q54YZ0|UGPA2_DICDI	97.4	1.54e-24	UTP glucose-1-phosphate uridylyltransferase [Rhizophagus irregularis DAOM 197198w]	gi|595491972|gb|EXX75344.1|	109	1.45e-27	ccp:CHC_T00009281001	97.8	3.05e-24	K00963	ko00040//Pentose and glucuronate interconversions;ko00052//Galactose metabolism;ko00520//Amino sugar and nucleotide sugar metabolism;ko00500//Starch and sucrose metabolism	GO:0006011 UDP-glucose metabolic process;GO:0008152 metabolic process	-	GO:0003983 UTP:glucose-1-phosphate uridylyltransferase activity;GO:0016740 transferase activity;GO:0016779 nucleotidyltransferase activity;GO:0070569 uridylyltransferase activity;GO:0070569 uridylyltransferase activity
TRINITY_DN142713_c0_g1_i1	202	0	0	0	11.62	0	0	-	-	-	-	-	-	-	-	-	-	-	-	-	-	-	-	-	-	-	-	-
TRINITY_DN142927_c0_g1_i1	220	0	0	0	6.44	0	0	-	-	-	-	-	-	-	-	-	hypothetical protein M433DRAFT_27164 [Acidomyces richmondensis BFW]	gi|1005700417|gb|KYG42058.1|	67	7.33e-13	-	-	-	-	-	-	-	-
TRINITY_DN143025_c0_g1_i1	217	0	0	0	7.02	0	0	-	-	-	-	-	-	-	-	-	-	-	-	-	-	-	-	-	-	-	-	-
TRINITY_DN143042_c0_g1_i1	215	0	0	0	11.18	0	0	-	-	-	-	-	-	-	-	-	hypothetical protein ZTR_00480 [Talaromyces verruculosus]	gi|973329743|gb|KUL89634.1|	92.8	2.69e-22	-	-	-	-	-	-	-	-
TRINITY_DN143103_c0_g1_i1	214	0	0	0	7.69	0	0	-	-	-	-	-	-	-	-	-	-	-	-	-	-	-	-	-	-	-	-	-
TRINITY_DN143119_c0_g1_i1	204	0	0	0	10.77	0	0	-	-	-	-	-	Pyridoxal 5'-phosphate synthase subunit PDX1 OS=Cercospora nicotianae GN=PDX1 PE=1 SV=1	sp|O59905|PDX1_CERNC	52	1.79e-08	pyridoxine biosynthesis protein pyroA [Fonsecaea pedrosoi CBS 271.37]	gi|915080986|ref|XP_013282952.1|	55.5	1.91e-08	smo:SELMODRAFT_146305	51.2	1.03e-07	K06215	ko00750//Vitamin B6 metabolism	-	-	-
TRINITY_DN143127_c0_g1_i1	217	0	0	0	7.02	0	0	-	-	-	-	-	-	-	-	-	-	-	-	-	-	-	-	-	-	-	-	-
TRINITY_DN14315_c0_g1_i1	220	0	0	0	6.44	0	0	-	-	-	-	-	-	-	-	-	-	-	-	-	-	-	-	-	-	-	-	-
TRINITY_DN143295_c0_g1_i1	219	0	0	0	9.94	0	0	-	-	-	-	-	Pectate lyase 1 OS=Hesperocyparis arizonica PE=1 SV=2	sp|Q9SCG9|PLY1_HESAR	103	4e-27	pectate lyase-like protein [Medicago truncatula]	gi|357483231|ref|XP_003611902.1|	158	1.15e-46	mtr:MTR_5g019160	158	1.69e-47	K01728	ko00040//Pentose and glucuronate interconversions	GO:0045490 pectin catabolic process	-	GO:0016829 lyase activity;GO:0030570 pectate lyase activity;GO:0046872 metal ion binding
TRINITY_DN143457_c0_g1_i1	215	0	0	0	11.18	0	0	-	-	-	-	-	-	-	-	-	-	-	-	-	-	-	-	-	-	-	-	-
TRINITY_DN143504_c0_g1_i1	214		0	0	0	0	9.39	-	-	-	-	-	-	-	-	-	-	-	-	-	-	-	-	-	-	-	-	-
TRINITY_DN143584_c0_g1_i1	209		0	0	0	0	11.03	-	-	-	-	-	-	-	-	-	-	-	-	-	-	-	-	-	-	-	-	-
TRINITY_DN143627_c0_g1_i1	221	0	0	0	6.26	0	0	Energy production and conversion	KOG0752	At4g01100	47.8	1.6e-07	Mitochondrial adenine nucleotide transporter ADNT1 OS=Arabidopsis thaliana GN=ADNT1 PE=2 SV=1	sp|O04619|ADNT1_ARATH	47.8	6.62e-07	grave disease carrier protein, partial [Oryza sativa Indica Group]	gi|149392227|gb|ABR25958.1|	48.1	6.38e-07	sly:101263234	50.4	2.12e-07	K14684	-	GO:0006810 transport;GO:0006810 transport;GO:0055085 transmembrane transport	GO:0016020 membrane;GO:0016021 integral component of membrane	-
TRINITY_DN143686_c0_g1_i1	222	0	0	0	6.09	0	0	-	-	-	-	-	-	-	-	-	-	-	-	-	-	-	-	-	-	-	-	-
TRINITY_DN143694_c0_g1_i1	201		0	0	0	0	14.74	-	-	-	-	-	-	-	-	-	hypothetical protein ST47_g10585 [Ascochyta rabiei]	gi|1020697267|gb|KZM18303.1|	110	2.32e-29	-	-	-	-	-	GO:0006412 translation	GO:0005622 intracellular;GO:0005840 ribosome	GO:0003735 structural constituent of ribosome
TRINITY_DN143803_c0_g1_i1	217	0	0	0	7.02	0	0	-	-	-	-	-	-	-	-	-	-	-	-	-	-	-	-	-	-	-	-	-
TRINITY_DN143862_c0_g1_i1	207	0	0	0	14.51	0	0	-	-	-	-	-	-	-	-	-	-	-	-	-	-	-	-	-	-	-	-	-
TRINITY_DN143886_c0_g1_i1	211	0	0	0	8.45	0	0	-	-	-	-	-	-	-	-	-	-	-	-	-	-	-	-	-	-	-	-	-
TRINITY_DN143905_c0_g1_i1	212	0	0	0	8.18	0	0	General function prediction only	KOG4234	7300147	60.5	3.22e-12	Tetratricopeptide repeat protein 1 OS=Homo sapiens GN=TTC1 PE=1 SV=1	sp|Q99614|TTC1_HUMAN	59.3	4.06e-11	tetratricopeptide repeat protein 1 [Byssochlamys spectabilis No. 5]	gi|557726575|dbj|GAD94762.1|	92	5.42e-22	smo:SELMODRAFT_141454	64.3	1.79e-13	-	-	-	-	-
TRINITY_DN143976_c0_g1_i1	235	0	0	0	6.61	0	0	-	-	-	-	-	-	-	-	-	-	-	-	-	-	-	-	-	-	-	-	-
TRINITY_DN144009_c0_g1_i1	201		0	0	0	0	14.74	-	-	-	-	-	-	-	-	-	-	-	-	-	-	-	-	-	-	-	-	-
TRINITY_DN144064_c0_g1_i1	214	0	0	0	7.69	0	0	-	-	-	-	-	-	-	-	-	P-loop containing nucleoside triphosphate hydrolase protein [Alternaria alternata]	gi|1027155327|gb|OAG15717.1|	108	3.67e-27	-	-	-	-	-	-	-	GO:0000166 nucleotide binding;GO:0005524 ATP binding
TRINITY_DN14408_c0_g1_i1	211	0	0	0	12.68	0	0	-	-	-	-	-	-	-	-	-	-	-	-	-	-	-	-	-	-	-	-	-
TRINITY_DN14410_c0_g1_i1	253	0	0	0	12.22	0	1.87	-	-	-	-	-	-	-	-	-	-	-	-	-	-	-	-	-	-	-	-	-
TRINITY_DN144155_c0_g1_i1	204	0	0	0	16.16	0	0	-	-	-	-	-	-	-	-	-	-	-	-	-	-	-	-	-	-	-	-	-
TRINITY_DN144247_c0_g1_i1	207	0	0	0	9.67	0	0	Defense mechanisms	KOG1529	Hs13489091	56.2	1.22e-10	3-mercaptopyruvate sulfurtransferase OS=Rattus norvegicus GN=Mpst PE=1 SV=3	sp|P97532|THTM_RAT	57	3.26e-10	hypothetical protein LRAMOSA09804 [Lichtheimia ramosa]	gi|671693712|emb|CDS08442.1|	51.2	6.76e-07	bdi:100832079	47	2.93e-06	K01011	ko04122//Sulfur relay system;ko00270//Cysteine and methionine metabolism	GO:0008152 metabolic process	-	GO:0004792 thiosulfate sulfurtransferase activity;GO:0016740 transferase activity
TRINITY_DN144250_c0_g1_i1	204	0	0	0	16.16	0	0	-	-	-	-	-	-	-	-	-	endonuclease/exonuclease/phosphatase family protein [Medicago truncatula]	gi|922340505|ref|XP_003625892.2|	55.5	2.08e-08	mtr:MTR_7g108440	55.5	3.09e-09	-	-	-	-	-
TRINITY_DN144273_c0_g1_i1	205		0	0	0	0	12.69	-	-	-	-	-	Ketol-acid reductoisomerase, mitochondrial OS=Neurospora crassa (strain ATCC 24698 / 74-OR23-1A / CBS 708.71 / DSM 1257 / FGSC 987) GN=ilv-2 PE=3 SV=2	sp|P38674|ILV5_NEUCR	112	2.78e-30	coenzyme binding [Ascochyta rabiei]	gi|1020705606|gb|KZM25718.1|	138	8.37e-39	zma:100191801	120	6.55e-33	K00053	ko00290//Valine, leucine and isoleucine biosynthesis;ko00770//Pantothenate and CoA biosynthesis	-	-	-
TRINITY_DN144317_c0_g1_i1	208	0	0	0	9.34	0	0	-	-	-	-	-	-	-	-	-	-	-	-	-	-	-	-	-	-	-	-	-
TRINITY_DN144341_c0_g1_i1	254		0	0	1.5	0	9.19	Energy production and conversion	KOG0537	7304197	71.2	5.72e-17	Probable cytochrome b5 OS=Neurospora crassa (strain ATCC 24698 / 74-OR23-1A / CBS 708.71 / DSM 1257 / FGSC 987) GN=B23L21.190 PE=3 SV=2	sp|Q9P5L0|CYB5_NEUCR	95.1	1.45e-25	putative cytochrome b5 [Diplodia seriata]	gi|821065852|gb|KKY21057.1|	111	8.18e-31	gsl:Gasu_17700	68.9	5.69e-15	-	-	-	-	GO:0020037 heme binding;GO:0046872 metal ion binding
TRINITY_DN144376_c0_g1_i1	212		0	0	0	0	10	General function prediction only	KOG0231	Hs18254456	61.2	2.68e-12	Radial spoke head 1 homolog OS=Homo sapiens GN=RSPH1 PE=1 SV=1	sp|Q8WYR4|RSPH1_HUMAN	61.2	1.11e-11	hypothetical protein VOLCADRAFT_104362 [Volvox carteri f. nagariensis]	gi|302836305|ref|XP_002949713.1|	62.4	1.5e-11	vcn:VOLCADRAFT_104362	62.4	2.2e-12	-	-	-	-	-
TRINITY_DN144422_c0_g1_i1	204		0	0	0	0	13.16	Lipid transport and metabolism	KOG1256	Hs11276083	50.4	1.8e-08	Long-chain-fatty-acid--CoA ligase 1 OS=Rattus norvegicus GN=Acsl1 PE=1 SV=1	sp|P18163|ACSL1_RAT	50.4	5.91e-08	hypothetical protein DOTSEDRAFT_69225 [Dothistroma septosporum NZE10]	gi|452845269|gb|EME47202.1|	73.6	8.09e-15	cam:101499180	58.2	3.27e-10	K01897	ko04920//Adipocytokine signaling pathway;ko04146//Peroxisome;ko03320//PPAR signaling pathway;ko00071//Fatty acid degradation	GO:0001676 long-chain fatty acid metabolic process;GO:0006635 fatty acid beta-oxidation;GO:0008152 metabolic process;GO:0015910 peroxisomal long-chain fatty acid import;GO:0015916 fatty-acyl-CoA transport;GO:0042760 very long-chain fatty acid catabolic process	GO:0005739 mitochondrion;GO:0005777 peroxisome	GO:0003824 catalytic activity;GO:0004467 long-chain fatty acid-CoA ligase activity;GO:0031956 medium-chain fatty acid-CoA ligase activity;GO:0031957 very long-chain fatty acid-CoA ligase activity
TRINITY_DN144433_c0_g3_i1	201	0	0	0	12.07	0	0	-	-	-	-	-	-	-	-	-	-	-	-	-	-	-	-	-	-	-	-	-
TRINITY_DN144439_c0_g1_i1	222	0	0	0	6.09	0	0	Function unknown	KOG3140	Hs20558053	64.3	2.08e-13	Transmembrane protein 41 homolog OS=Dictyostelium discoideum GN=DDB_G0275543 PE=3 SV=2	sp|Q8MXN7|TM41_DICDI	71.6	2.27e-15	PREDICTED: uncharacterized membrane protein At4g09580-like [Capsicum annuum]	gi|1026021048|ref|XP_016550929.1|	66.6	1.7e-12	jcu:105635531	66.6	2.5e-13	-	-	-	-	-
TRINITY_DN144476_c0_g1_i1	214		0	0	0	0	9.39	-	-	-	-	-	-	-	-	-	hypothetical protein NECHADRAFT_50873 [Nectria haematococca mpVI 77-13-4]	gi|302897737|ref|XP_003047706.1|	101	1.32e-24	-	-	-	-	-	GO:0055114 oxidation-reduction process	-	GO:0016491 oxidoreductase activity;GO:0020037 heme binding;GO:0046872 metal ion binding
TRINITY_DN144479_c0_g1_i1	395	0	0	0	14.06	0	0	Translation, ribosomal structure and biogenesis	KOG1041	At5g43810	194	3.59e-58	Protein argonaute 10 OS=Arabidopsis thaliana GN=AGO10 PE=2 SV=1	sp|Q9XGW1|AGO10_ARATH	194	1.49e-57	putative Argonaute protein [Trifolium pratense]	gi|84468316|dbj|BAE71241.1|	190	5.06e-59	rcu:RCOM_0910940	199	7.91e-59	K11593	-	-	-	GO:0003676 nucleic acid binding
TRINITY_DN144539_c0_g1_i1	212	0	0	0	8.18	0	0	-	-	-	-	-	-	-	-	-	PREDICTED: uncharacterized protein LOC107647903 [Arachis ipaensis]	gi|1021474877|ref|XP_016207441.1|	56.6	5.93e-09	mtr:MTR_103s0024	58.5	3.1e-10	-	-	-	-	-
TRINITY_DN144615_c0_g1_i1	201	0	0	0	12.07	0	0	Secondary metabolites biosynthesis, transport and catabolism	KOG0158	CE01659	45.4	8.07e-07	Benzoate 4-monooxygenase OS=Aspergillus niger GN=bphA PE=1 SV=1	sp|P17549|CP53_ASPNG	54.7	2.14e-09	hypothetical protein CGLO_12186 [Colletotrichum gloeosporioides Cg-14]	gi|530466826|gb|EQB48558.1|	103	1.24e-25	pop:POPTR_0008s12420g	49.7	3.16e-07	K10717	ko00908//Zeatin biosynthesis	GO:0055114 oxidation-reduction process	-	GO:0004497 monooxygenase activity;GO:0005506 iron ion binding;GO:0016491 oxidoreductase activity;GO:0016705 oxidoreductase activity, acting on paired donors, with incorporation or reduction of molecular oxygen;GO:0020037 heme binding;GO:0046872 metal ion binding
TRINITY_DN144664_c0_g1_i1	217		0	0	0	0	17.16	-	-	-	-	-	-	-	-	-	ATP binding [Ascochyta rabiei]	gi|1020701959|gb|KZM22469.1|	129	3.68e-34	-	-	-	-	-	GO:0008152 metabolic process	GO:0016459 myosin complex	GO:0003677 DNA binding;GO:0003774 motor activity;GO:0005524 ATP binding;GO:0016758 transferase activity, transferring hexosyl groups
TRINITY_DN144730_c0_g1_i1	214	0	0	0	7.69	0	0	-	-	-	-	-	Arginine biosynthesis bifunctional protein ArgJ, mitochondrial OS=Penicillium rubens (strain ATCC 28089 / DSM 1075 / NRRL 1951 / Wisconsin 54-1255) GN=Pc22g15960 PE=3 SV=1	sp|B6HQD4|ARGJ_PENRW	87.4	7.38e-21	RecName: Full=Arginine biosynthesis bifunctional protein ArgJ, mitochondrial; Includes: RecName: Full=Glutamate N-acetyltransferase; Short=GAT; AltName: Full=Ornithine acetyltransferase; Short=OATase; AltName: Full=Ornithine transacetylase; Includes: RecName: Full=Amino-acid acetyltransferase; AltName: Full=N-acetylglutamate synthase; Short=AGS; Contains: RecName: Full=Arginine biosynthesis bifun…	gi|306531052|sp|Q5AVF8.2|ARGJ_EMENI	67	1.98e-12	-	-	-	-	-	GO:0006525 arginine metabolic process;GO:0006526 arginine biosynthetic process;GO:0006592 ornithine biosynthetic process;GO:0008152 metabolic process;GO:0008652 cellular amino acid biosynthetic process;GO:0031505 fungal-type cell wall organization	GO:0005739 mitochondrion;GO:0005759 mitochondrial matrix	GO:0003824 catalytic activity;GO:0004042 acetyl-CoA:L-glutamate N-acetyltransferase activity;GO:0004042 acetyl-CoA:L-glutamate N-acetyltransferase activity;GO:0004358 glutamate N-acetyltransferase activity;GO:0016740 transferase activity;GO:0016746 transferase activity, transferring acyl groups
TRINITY_DN144798_c0_g1_i1	228	0	0	0	7.81	0	0	-	-	-	-	-	-	-	-	-	LRR and NB-ARC domain disease resistance protein [Medicago truncatula]	gi|357486117|ref|XP_003613346.1|	54.7	5.57e-08	mtr:MTR_5g035530	54.7	8.19e-09	-	-	-	-	GO:0043531 ADP binding
TRINITY_DN144892_c0_g1_i1	215		0	0	0	0	9.11	-	-	-	-	-	-	-	-	-	-	-	-	-	-	-	-	-	-	-	-	-
TRINITY_DN144903_c0_g1_i1	208	0	0	0	9.34	0	0	-	-	-	-	-	-	-	-	-	S-adenosyl-L-methionine-dependent methyltransferase [Alternaria alternata]	gi|1027160747|gb|OAG21122.1|	147	1.22e-43	-	-	-	-	-	GO:0032259 methylation	-	GO:0008757 S-adenosylmethionine-dependent methyltransferase activity
TRINITY_DN144907_c0_g1_i1	207	0	0	0	9.67	0	0	-	-	-	-	-	-	-	-	-	hypothetical protein CC77DRAFT_1066133 [Alternaria alternata]	gi|1027154842|gb|OAG15234.1|	147	3.7e-41	-	-	-	-	-	-	-	-
TRINITY_DN144916_c0_g1_i1	203		0	0	0	0	13.66	-	-	-	-	-	-	-	-	-	-	-	-	-	-	-	-	-	-	-	-	-
TRINITY_DN14493_c0_g1_i1	201	0	0	0	6.04	0	0	-	-	-	-	-	-	-	-	-	hypothetical protein MYCFIDRAFT_87614 [Pseudocercospora fijiensis CIRAD86]	gi|631383452|ref|XP_007926106.1|	78.2	2.68e-18	-	-	-	-	-	-	-	-
TRINITY_DN144930_c0_g1_i1	218	0	0	0	6.82	0	0	-	-	-	-	-	-	-	-	-	-	-	-	-	-	-	-	-	-	-	-	-
TRINITY_DN144955_c0_g1_i1	204	0	0	0	10.77	0	0	-	-	-	-	-	-	-	-	-	hypothetical protein CC77DRAFT_1019188 [Alternaria alternata]	gi|1027161813|gb|OAG22186.1|	79	8.17e-19	-	-	-	-	-	-	-	-
TRINITY_DN144967_c0_g1_i1	220	0	0	0	6.44	0	0	-	-	-	-	-	Protein LZIC OS=Dictyostelium discoideum GN=lzic PE=2 SV=1	sp|Q54ID4|LZIC_DICDI	68.6	6.15e-15	-	-	-	-	-	-	-	-	-	-	-	-
TRINITY_DN145120_c0_g1_i1	201	0	0	0	6.04	0	0	RNA processing and modification; Translation, ribosomal structure and biogenesis	KOG2573	At1g56110	130	3.33e-37	Nucleolar protein 56 OS=Schizosaccharomyces pombe (strain 972 / ATCC 24843) GN=nop56 PE=3 SV=1	sp|O94514|NOP56_SCHPO	68.6	2.79e-14	PREDICTED: nucleolar protein 56-like [Brassica napus]	gi|923911015|ref|XP_013725267.1|	135	4.84e-37	brp:103849056	134	9.29e-38	K14564	ko03008//Ribosome biogenesis in eukaryotes	-	-	-
TRINITY_DN145239_c0_g1_i1	238	0	0	0	6.18	0	0	Intracellular trafficking, secretion, and vesicular transport	KOG3081	At2g34840	114	4.54e-32	Coatomer subunit epsilon-2 OS=Arabidopsis thaliana GN=At2g34840 PE=2 SV=1	sp|O64748|COPE2_ARATH	114	1.88e-31	Coatomer epsilon subunit isoform 2 [Theobroma cacao]	gi|590614581|ref|XP_007022980.1|	128	1.88e-36	tcc:TCM_026982	128	9.21e-37	K17268	-	GO:0006890 retrograde vesicle-mediated transport, Golgi to ER	GO:0005622 intracellular	GO:0005198 structural molecule activity
TRINITY_DN145255_c0_g1_i1	212	0	0	0	8.18	0	0	-	-	-	-	-	-	-	-	-	mitochondrial carrier [Alternaria alternata]	gi|1027157933|gb|OAG18315.1|	144	1.08e-41	-	-	-	-	-	GO:0006810 transport	GO:0016020 membrane;GO:0016021 integral component of membrane	-
TRINITY_DN145273_c0_g1_i1	212	0	0	0	8.18	0	0	-	-	-	-	-	-	-	-	-	-	-	-	-	-	-	-	-	-	-	-	-
TRINITY_DN145318_c0_g1_i1	208	0	0	0	9.34	0	0	-	-	-	-	-	-	-	-	-	-	-	-	-	-	-	-	-	-	-	-	-
TRINITY_DN145399_c0_g1_i1	231	0	0	0	7.26	0	0	-	-	-	-	-	-	-	-	-	-	-	-	-	-	-	-	-	-	-	-	-
TRINITY_DN145442_c0_g1_i1	223	0	0	0	8.9	0	0	-	-	-	-	-	Pre-mRNA-splicing factor syf1 OS=Emericella nidulans (strain FGSC A4 / ATCC 38163 / CBS 112.46 / NRRL 194 / M139) GN=syf1 PE=3 SV=1	sp|Q5BH69|SYF1_EMENI	144	1.32e-40	similar to pre-mRNA splicing factor syf-1 [Leptosphaeria maculans JN3]	gi|396465288|ref|XP_003837252.1|	151	5.57e-42	obr:102712920	84.7	1.91e-19	K12867	ko03040//Spliceosome	GO:0000349 generation of catalytic spliceosome for first transesterification step;GO:0006396 RNA processing;GO:0006397 mRNA processing;GO:0006397 mRNA processing	GO:0000974 Prp19 complex;GO:0005622 intracellular;GO:0005634 nucleus;GO:0005681 spliceosomal complex;GO:0005829 cytosol;GO:0044732 mitotic spindle pole body;GO:0071004 U2-type prespliceosome;GO:0071006 U2-type catalytic step 1 spliceosome;GO:0071007 U2-type catalytic step 2 spliceosome;GO:0071008 U2-type post-mRNA release spliceosomal complex	-
TRINITY_DN145575_c0_g1_i1	222	0	0	0	6.09	0	0	-	-	-	-	-	-	-	-	-	hypothetical protein NECHADRAFT_75288 [Nectria haematococca mpVI 77-13-4]	gi|302924007|ref|XP_003053794.1|	73.9	4.38e-15	-	-	-	-	-	-	-	-
TRINITY_DN145623_c0_g1_i1	201	0	0	0	12.07	0	0	General function prediction only	KOG0118	At3g23830	52.8	5e-10	Glycine-rich RNA-binding protein 4, mitochondrial OS=Arabidopsis thaliana GN=RBG4 PE=2 SV=1	sp|Q9LIS2|RBG4_ARATH	52.8	2.07e-09	heterogeneous nuclear ribonucleoprotein G RNA recognition motif protein [Rhizoctonia solani 123E]	gi|660959841|gb|KEP46803.1|	64.3	4.51e-13	vcn:VOLCADRAFT_103546	55.5	1.47e-09	-	-	-	GO:0019013 viral nucleocapsid;GO:0030529 intracellular ribonucleoprotein complex	GO:0000166 nucleotide binding;GO:0003676 nucleic acid binding;GO:0003676 nucleic acid binding
TRINITY_DN145655_c0_g1_i1	215		0	0	0	0	9.11	Transcription	KOG1601	7300092	68.9	5.55e-15	Suppressor of ferric uptake 1 OS=Candida albicans (strain SC5314 / ATCC MYA-2876) GN=SFU1 PE=1 SV=1	sp|Q5AP95|SFU1_CANAL	73.6	5.59e-16	hypothetical protein CC77DRAFT_234723 [Alternaria alternata]	gi|1027157396|gb|OAG17779.1|	152	1.53e-43	mus:103989383	55.5	5.49e-10	-	-	GO:0006355 regulation of transcription, DNA-templated	-	GO:0003700 transcription factor activity, sequence-specific DNA binding;GO:0008270 zinc ion binding;GO:0043565 sequence-specific DNA binding
TRINITY_DN145733_c0_g1_i1	211	0	0	0	8.45	0	0	-	-	-	-	-	-	-	-	-	LALA0S12e02256g1_1 [Lachancea lanzarotensis]	gi|761757410|emb|CEP64583.1|	74.3	4.92e-15	-	-	-	-	-	-	-	-
TRINITY_DN145885_c0_g1_i1	203	0	0	0	16.77	0	0	-	-	-	-	-	Vacuolar protein sorting-associated protein 33A OS=Rattus norvegicus GN=Vps33a PE=1 SV=1	sp|Q63615|VP33A_RAT	53.5	6.13e-09	Vacuolar sorting protein [Rasamsonia emersonii CBS 393.64]	gi|915169332|ref|XP_013331329.1|	127	5.01e-34	-	-	-	-	-	-	-	-
TRINITY_DN146140_c0_g1_i1	213	0	0	0	7.93	0	0	Inorganic ion transport and metabolism	KOG1397	YDL128w	77.4	5.57e-18	Vacuolar calcium ion transporter OS=Saccharomyces cerevisiae (strain ATCC 204508 / S288c) GN=VCX1 PE=1 SV=1	sp|Q99385|VCX1_YEAST	77.4	2.31e-17	hypothetical protein W97_03921 [Coniosporium apollinis CBS 100218]	gi|667831672|ref|XP_007780005.1|	105	6.51e-26	cvr:CHLNCDRAFT_36262	77.4	5.56e-17	K07300	-	GO:0055085 transmembrane transport	GO:0016020 membrane;GO:0016021 integral component of membrane	-
TRINITY_DN146566_c0_g1_i1	208	0	0	0	9.34	0	0	Function unknown	KOG4176	7291441_1	63.2	5.48e-13	Alkylated DNA repair protein alkB homolog 8 OS=Macaca fascicularis GN=ALKBH8 PE=2 SV=1	sp|Q95K79|ALKB8_MACFA	64.7	5.85e-13	conserved unknown protein [Ectocarpus siliculosus]	gi|299115673|emb|CBN75873.1|	73.9	5.71e-15	ota:Ot11g00700	55.8	1.37e-09	K10770	-	GO:0055114 oxidation-reduction process	-	GO:0016491 oxidoreductase activity;GO:0016706 oxidoreductase activity, acting on paired donors, with incorporation or reduction of molecular oxygen, 2-oxoglutarate as one donor, and incorporation of one atom each of oxygen into both donors
TRINITY_DN146647_c0_g1_i1	219	0	0	0	6.63	0	0	-	-	-	-	-	-	-	-	-	-	-	-	-	-	-	-	-	-	-	-	-
TRINITY_DN146727_c0_g1_i1	201		0	0	0	0	14.74	-	-	-	-	-	-	-	-	-	-	-	-	-	-	-	-	-	-	-	-	-
TRINITY_DN146806_c0_g1_i1	213	0	0	0	7.93	0	0	-	-	-	-	-	-	-	-	-	-	-	-	-	-	-	-	-	-	-	-	-
TRINITY_DN14685_c0_g1_i1	212	0	0	0	12.28	0	0	-	-	-	-	-	-	-	-	-	-	-	-	-	-	-	-	-	-	-	-	-
TRINITY_DN146881_c0_g1_i1	237	0	0	0	6.32	0	0	-	-	-	-	-	GPI anchored CFEM domain protein C OS=Neosartorya fumigata (strain ATCC MYA-4609 / Af293 / CBS 101355 / FGSC A1100) GN=cfmC PE=3 SV=1	sp|Q4WNE1|CFMC_ASPFU	64.3	4.11e-13	hypothetical protein EMCG_05500 [Emmonsia crescens UAMH 3008]	gi|821501055|gb|KKZ58604.1|	79.3	3.69e-18	-	-	-	-	-	-	-	-
TRINITY_DN146938_c0_g1_i1	201	0	0	0	12.07	0	0	-	-	-	-	-	-	-	-	-	-	-	-	-	-	-	-	-	-	-	-	-
TRINITY_DN147237_c0_g1_i1	215		0	0	0	0	13.66	-	-	-	-	-	-	-	-	-	-	-	-	-	-	-	-	-	-	-	-	-
TRINITY_DN147383_c0_g1_i1	210	0	0	0	8.73	0	0	Lipid transport and metabolism; Cell motility	KOG2116	ECU02g0200	53.5	1.37e-09	Phosphatidate phosphatase PAH2 OS=Arabidopsis thaliana GN=PAH2 PE=1 SV=1	sp|Q9FMN2|PAH2_ARATH	52	2.23e-08	hypothetical protein SORBIDRAFT_09g022740 [Sorghum bicolor]	gi|242090789|ref|XP_002441227.1|	56.2	1.29e-08	sbi:SORBI_09g022740	56.2	1.89e-09	K15728	ko00561//Glycerolipid metabolism;ko00564//Glycerophospholipid metabolism	GO:0006629 lipid metabolic process;GO:0016036 cellular response to phosphate starvation	-	-
TRINITY_DN147514_c0_g1_i1	207		0	0	0	0	11.82	-	-	-	-	-	GDP-mannose transporter OS=Aspergillus clavatus (strain ATCC 1007 / CBS 513.65 / DSM 816 / NCTC 3887 / NRRL 1) GN=gmt1 PE=3 SV=1	sp|A1C9R4|GMT_ASPCL	48.9	2.56e-07	hypothetical protein ANO11243_027590 [fungal sp. No.11243]	gi|752279462|dbj|GAM84758.1|	52.8	1.73e-07	pmum:103343371	47	4.69e-07	K15356	-	GO:0006810 transport;GO:0008643 carbohydrate transport;GO:0015780 nucleotide-sugar transport;GO:1901679 nucleotide transmembrane transport	GO:0005794 Golgi apparatus;GO:0016020 membrane;GO:0016021 integral component of membrane	GO:0005338 nucleotide-sugar transmembrane transporter activity
TRINITY_DN147550_c0_g1_i1	216	0	0	0	7.23	0	0	-	-	-	-	-	Calcineurin subunit B OS=Yarrowia lipolytica (strain CLIB 122 / E 150) GN=CNB1 PE=3 SV=1	sp|Q6CGE6|CANB_YARLI	134	5.14e-41	calcineurin regulatory subunit CalB [Byssochlamys spectabilis No. 5]	gi|557729942|dbj|GAD91453.1|	139	3.3e-41	ccp:CHC_T00006835001	73.2	1.68e-16	K06268	ko04020//Calcium signaling pathway;ko04662//B cell receptor signaling pathway;ko04114//Oocyte meiosis;ko04660//T cell receptor signaling pathway;ko04720//Long-term potentiation;ko04650//Natural killer cell mediated cytotoxicity;ko04360//Axon guidance;ko04210//Apoptosis;ko04724//Glutamatergic synapse;ko04370//VEGF signaling pathway;ko04010//MAPK signaling pathway;ko04310//Wnt signaling pathway	-	-	GO:0005509 calcium ion binding
TRINITY_DN147554_c0_g1_i1	215	0	0	0	7.45	0	0	-	-	-	-	-	-	-	-	-	-	-	-	-	-	-	-	-	-	-	-	-
TRINITY_DN147574_c0_g1_i1	202	0	0	0	11.62	0	0	-	-	-	-	-	-	-	-	-	-	-	-	-	-	-	-	-	-	-	-	-
TRINITY_DN147754_c0_g1_i1	201	0	0	0	6.04	0	7.37	Defense mechanisms	KOG1502	At2g33590	105	4.58e-29	Bifunctional dihydroflavonol 4-reductase/flavanone 4-reductase OS=Malus domestica GN=DFR PE=1 SV=1	sp|Q9XES5|DFRA_MALDO	53.5	5.41e-09	BnaA04g19620D [Brassica napus]	gi|674895135|emb|CDY37706.1|	136	7.21e-39	brp:103865283	135	3.16e-39	-	-	GO:0008152 metabolic process	-	GO:0003824 catalytic activity;GO:0050662 coenzyme binding
TRINITY_DN147784_c0_g1_i1	214	0	0	0	7.69	0	0	-	-	-	-	-	-	-	-	-	-	-	-	-	-	-	-	-	-	-	-	-
TRINITY_DN147951_c0_g1_i1	207	0	0	0	9.67	0	0	-	-	-	-	-	-	-	-	-	-	-	-	-	-	-	-	-	-	-	-	-
TRINITY_DN14801_c0_g2_i1	519		0	0	0	0	9.88	-	-	-	-	-	-	-	-	-	-	-	-	-	-	-	-	-	-	-	-	-
TRINITY_DN148043_c0_g1_i1	210		0	0	0	0	10.67	-	-	-	-	-	-	-	-	-	-	-	-	-	-	-	-	-	-	-	-	-
TRINITY_DN148189_c0_g1_i1	212	0	0	0	8.18	0	0	-	-	-	-	-	-	-	-	-	-	-	-	-	-	-	-	-	-	-	-	-
TRINITY_DN148201_c0_g1_i1	201	0	0	0	6.04	0	0	-	-	-	-	-	Cellulose synthase-like protein D2 OS=Arabidopsis thaliana GN=CSLD2 PE=3 SV=1	sp|Q9LFL0|CSLD2_ARATH	135	6.24e-38	BnaA10g17590D [Brassica napus]	gi|674963178|emb|CDX69410.1|	140	3.28e-38	cit:102615911	140	4.83e-39	-	-	GO:0030244 cellulose biosynthetic process;GO:0030244 cellulose biosynthetic process	GO:0016020 membrane;GO:0016021 integral component of membrane	GO:0016740 transferase activity;GO:0016757 transferase activity, transferring glycosyl groups;GO:0016760 cellulose synthase (UDP-forming) activity
TRINITY_DN148221_c0_g1_i1	205	0	0	0	10.39	0	0	-	-	-	-	-	-	-	-	-	-	-	-	-	-	-	-	-	-	-	-	-
TRINITY_DN148420_c0_g1_i1	239	0	0	0	6.05	0	0	Transcription	KOG4495	At5g57860	62	9.78e-14	Ubiquitin-like protein OS=Autographa californica nuclear polyhedrosis virus GN=V-UBI PE=3 SV=2	sp|P16709|UBIL_NPVAC	49.7	1.44e-08	predicted protein [Physcomitrella patens]	gi|168043340|ref|XP_001774143.1|	64.7	6.05e-13	cvr:CHLNCDRAFT_140270	66.2	2.58e-14	K03873	ko04120//Ubiquitin mediated proteolysis	-	-	-
TRINITY_DN148622_c0_g1_i1	207	0	0	0	9.67	0	0	Energy production and conversion	KOG1764	At1g80090	45.4	1.02e-06	SNF1-related protein kinase regulatory subunit gamma-like PV42b OS=Arabidopsis thaliana GN=PV42B PE=2 SV=1	sp|Q8GXI9|PV42B_ARATH	45.4	3.81e-06	PREDICTED: SNF1-related protein kinase regulatory subunit gamma-1-like [Malus domestica]	gi|657994423|ref|XP_008389515.1|	52	3.19e-07	mdm:103451855	52	4.69e-08	-	-	-	-	-
TRINITY_DN148703_c0_g1_i1	202	0	0	0	17.42	0	0	-	-	-	-	-	-	-	-	-	-	-	-	-	-	-	-	-	-	-	-	-
TRINITY_DN148711_c0_g1_i1	210	0	0	0	8.73	0	0	-	-	-	-	-	-	-	-	-	-	-	-	-	-	-	-	-	-	-	-	-
TRINITY_DN148717_c0_g1_i1	207		0	0	0	0	11.82	Nucleotide transport and metabolism	KOG3347	CE28286	90.5	3.22e-24	Adenylate kinase isoenzyme 6 homolog OS=Caenorhabditis elegans GN=E02H1.6 PE=1 SV=2	sp|Q09527|KAD6_CAEEL	90.5	1.34e-23	adenylate kinase [Ascochyta rabiei]	gi|1020698637|gb|KZM19488.1|	137	4.89e-41	sita:101782268	97.8	4.29e-26	K18532	-	GO:0000462 maturation of SSU-rRNA from tricistronic rRNA transcript (SSU-rRNA, 5.8S rRNA, LSU-rRNA);GO:0006351 transcription, DNA-templated;GO:0006355 regulation of transcription, DNA-templated;GO:0006364 rRNA processing;GO:0016310 phosphorylation;GO:0034599 cellular response to oxidative stress;GO:0042254 ribosome biogenesis;GO:0046939 nucleotide phosphorylation	GO:0005634 nucleus;GO:0005737 cytoplasm;GO:0005829 cytosol	GO:0000166 nucleotide binding;GO:0004017 adenylate kinase activity;GO:0005524 ATP binding;GO:0016301 kinase activity;GO:0016740 transferase activity;GO:0016887 ATPase activity;GO:0017111 nucleoside-triphosphatase activity
TRINITY_DN148719_c0_g1_i1	202	0	0	0	11.62	0	0	-	-	-	-	-	Serine/threonine-protein phosphatase 2B catalytic subunit OS=Emericella nidulans (strain FGSC A4 / ATCC 38163 / CBS 112.46 / NRRL 194 / M139) GN=cnaA PE=3 SV=3	sp|P48457|PP2B_EMENI	152	1.38e-44	hypothetical protein SETTUDRAFT_164499 [Setosphaeria turcica Et28A]	gi|636594591|ref|XP_008028634.1|	158	1.84e-45	pxb:103942823	117	3.11e-31	K04348	ko04020//Calcium signaling pathway;ko04662//B cell receptor signaling pathway;ko04114//Oocyte meiosis;ko04660//T cell receptor signaling pathway;ko04720//Long-term potentiation;ko04650//Natural killer cell mediated cytotoxicity;ko04360//Axon guidance;ko04210//Apoptosis;ko04380//Osteoclast differentiation;ko04724//Glutamatergic synapse;ko04370//VEGF signaling pathway;ko04010//MAPK signaling pathwa…	GO:0008152 metabolic process;GO:0010523 negative regulation of calcium ion transport into cytosol;GO:0016311 dephosphorylation;GO:0016311 dephosphorylation;GO:0019722 calcium-mediated signaling;GO:0030644 cellular chloride ion homeostasis;GO:0051480 regulation of cytosolic calcium ion concentration;GO:0071472 cellular response to salt stress;GO:0071852 fungal-type cell wall organization or biogen…	GO:0005737 cytoplasm;GO:0005829 cytosol;GO:0032153 cell division site	GO:0004721 phosphoprotein phosphatase activity;GO:0004723 calcium-dependent protein serine/threonine phosphatase activity;GO:0016787 hydrolase activity;GO:0016791 phosphatase activity
TRINITY_DN148763_c0_g1_i1	205	0	0	0	10.39	0	0	-	-	-	-	-	-	-	-	-	-	-	-	-	-	-	-	-	-	-	-	-
TRINITY_DN148794_c0_g1_i1	305	0	0	0	8.72	0	0.89	-	-	-	-	-	-	-	-	-	hypothetical protein MTR_2g015820 [Medicago truncatula]	gi|922385846|ref|XP_003593761.2|	67.8	4.22e-14	mtr:MTR_2g015820	68.6	3.58e-15	-	-	-	-	-
TRINITY_DN148802_c0_g1_i1	202	0	0	0	11.62	0	0	Translation, ribosomal structure and biogenesis	KOG3434	At3g05560	64.3	1.17e-14	60S ribosomal protein L22-2 OS=Arabidopsis thaliana GN=RPL22B PE=2 SV=1	sp|Q9M9W1|RL222_ARATH	64.3	4.86e-14	60s ribosomal protein l22 [Chrysochromulina sp. CCMP291]	gi|922864928|gb|KOO32083.1|	67.8	5.27e-14	cvr:CHLNCDRAFT_14518	68.6	3.51e-15	K02891	ko03010//Ribosome	GO:0006412 translation	GO:0005622 intracellular;GO:0005840 ribosome	GO:0003735 structural constituent of ribosome
TRINITY_DN148821_c0_g1_i1	206	0	0	0	10.02	0	0	-	-	-	-	-	Serine/threonine-protein phosphatase PP1 OS=Neurospora crassa (strain ATCC 24698 / 74-OR23-1A / CBS 708.71 / DSM 1257 / FGSC 987) GN=pph-3 PE=2 SV=1	sp|Q9UW86|PP1_NEUCR	100	1.78e-26	hypothetical protein FE78DRAFT_83362 [Acidomyces richmondensis]	gi|1000480441|gb|KXL41713.1|	108	3.18e-28	pxb:103939751	95.1	8.5e-24	K06269	ko04270//Vascular smooth muscle contraction;ko04510//Focal adhesion;ko04114//Oocyte meiosis;ko03015//mRNA surveillance pathway;ko04720//Long-term potentiation;ko04810//Regulation of actin cytoskeleton;ko04113//Meiosis - yeast;ko04910//Insulin signaling pathway;ko04728//Dopaminergic synapse	GO:0008152 metabolic process;GO:0016311 dephosphorylation	-	GO:0004721 phosphoprotein phosphatase activity;GO:0016787 hydrolase activity
TRINITY_DN148853_c0_g1_i1	208		0	0	0	0	11.41	General function prediction only	KOG2036	YNL132w	63.9	2.94e-13	RNA cytidine acetyltransferase OS=Saccharomyces cerevisiae (strain ATCC 204508 / S288c) GN=NAT10 PE=1 SV=1	sp|P53914|NAT10_YEAST	63.9	1.22e-12	DUF699-domain-containing protein [Stagonospora sp. SRC1lsM3a]	gi|1028905204|gb|OAL07452.1|	97.4	3.43e-23	brp:103868091	57.8	5.3e-10	K14521	ko03008//Ribosome biogenesis in eukaryotes	-	-	-
TRINITY_DN148998_c0_g1_i1	205	0	0	0	10.39	0	0	Posttranslational modification, protein turnover, chaperones	KOG1571	At1g59560	48.5	7.27e-08	Kinesin-like protein KIN-7D, mitochondrial OS=Arabidopsis thaliana GN=KIN7D PE=2 SV=1	sp|Q8W5R5|KN7D_ARATH	48.1	4.87e-07	hypothetical protein EMIHUDRAFT_243044 [Emiliania huxleyi CCMP1516]	gi|551571653|ref|XP_005771695.1|	54.3	5.25e-08	pop:POPTR_0014s13410g	52.8	2.42e-08	K15688	-	GO:0006139 nucleobase-containing compound metabolic process;GO:0007005 mitochondrion organization;GO:0016567 protein ubiquitination	-	GO:0003676 nucleic acid binding;GO:0004842 ubiquitin-protein transferase activity;GO:0005524 ATP binding;GO:0008026 ATP-dependent helicase activity;GO:0008270 zinc ion binding;GO:0016818 hydrolase activity, acting on acid anhydrides, in phosphorus-containing anhydrides;GO:0046872 metal ion binding
TRINITY_DN149049_c0_g1_i1	205	0	0	0	10.39	0	0	-	-	-	-	-	-	-	-	-	-	-	-	-	-	-	-	-	-	-	-	-
TRINITY_DN149137_c0_g1_i1	207		0	0	0	0	11.82	-	-	-	-	-	-	-	-	-	-	-	-	-	mtr:MTR_4g122720	64.7	1.58e-12	-	-	-	-	-
TRINITY_DN149277_c0_g1_i1	218	0	0	0	6.82	0	0	-	-	-	-	-	-	-	-	-	-	-	-	-	-	-	-	-	-	-	-	-
TRINITY_DN14938_c0_g1_i1	213	0	0	0	7.93	0	0	Replication, recombination and repair	KOG0891	At1g50030	105	7.05e-28	Serine/threonine-protein kinase TOR OS=Arabidopsis thaliana GN=TOR PE=1 SV=1	sp|Q9FR53|TOR_ARATH	105	3.73e-27	BnaA05g16000D [Brassica napus]	gi|674903674|emb|CDY29333.1|	107	1.98e-26	egu:105056261	106	3.56e-27	K07203	ko04920//Adipocytokine signaling pathway;ko04012//ErbB signaling pathway;ko04910//Insulin signaling pathway;ko04150//mTOR signaling pathway	GO:0016310 phosphorylation	-	GO:0000166 nucleotide binding;GO:0005524 ATP binding;GO:0008144 drug binding;GO:0016301 kinase activity;GO:0016740 transferase activity;GO:0016772 transferase activity, transferring phosphorus-containing groups;GO:0016773 phosphotransferase activity, alcohol group as acceptor
TRINITY_DN149489_c0_g1_i1	203	0	0	0	11.18	0	0	-	-	-	-	-	-	-	-	-	-	-	-	-	-	-	-	-	-	-	-	-
TRINITY_DN149494_c0_g1_i1	206	0	0	0	10.02	0	0	-	-	-	-	-	-	-	-	-	Uncharacterized protein T310_3861 [Rasamsonia emersonii CBS 393.64]	gi|915155989|ref|XP_013328733.1|	70.1	5.88e-14	-	-	-	-	-	-	-	-
TRINITY_DN149641_c0_g1_i1	218	0	0	0	6.82	0	0	-	-	-	-	-	-	-	-	-	WD repeat-containing protein 61 [Alternaria alternata]	gi|1027157724|gb|OAG18106.1|	120	1.03e-32	-	-	-	-	-	GO:0006461 protein complex assembly;GO:0007131 reciprocal meiotic recombination;GO:0034427 nuclear-transcribed mRNA catabolic process, exonucleolytic, 3'-5';GO:0065004 protein-DNA complex assembly;GO:0070478 nuclear-transcribed mRNA catabolic process, 3'-5' exonucleolytic nonsense-mediated decay;GO:0070481 nuclear-transcribed mRNA catabolic process, non-stop decay	GO:0000228 nuclear chromosome;GO:0005634 nucleus;GO:0005829 cytosol;GO:0055087 Ski complex	-
TRINITY_DN149746_c0_g1_i1	218	0	0	0	6.82	0	0	-	-	-	-	-	-	-	-	-	-	-	-	-	-	-	-	-	-	-	-	-
TRINITY_DN149895_c0_g1_i1	213		0	0	0	0	9.69	-	-	-	-	-	-	-	-	-	Retrotransposon-derived protein PEG10 [Cajanus cajan]	gi|1012325625|gb|KYP37503.1|	122	6.94e-33	mtr:MTR_8g062560	90.1	2.18e-23	-	-	-	-	-
TRINITY_DN150057_c0_g1_i1	215		0	0	0	0	9.11	-	-	-	-	-	-	-	-	-	67 kDa myosin-cross-reactive antigen family protein [Talaromyces cellulolyticus]	gi|748552078|dbj|GAM41992.1|	61.6	1.59e-10	-	-	-	-	-	GO:0006631 fatty acid metabolic process	-	GO:0050151 oleate hydratase activity;GO:0071949 FAD binding
TRINITY_DN150224_c0_g1_i1	223	0	0	0	14.83	0	0	-	-	-	-	-	-	-	-	-	-	-	-	-	-	-	-	-	-	-	-	-
TRINITY_DN150327_c0_g1_i1	222	0	0	0	6.09	0	0	-	-	-	-	-	-	-	-	-	aarF domain-containing kinase [Emmonsia crescens UAMH 3008]	gi|821509628|gb|KKZ65992.1|	127	1.16e-33	-	-	-	-	-	GO:0008152 metabolic process;GO:0016310 phosphorylation	-	GO:0016301 kinase activity;GO:0016772 transferase activity, transferring phosphorus-containing groups
TRINITY_DN150360_c0_g1_i1	206	0	0	0	15.03	0	0	-	-	-	-	-	-	-	-	-	predicted protein [Nectria haematococca mpVI 77-13-4]	gi|302907780|ref|XP_003049722.1|	132	2.56e-36	-	-	-	-	-	-	-	-
TRINITY_DN150394_c0_g1_i1	211	0	0	0	8.45	0	0	-	-	-	-	-	-	-	-	-	predicted protein [Byssochlamys spectabilis No. 5]	gi|557723732|dbj|GAD97529.1|	52.4	9.24e-08	-	-	-	-	-	-	-	-
TRINITY_DN150454_c0_g1_i1	204		0	0	0	0	13.16	-	-	-	-	-	-	-	-	-	alpha beta hydrolase fold-3 [Stemphylium lycopersici]	gi|909987787|gb|KNG45378.1|	66.6	1.72e-12	pxb:103939773	64.3	1.78e-12	-	-	-	-	-
TRINITY_DN150533_c0_g1_i1	201	0	0	0	12.07	0	0	General function prediction only	KOG2962	CE26912	85.1	3.67e-21	Erlin-2 OS=Xenopus tropicalis GN=erlin2 PE=2 SV=1	sp|Q28J34|ERLN2_XENTR	82	2.66e-19	predicted protein [Physcomitrella patens]	gi|167997499|ref|XP_001751456.1|	87	6.7e-20	ppp:PHYPADRAFT_63697	87	9.85e-21	-	-	-	-	-
TRINITY_DN150609_c0_g1_i1	232	0	0	0	7.09	0	0	Cytoskeleton; Signal transduction mechanisms	KOG2675	Hs5453595	63.9	4.15e-13	Adenylyl cyclase-associated protein OS=Dictyostelium discoideum GN=cap PE=1 SV=1	sp|P54654|CAP_DICDI	82.8	3.28e-19	hypothetical protein PV09_00663 [Verruconis gallopava]	gi|1022782313|ref|XP_016218589.1|	79	1.7e-16	egu:105055940	61.6	2.86e-11	K17261	-	-	-	-
TRINITY_DN150754_c0_g1_i1	212	0	0	0	8.18	0	0	Replication, recombination and repair	KOG2795	At5g02820	77.8	3.98e-18	DNA topoisomerase 6 subunit A OS=Arabidopsis thaliana GN=TOP6A PE=1 SV=1	sp|Q9LZ03|TOP6A_ARATH	77.8	1.65e-17	hypothetical protein CL1001Contig2_03, partial [Pinus radiata]	gi|361068649|gb|AEW08636.1|	81.6	3.17e-20	cit:102617495	78.2	3.18e-17	K10878	ko04113//Meiosis - yeast	GO:0000737 DNA catabolic process, endonucleolytic	GO:0005694 chromosome	GO:0003677 DNA binding
TRINITY_DN150805_c0_g1_i1	215	0	0	0	7.45	0	0	-	-	-	-	-	-	-	-	-	RNA-directed DNA polymerase , putative [Medicago truncatula]	gi|124359462|gb|ABD32264.2|	62	2.3e-11	mdm:103433498	52.8	3.66e-08	-	-	GO:0006278 RNA-dependent DNA biosynthetic process	-	GO:0003964 RNA-directed DNA polymerase activity
TRINITY_DN150849_c0_g2_i1	202		0	0	0	0	14.18	-	-	-	-	-	-	-	-	-	-	-	-	-	-	-	-	-	-	-	-	-
TRINITY_DN150869_c0_g1_i1	213	0	0	0	7.93	0	0	-	-	-	-	-	-	-	-	-	-	-	-	-	-	-	-	-	-	-	-	-
TRINITY_DN150874_c0_g1_i1	387	0	0	0	30.69	0	0.44	-	-	-	-	-	-	-	-	-	-	-	-	-	mtr:MTR_4g024250	50.1	1.68e-06	-	-	-	-	-
TRINITY_DN150928_c0_g1_i1	202	0	0	0	11.62	0	0	-	-	-	-	-	-	-	-	-	-	-	-	-	-	-	-	-	-	-	-	-
TRINITY_DN150943_c0_g1_i1	215		0	0	0	0	9.11	-	-	-	-	-	-	-	-	-	-	-	-	-	-	-	-	-	-	-	-	-
TRINITY_DN150950_c0_g1_i1	202	0	0	0	11.62	0	0	-	-	-	-	-	-	-	-	-	-	-	-	-	-	-	-	-	-	-	-	-
TRINITY_DN150970_c0_g1_i1	218	0	0	0	6.82	0	0	-	-	-	-	-	-	-	-	-	-	-	-	-	-	-	-	-	-	-	-	-
TRINITY_DN151035_c0_g1_i1	215	0	0	0	7.45	0	0	-	-	-	-	-	-	-	-	-	-	-	-	-	-	-	-	-	-	-	-	-
TRINITY_DN151058_c0_g1_i1	204	0	0	0	10.77	0	0	-	-	-	-	-	-	-	-	-	-	-	-	-	-	-	-	-	-	-	-	-
TRINITY_DN151080_c0_g1_i1	218	0	0	0	6.82	0	0	-	-	-	-	-	-	-	-	-	-	-	-	-	-	-	-	-	-	-	-	-
TRINITY_DN151084_c0_g1_i1	229	0	0	0	10.16	0	0	-	-	-	-	-	-	-	-	-	-	-	-	-	-	-	-	-	-	-	-	-
TRINITY_DN151159_c0_g1_i1	210		0	0	0	0	16.01	Function unknown	KOG3100	YLR051c	72	1.02e-16	rRNA-processing protein FCF2 OS=Saccharomyces cerevisiae (strain ATCC 204508 / S288c) GN=FCF2 PE=1 SV=1	sp|Q12035|FCF2_YEAST	72	4.23e-16	Fcf2-domain-containing protein [Alternaria alternata]	gi|1027159232|gb|OAG19610.1|	145	3.7e-43	ppp:PHYPADRAFT_18400	73.6	5.2e-17	-	-	-	-	-
TRINITY_DN151200_c0_g1_i1	212	0	0	0	8.18	0	0	Lipid transport and metabolism; Amino acid transport and metabolism	KOG0141	CE16798	94.7	2.38e-24	Isovaleryl-CoA dehydrogenase, mitochondrial OS=Solanum tuberosum GN=IVD PE=1 SV=2	sp|Q9FS87|IVD_SOLTU	94	1.78e-23	isovaleryl-CoA dehydrogenase [Monoraphidium neglectum]	gi|926794273|ref|XP_013905610.1|	97.8	5.74e-26	mtr:MTR_4g060480	97.4	3.26e-24	K00253	ko00280//Valine, leucine and isoleucine degradation	GO:0055114 oxidation-reduction process	-	GO:0003995 acyl-CoA dehydrogenase activity;GO:0016627 oxidoreductase activity, acting on the CH-CH group of donors
TRINITY_DN151201_c0_g1_i1	221	0	0	0	9.39	0	0	-	-	-	-	-	-	-	-	-	hypothetical protein UCRNP2_9960 [Neofusicoccum parvum UCRNP2]	gi|615429159|ref|XP_007589192.1|	58.9	1.65e-09	-	-	-	-	-	GO:0006629 lipid metabolic process	-	GO:0008081 phosphoric diester hydrolase activity
TRINITY_DN151250_c0_g1_i1	205	0	0	0	10.39	0	0	-	-	-	-	-	-	-	-	-	-	-	-	-	-	-	-	-	-	-	-	-
TRINITY_DN151387_c0_g1_i1	233	0	0	0	6.92	0	0	-	-	-	-	-	-	-	-	-	hypothetical protein CC77DRAFT_924816 [Alternaria alternata]	gi|1027165999|gb|OAG26366.1|	120	2.74e-31	-	-	-	-	-	-	-	-
TRINITY_DN151408_c0_g1_i1	219	0	0	0	6.63	0	0	-	-	-	-	-	-	-	-	-	-	-	-	-	-	-	-	-	-	-	-	-
TRINITY_DN151409_c0_g1_i1	215		0	0	0	0	9.11	-	-	-	-	-	-	-	-	-	-	-	-	-	-	-	-	-	-	-	-	-
TRINITY_DN151463_c0_g1_i1	211		0	0	0	0	10.33	-	-	-	-	-	Phenylalanine--tRNA ligase alpha subunit OS=Schizosaccharomyces pombe (strain 972 / ATCC 24843) GN=frs2 PE=3 SV=3	sp|O42870|SYFA_SCHPO	45.8	3.1e-06	ATP binding [Ascochyta rabiei]	gi|1020705704|gb|KZM25811.1|	85.9	4.3e-19	ppp:PHYPADRAFT_226393	49.3	4.48e-07	K01889	ko00970//Aminoacyl-tRNA biosynthesis	GO:0006418 tRNA aminoacylation for protein translation;GO:0006432 phenylalanyl-tRNA aminoacylation;GO:0043039 tRNA aminoacylation	GO:0005737 cytoplasm;GO:0005829 cytosol;GO:0009328 phenylalanine-tRNA ligase complex	GO:0000049 tRNA binding;GO:0000166 nucleotide binding;GO:0004812 aminoacyl-tRNA ligase activity;GO:0004826 phenylalanine-tRNA ligase activity;GO:0005524 ATP binding
TRINITY_DN151472_c0_g1_i1	236	0	0	0	8.62	0	0	-	-	-	-	-	Rho GDP-dissociation inhibitor OS=Schizosaccharomyces pombe (strain 972 / ATCC 24843) GN=SPAC6F12.06 PE=1 SV=1	sp|O14224|GDIR_SCHPO	65.9	1.01e-13	hypothetical protein H100_03770 [Trichophyton rubrum MR850]	gi|607878450|gb|EZF23509.1|	127	2.07e-36	jcu:105639159	52.4	4.56e-08	K12462	ko04962//Vasopressin-regulated water reabsorption;ko04722//Neurotrophin signaling pathway	GO:0050790 regulation of catalytic activity	GO:0005737 cytoplasm	GO:0005094 Rho GDP-dissociation inhibitor activity
TRINITY_DN151503_c0_g1_i1	211	0	0	0	8.45	0	0	-	-	-	-	-	-	-	-	-	-	-	-	-	-	-	-	-	-	-	-	-
TRINITY_DN15155_c0_g2_i1	219	0	0	0	6.63	0	0	General function prediction only	KOG0017	At2g10780	93.6	1.15e-23	Transposon Tf2-9 polyprotein OS=Schizosaccharomyces pombe (strain 972 / ATCC 24843) GN=Tf2-9 PE=3 SV=1	sp|P0CT40|TF29_SCHPO	73.9	4.98e-16	IPP transferase [Medicago truncatula]	gi|922352591|ref|XP_013452112.1|	147	1.41e-40	cam:101508115	130	2.01e-35	-	-	-	-	-
TRINITY_DN151567_c0_g1_i1	221	0	0	0	6.26	0	0	-	-	-	-	-	-	-	-	-	hypothetical protein S40285_06881 [Stachybotrys chlorohalonata IBT 40285]	gi|667722848|gb|KFA64999.1|	63.5	3.33e-11	-	-	-	-	-	GO:0008152 metabolic process	-	GO:0003824 catalytic activity
TRINITY_DN151576_c0_g1_i1	215	0	0	0	7.45	0	0	-	-	-	-	-	Carboxypeptidase Y homolog ARB_06361 OS=Arthroderma benhamiae (strain ATCC MYA-4681 / CBS 112371) GN=ARB_06361 PE=1 SV=1	sp|D4AQ54|SCPC_ARTBC	50.8	5.59e-08	hypothetical protein LEMA_P111220.1 [Leptosphaeria maculans JN3]	gi|396475006|ref|XP_003839682.1|	132	3.33e-35	-	-	-	-	-	GO:0006508 proteolysis	-	GO:0004185 serine-type carboxypeptidase activity
TRINITY_DN151594_c0_g1_i1	217	0	0	0	7.02	0	4.29	Energy production and conversion	KOG1231	At5g06580	78.2	3.1e-18	D-lactate dehydrogenase [cytochrome], mitochondrial OS=Kluyveromyces lactis (strain ATCC 8585 / CBS 2359 / DSM 70799 / NBRC 1267 / NRRL Y-1140 / WM37) GN=DLD1 PE=3 SV=2	sp|Q12627|DLD1_KLULA	79.3	4.89e-18	D-lactate dehydrogenase mitochondrial precursor [Stagonospora sp. SRC1lsM3a]	gi|1028903554|gb|OAL05803.1|	152	2.16e-43	csv:101214302	85.1	1.2e-19	K00102	ko00620//Pyruvate metabolism	-	-	-
TRINITY_DN151633_c0_g1_i1	207	0	0	0	9.67	0	0	-	-	-	-	-	-	-	-	-	hypothetical protein CC77DRAFT_1039752 [Alternaria alternata]	gi|1027161124|gb|OAG21498.1|	145	1.02e-41	-	-	-	-	-	-	-	-
TRINITY_DN151645_c0_g1_i1	233	0	0	0	6.92	0	0	Intracellular trafficking, secretion, and vesicular transport	KOG1078	At4g34450	121	3.24e-33	Coatomer subunit gamma OS=Arabidopsis thaliana GN=At4g34450 PE=1 SV=2	sp|Q0WW26|COPG_ARATH	121	1.31e-32	coatomer protein gamma 2 subunit [Emiliania huxleyi CCMP1516]	gi|551626250|ref|XP_005793201.1|	126	3.7e-33	eus:EUTSA_v10024368mg	121	2.55e-32	K17267	-	GO:0006810 transport;GO:0006886 intracellular protein transport;GO:0015031 protein transport;GO:0016192 vesicle-mediated transport	GO:0000139 Golgi membrane;GO:0005737 cytoplasm;GO:0005794 Golgi apparatus;GO:0016020 membrane;GO:0030117 membrane coat;GO:0030126 COPI vesicle coat;GO:0030663 COPI-coated vesicle membrane;GO:0031410 cytoplasmic vesicle	GO:0005198 structural molecule activity
TRINITY_DN151654_c0_g1_i1	214	0	0	0	7.69	0	0	-	-	-	-	-	-	-	-	-	-	-	-	-	-	-	-	-	-	-	-	-
TRINITY_DN151711_c0_g1_i1	214	0	0	0	11.53	0	0	-	-	-	-	-	-	-	-	-	adenine nucleotide alpha hydrolase-like domain kinase [Medicago truncatula]	gi|922395229|ref|XP_003588626.2|	143	2.26e-39	mtr:MTR_1g009310	143	2.89e-40	-	-	-	-	-
TRINITY_DN151733_c0_g1_i1	201	0	0	0	12.07	0	0	-	-	-	-	-	-	-	-	-	-	-	-	-	-	-	-	-	-	-	-	-
TRINITY_DN151905_c0_g1_i1	213	0	0	0	7.93	0	0	-	-	-	-	-	-	-	-	-	hypothetical protein SNOG_11410 [Parastagonospora nodorum SN15]	gi|169616476|ref|XP_001801653.1|	121	2.84e-33	aly:ARALYDRAFT_682980	53.5	1.56e-08	-	-	-	-	-
TRINITY_DN151965_c0_g1_i1	207	0	0	0	9.67	0	0	-	-	-	-	-	-	-	-	-	-	-	-	-	-	-	-	-	-	-	-	-
TRINITY_DN152138_c0_g1_i1	218		0	0	0	0	12.5	-	-	-	-	-	-	-	-	-	-	-	-	-	-	-	-	-	-	-	-	-
TRINITY_DN152192_c0_g1_i1	215	0	0	0	7.45	0	0	Posttranslational modification, protein turnover, chaperones	KOG2062	7301756	61.2	2.55e-12	26S proteasome non-ATPase regulatory subunit 1 OS=Drosophila melanogaster GN=Rpn2 PE=1 SV=1	sp|Q9V3P6|PSMD1_DROME	61.2	1.06e-11	hypothetical protein RO3G_03530 [Rhizopus delemar RA 99-880]	gi|384486645|gb|EIE78825.1|	54.7	4.46e-08	ppp:PHYPADRAFT_105656	49.3	5.31e-07	K03032	ko03050//Proteasome	GO:0042176 regulation of protein catabolic process;GO:0050790 regulation of catalytic activity	GO:0000502 proteasome complex	GO:0030234 enzyme regulator activity
TRINITY_DN152242_c0_g1_i1	206	0	0	0	10.02	0	0	Translation, ribosomal structure and biogenesis	KOG3436	At3g09500	42	6.06e-06	-	-	-	-	-	-	-	-	pmum:103322634	45.4	2.87e-06	K02918	ko03010//Ribosome	-	-	-
TRINITY_DN152263_c0_g1_i1	345	0	0	0	45.84	0	12.13	-	-	-	-	-	-	-	-	-	-	-	-	-	-	-	-	-	-	-	-	-
TRINITY_DN152265_c0_g1_i1	202	0	0	0	11.62	0	0	-	-	-	-	-	-	-	-	-	-	-	-	-	-	-	-	-	-	-	-	-
TRINITY_DN152308_c0_g1_i1	236	0	0	0	6.46	0	0	-	-	-	-	-	-	-	-	-	-	-	-	-	-	-	-	-	-	-	-	-
TRINITY_DN152356_c0_g1_i1	208		0	0	0	0	11.41	-	-	-	-	-	-	-	-	-	-	-	-	-	-	-	-	-	-	-	-	-
TRINITY_DN152445_c0_g1_i1	227	0	0	0	8.01	0	0	-	-	-	-	-	-	-	-	-	general substrate transporter [Alternaria alternata]	gi|1027162176|gb|OAG22548.1|	99.4	8.71e-24	-	-	-	-	-	GO:0006810 transport;GO:0055085 transmembrane transport	GO:0016020 membrane;GO:0016021 integral component of membrane	GO:0022857 transmembrane transporter activity;GO:0022891 substrate-specific transmembrane transporter activity
TRINITY_DN152600_c0_g1_i1	207	0	0	0	9.67	0	0	-	-	-	-	-	pH-response transcription factor pacC/RIM101 OS=Penicillium chrysogenum GN=PACC PE=1 SV=2	sp|Q01864|PACC_PENCH	60.8	1.36e-11	-	-	-	-	-	-	-	-	-	-	-	-
TRINITY_DN15263_c0_g1_i1	219	0	0	0	6.63	0	0	-	-	-	-	-	-	-	-	-	transmembrane protein, putative [Medicago truncatula]	gi|357452021|ref|XP_003596287.1|	50.4	4.21e-07	mtr:MTR_2g075540	50.4	6.18e-08	-	-	-	GO:0016021 integral component of membrane	-
TRINITY_DN152654_c0_g1_i1	213	0	0	0	7.93	0	0	-	-	-	-	-	-	-	-	-	-	-	-	-	-	-	-	-	-	-	-	-
TRINITY_DN152673_c0_g1_i1	221	0	0	0	6.26	0	0	Posttranslational modification, protein turnover, chaperones	KOG1349	Hs14724559	107	7.77e-29	GPI-anchor transamidase OS=Bos taurus GN=PIGK PE=2 SV=1	sp|Q3MHZ7|GPI8_BOVIN	108	1.01e-28	hypothetical protein M427DRAFT_110624 [Gonapodya prolifera JEL478]	gi|1001613421|gb|KXS17176.1|	109	6.05e-28	mis:MICPUN_59623	105	3.05e-27	K05290	ko00563//Glycosylphosphatidylinositol(GPI)-anchor biosynthesis	GO:0006508 proteolysis;GO:0016255 attachment of GPI anchor to protein	GO:0042765 GPI-anchor transamidase complex	GO:0003923 GPI-anchor transamidase activity;GO:0008233 peptidase activity
TRINITY_DN152730_c0_g1_i1	202		0	0	5.81	0	14.18	General function prediction only	KOG0725	At1g07440	95.1	2.97e-25	Tropinone reductase homolog At1g07440 OS=Arabidopsis thaliana GN=At1g07440 PE=1 SV=1	sp|P0DKI3|TRNH1_ARATH	95.1	1.23e-24	PREDICTED: tropinone reductase homolog At1g07440 [Brassica oleracea var. oleracea]	gi|922480669|ref|XP_013638216.1|	112	6.15e-30	brp:103843945	101	8.72e-27	K08081	ko00960//Tropane, piperidine and pyridine alkaloid biosynthesis	-	-	-
TRINITY_DN152736_c0_g1_i1	208	0	0	0	9.34	0	0	-	-	-	-	-	-	-	-	-	-	-	-	-	-	-	-	-	-	-	-	-
TRINITY_DN152825_c0_g1_i1	239	0	0	0	6.05	0	0	-	-	-	-	-	-	-	-	-	regulatory P domain-containing protein [Spizellomyces punctatus DAOM BR117]	gi|1026963093|ref|XP_016610126.1|	81.3	2.52e-17	-	-	-	-	-	-	-	-
TRINITY_DN152845_c0_g1_i1	210	0	0	0	8.73	0	0	General function prediction only	KOG3109	At2g32150	102	2.67e-28	-	-	-	-	PREDICTED: uncharacterized protein C24B11.05-like [Brassica napus]	gi|923816319|ref|XP_013692572.1|	113	2.26e-30	brp:103867663	112	8.62e-31	K07025	-	-	-	-
TRINITY_DN152846_c0_g2_i1	536	0	0	0	16.3	0	1.82	-	-	-	-	-	-	-	-	-	wound-responsive family protein [Medicago truncatula]	gi|922387663|ref|XP_013462472.1|	172	5.47e-54	pop:POPTR_0004s03330g	100	1.52e-26	-	-	-	-	-
TRINITY_DN152902_c0_g1_i1	202		0	0	0	0	14.18	-	-	-	-	-	-	-	-	-	unknown [Picea sitchensis]	gi|148907027|gb|ABR16657.1|	125	6.92e-34	-	-	-	-	-	-	-	-
TRINITY_DN152910_c0_g1_i1	214	0	0	0	11.53	0	0	-	-	-	-	-	-	-	-	-	-	-	-	-	-	-	-	-	-	-	-	-
TRINITY_DN152929_c0_g1_i1	226	0	0	0	8.22	0	0	-	-	-	-	-	Nucleolar GTP-binding protein 1 OS=Chaetomium thermophilum (strain DSM 1495 / CBS 144.50 / IMI 039719) GN=NOG1 PE=3 SV=2	sp|G0S8F1|NOG1_CHATD	126	1.38e-34	nucleolar GTP-binding protein 1 [Byssochlamys spectabilis No. 5]	gi|557725445|dbj|GAD95908.1|	158	2.52e-44	vcn:VOLCADRAFT_57006	107	2.66e-27	K06943	ko03008//Ribosome biogenesis in eukaryotes	GO:0042254 ribosome biogenesis	GO:0005634 nucleus;GO:0005730 nucleolus	GO:0005525 GTP binding
TRINITY_DN15299_c0_g1_i1	202	0	0	0	11.62	0	0	-	-	-	-	-	-	-	-	-	-	-	-	-	-	-	-	-	-	-	-	-
TRINITY_DN153053_c0_g1_i1	201	0	0	0	12.07	0	0	-	-	-	-	-	PH domain-containing protein DDB_G0274775 OS=Dictyostelium discoideum GN=DDB_G0274775 PE=3 SV=1	sp|Q86IV4|Y4775_DICDI	119	1.15e-32	-	-	-	-	-	-	-	-	-	-	-	-
TRINITY_DN153056_c0_g1_i1	221	0	0	0	6.26	0	0	-	-	-	-	-	-	-	-	-	-	-	-	-	-	-	-	-	-	-	-	-
TRINITY_DN153068_c0_g1_i1	209	0	0	0	9.03	0	0	-	-	-	-	-	-	-	-	-	predicted protein [Uncinocarpus reesii 1704]	gi|258569293|ref|XP_002543450.1|	81.6	4.88e-18	-	-	-	-	-	-	-	-
TRINITY_DN153092_c0_g1_i1	1090	0	0	0	29.08	0	0	-	-	-	-	-	-	-	-	-	pre-rRNA-processing protein TSR2 [Medicago truncatula]	gi|357496493|ref|XP_003618535.1|	106	6.4e-25	mtr:MTR_6g012740	106	7.69e-26	K14800	-	-	-	-
TRINITY_DN153138_c0_g1_i1	205		0	0	0	0	12.69	-	-	-	-	-	-	-	-	-	-	-	-	-	-	-	-	-	-	-	-	-
TRINITY_DN153141_c0_g1_i1	211		0	0	0	0	10.33	General function prediction only	KOG0266	At3g16830	90.1	1.77e-22	Topless-related protein 2 OS=Arabidopsis thaliana GN=TPR2 PE=1 SV=2	sp|Q9LRZ0|TPR2_ARATH	90.1	7.85e-22	transducin family protein/WD-40 repeat protein [Medicago truncatula]	gi|922389469|ref|XP_013463158.1|	125	4.75e-33	cam:101513842	98.2	2.73e-24	-	-	-	-	-
TRINITY_DN153161_c0_g1_i1	221	0	0	0	6.26	0	0	-	-	-	-	-	-	-	-	-	hypothetical protein CC77DRAFT_1050597 [Alternaria alternata]	gi|1027160047|gb|OAG20424.1|	125	5.95e-33	-	-	-	-	-	-	-	-
TRINITY_DN153173_c0_g1_i1	214		0	0	0	0	9.39	Posttranslational modification, protein turnover, chaperones	KOG0731	At1g07510	117	4.2e-32	ATP-dependent zinc metalloprotease FTSH 10, mitochondrial OS=Arabidopsis thaliana GN=FTSH10 PE=1 SV=1	sp|Q8VZI8|FTSHA_ARATH	117	1.8e-31	cell division protease ftsh [Stemphylium lycopersici]	gi|909987650|gb|KNG45258.1|	147	1.08e-40	fve:101312362	119	1.77e-31	K08956	-	GO:0006508 proteolysis;GO:0051301 cell division	GO:0005739 mitochondrion;GO:0005739 mitochondrion;GO:0016020 membrane;GO:0016021 integral component of membrane	GO:0004222 metalloendopeptidase activity;GO:0005524 ATP binding;GO:0008233 peptidase activity;GO:0008270 zinc ion binding
TRINITY_DN153188_c0_g1_i1	222	0	0	0	6.09	0	0	-	-	-	-	-	-	-	-	-	hypothetical protein COCSADRAFT_38718 [Bipolaris sorokiniana ND90Pr]	gi|628074889|ref|XP_007702098.1|	95.5	2.68e-23	-	-	-	-	-	-	-	-
TRINITY_DN15319_c0_g2_i1	445		0	0	1.56	0	9.93	-	-	-	-	-	-	-	-	-	hypothetical protein MTR_8g042355 [Medicago truncatula]	gi|922334334|ref|XP_013445157.1|	52.8	7.59e-07	-	-	-	-	-	-	-	-
TRINITY_DN153239_c0_g1_i1	205		0	0	0	0	12.69	Amino acid transport and metabolism	KOG0259	At4g23600	113	3.41e-31	Cystine lyase CORI3 OS=Arabidopsis thaliana GN=CORI3 PE=1 SV=1	sp|Q9SUR6|CORI3_ARATH	113	1.41e-30	BnaAnng37410D, partial [Brassica napus]	gi|674852297|emb|CDY71428.1|	141	2.06e-41	brp:103841973	138	1.1e-39	K00815	ko00950//Isoquinoline alkaloid biosynthesis;ko00360//Phenylalanine metabolism;ko00130//Ubiquinone and other terpenoid-quinone biosynthesis;ko00350//Tyrosine metabolism;ko00960//Tropane, piperidine and pyridine alkaloid biosynthesis;ko00270//Cysteine and methionine metabolism;ko00401//Novobiocin biosynthesis;ko00400//Phenylalanine, tyrosine and tryptophan biosynthesis	GO:0009058 biosynthetic process	-	GO:0003824 catalytic activity;GO:0030170 pyridoxal phosphate binding
TRINITY_DN153263_c0_g1_i1	333		0	0	0	0	22.9	-	-	-	-	-	Disease resistance protein RPP5 OS=Arabidopsis thaliana GN=RPP5 PE=1 SV=1	sp|F4JNB7|RPP5_ARATH	46.6	8.41e-06	disease resistance protein (TIR-NBS-LRR class) [Medicago truncatula]	gi|357499331|ref|XP_003619954.1|	80.5	1.74e-16	mtr:MTR_6g072320	80.5	2.55e-17	-	-	GO:0007165 signal transduction	-	GO:0000166 nucleotide binding;GO:0005524 ATP binding;GO:0043531 ADP binding
TRINITY_DN153383_c0_g1_i1	231		0	0	0	0	11.85	-	-	-	-	-	-	-	-	-	-	-	-	-	-	-	-	-	-	-	-	-
TRINITY_DN153393_c0_g1_i1	239	0	0	0	6.05	0	0	-	-	-	-	-	-	-	-	-	-	-	-	-	-	-	-	-	-	-	-	-
TRINITY_DN153422_c0_g1_i1	220	0	0	0	6.44	0	0	Inorganic ion transport and metabolism	KOG0205	At2g07560	63.2	7.86e-13	Probable proton ATPase 1B OS=Leishmania donovani GN=H1B PE=2 SV=1	sp|P12522|ATXB_LEIDO	92.4	1.22e-22	predicted protein [Chlamydomonas reinhardtii]	gi|159491144|ref|XP_001703533.1|	103	2.52e-25	cre:CHLREDRAFT_38137	103	3.7e-26	K01535	ko00190//Oxidative phosphorylation	GO:0006754 ATP biosynthetic process	GO:0016020 membrane;GO:0016021 integral component of membrane	GO:0000166 nucleotide binding;GO:0005524 ATP binding;GO:0016787 hydrolase activity;GO:0016887 ATPase activity;GO:0046872 metal ion binding
TRINITY_DN153479_c0_g1_i1	220	0	0	0	6.44	0	0	-	-	-	-	-	-	-	-	-	-	-	-	-	-	-	-	-	-	-	-	-
TRINITY_DN153492_c0_g1_i1	209		0	0	0	0	11.03	-	-	-	-	-	-	-	-	-	-	-	-	-	-	-	-	-	-	-	-	-
TRINITY_DN153515_c0_g1_i1	256	0	0	0	7.23	0	0	-	-	-	-	-	-	-	-	-	-	-	-	-	-	-	-	-	-	-	-	-
TRINITY_DN153530_c0_g1_i1	211	0	0	0	8.45	0	0	-	-	-	-	-	-	-	-	-	-	-	-	-	-	-	-	-	-	-	-	-
TRINITY_DN153543_c0_g1_i1	211	0	0	0	8.45	0	0	-	-	-	-	-	-	-	-	-	-	-	-	-	-	-	-	-	-	-	-	-
TRINITY_DN153557_c0_g1_i1	222	0	0	0	6.09	0	0	-	-	-	-	-	-	-	-	-	-	-	-	-	-	-	-	-	-	-	-	-
TRINITY_DN153576_c0_g1_i1	218	0	0	0	6.82	0	0	-	-	-	-	-	-	-	-	-	-	-	-	-	-	-	-	-	-	-	-	-
TRINITY_DN153580_c0_g1_i1	225	0	0	0	8.44	0	0	-	-	-	-	-	-	-	-	-	-	-	-	-	-	-	-	-	-	-	-	-
TRINITY_DN153645_c0_g1_i1	201	0	0	0	12.07	0	0	-	-	-	-	-	-	-	-	-	C6 transcription factor (Fcr1), putative [Byssochlamys spectabilis No. 5]	gi|557729172|dbj|GAD92162.1|	99.8	5.7e-25	-	-	-	-	-	-	-	-
TRINITY_DN153739_c0_g1_i1	201	0	0	0	12.07	0	0	-	-	-	-	-	Pisatin demethylase OS=Fusarium solani subsp. pisi GN=PDAT9 PE=3 SV=1	sp|Q12645|PID9_FUSSO	78.6	6.89e-18	hypothetical protein A1O5_05616 [Cladophialophora psammophila CBS 110553]	gi|628331041|ref|XP_007744405.1|	93.2	1.05e-21	-	-	-	-	-	GO:0055114 oxidation-reduction process	-	GO:0004497 monooxygenase activity;GO:0005506 iron ion binding;GO:0016491 oxidoreductase activity;GO:0016705 oxidoreductase activity, acting on paired donors, with incorporation or reduction of molecular oxygen;GO:0020037 heme binding;GO:0046872 metal ion binding
TRINITY_DN153748_c0_g1_i1	220	0	0	0	6.44	0	0	-	-	-	-	-	-	-	-	-	-	-	-	-	-	-	-	-	-	-	-	-
TRINITY_DN153791_c0_g1_i1	221	0	0	0	6.26	0	0	Posttranslational modification, protein turnover, chaperones; Carbohydrate transport and metabolism	KOG1431	At1g17890	154	2.01e-47	Putative GDP-L-fucose synthase 2 OS=Arabidopsis thaliana GN=GER2 PE=1 SV=1	sp|Q9LMU0|FCL2_ARATH	154	8.05e-47	PREDICTED: putative GDP-L-fucose synthase 2 [Cucumis melo]	gi|659069931|ref|XP_008452484.1|	159	7.61e-48	csv:101216327	159	1.12e-48	K02377	ko00051//Fructose and mannose metabolism;ko00520//Amino sugar and nucleotide sugar metabolism	GO:0042351 'de novo' GDP-L-fucose biosynthetic process	-	GO:0003824 catalytic activity;GO:0050577 GDP-L-fucose synthase activity;GO:0050662 coenzyme binding
TRINITY_DN153889_c0_g1_i1	210	0	0	0	8.73	0	0	-	-	-	-	-	-	-	-	-	-	-	-	-	-	-	-	-	-	-	-	-
TRINITY_DN15392_c1_g1_i1	208	0	0	0	9.34	0	0	-	-	-	-	-	-	-	-	-	-	-	-	-	-	-	-	-	-	-	-	-
TRINITY_DN154023_c0_g1_i1	203	0	0	0	16.77	0	0	-	-	-	-	-	-	-	-	-	-	-	-	-	-	-	-	-	-	-	-	-
TRINITY_DN154127_c0_g1_i1	228	0	0	0	7.81	0	0	-	-	-	-	-	Chitin synthase D OS=Emericella nidulans (strain FGSC A4 / ATCC 38163 / CBS 112.46 / NRRL 194 / M139) GN=chsD PE=3 SV=4	sp|P78611|CHSD_EMENI	58.5	1.29e-10	hypothetical protein CC77DRAFT_987140 [Alternaria alternata]	gi|1027161296|gb|OAG21670.1|	135	2.41e-36	-	-	-	-	-	GO:0008152 metabolic process;GO:0030476 ascospore wall assembly	GO:0000131 incipient cellular bud site;GO:0005628 prospore membrane;GO:0005737 cytoplasm;GO:0005935 cellular bud neck;GO:0043332 mating projection tip;GO:0045009 chitosome	GO:0004100 chitin synthase activity;GO:0016758 transferase activity, transferring hexosyl groups
TRINITY_DN154128_c0_g1_i1	202		0	0	0	0	14.18	-	-	-	-	-	-	-	-	-	-	-	-	-	-	-	-	-	-	-	-	-
TRINITY_DN154177_c0_g1_i1	209		0	0	0	0	11.03	-	-	-	-	-	-	-	-	-	-	-	-	-	-	-	-	-	-	-	-	-
TRINITY_DN154202_c0_g1_i1	215	0	0	0	7.45	0	0	-	-	-	-	-	-	-	-	-	-	-	-	-	-	-	-	-	-	-	-	-
TRINITY_DN154225_c0_g1_i1	209	0	0	0	9.03	0	0	-	-	-	-	-	Pheromone-processing carboxypeptidase KEX1 OS=Phytophthora infestans (strain T30-4) GN=KEX1 PE=3 SV=1	sp|D0MVS1|KEX1_PHYIT	44.7	8.48e-06	carboxypeptidase S1 [Pyrenophora tritici-repentis Pt-1C-BFP]	gi|189192809|ref|XP_001932743.1|	117	3.54e-30	-	-	-	-	-	GO:0006508 proteolysis	-	GO:0004180 carboxypeptidase activity;GO:0004185 serine-type carboxypeptidase activity
TRINITY_DN154321_c0_g1_i1	207		0	0	0	0	11.82	-	-	-	-	-	-	-	-	-	predicted protein [Phaeodactylum tricornutum CCAP 1055/1]	gi|219117103|ref|XP_002179346.1|	52.8	2.18e-07	-	-	-	-	-	GO:0006810 transport;GO:0008152 metabolic process;GO:0055085 transmembrane transport	GO:0016021 integral component of membrane	GO:0000166 nucleotide binding;GO:0005524 ATP binding;GO:0016887 ATPase activity;GO:0042626 ATPase activity, coupled to transmembrane movement of substances
TRINITY_DN154445_c0_g1_i1	221	0	0	0	6.26	0	0	Inorganic ion transport and metabolism	KOG0207	At1g63440	83.6	4.6e-20	Probable copper-transporting ATPase HMA5 OS=Arabidopsis thaliana GN=HMA5 PE=1 SV=2	sp|Q9SH30|HMA5_ARATH	83.6	1.91e-19	hypothetical protein THAOC_03300 [Thalassiosira oceanica]	gi|397642042|gb|EJK74991.1|	89	4.05e-20	crb:CARUB_v10019713mg	87.4	2.5e-20	K17686	-	GO:0006812 cation transport;GO:0008152 metabolic process;GO:0030001 metal ion transport;GO:0060003 copper ion export;GO:0098655 cation transmembrane transport	GO:0016021 integral component of membrane	GO:0000166 nucleotide binding;GO:0004008 copper-exporting ATPase activity;GO:0005507 copper ion binding;GO:0005524 ATP binding;GO:0016787 hydrolase activity;GO:0019829 cation-transporting ATPase activity;GO:0046872 metal ion binding
TRINITY_DN154452_c0_g1_i1	209	0	0	0	9.03	0	0	-	-	-	-	-	Replication factor A protein 2 OS=Schizosaccharomyces pombe (strain 972 / ATCC 24843) GN=ssb2 PE=1 SV=1	sp|Q92373|RFA2_SCHPO	56.6	3.84e-10	possible replication factor-a protein [Byssochlamys spectabilis No. 5]	gi|557723562|dbj|GAD97705.1|	104	8.14e-27	vcn:VOLCADRAFT_117616	55.1	5.05e-09	K10739	ko03030//DNA replication;ko03440//Homologous recombination;ko03430//Mismatch repair;ko03420//Nucleotide excision repair;ko03460//Fanconi anemia pathway	-	-	-
TRINITY_DN154537_c0_g1_i1	222	0	0	0	6.09	0	0	Lipid transport and metabolism	KOG1471	YJL145w	47.4	2.27e-07	Phosphatidylinositol transfer protein sfh5 OS=Neosartorya fumigata (strain ATCC MYA-4609 / Af293 / CBS 101355 / FGSC A1100) GN=sfh5 PE=3 SV=1	sp|Q4WEP0|SFH5_ASPFU	107	3.14e-28	phosphatidylinositol transfer protein SFH5 [Histoplasma capsulatum H143]	gi|240277672|gb|EER41180.1|	105	3.46e-26	-	-	-	-	-	-	-	-
TRINITY_DN154675_c0_g1_i1	211		0	0	0	0	10.33	-	-	-	-	-	-	-	-	-	ATP binding [Ascochyta rabiei]	gi|1020703410|gb|KZM23789.1|	106	2.38e-26	-	-	-	-	-	-	-	-
TRINITY_DN154721_c0_g1_i1	208		0	0	0	0	11.41	-	-	-	-	-	Probable myosin-binding protein 6 OS=Arabidopsis thaliana GN=MYOB6 PE=2 SV=1	sp|F4HVS6|MYOB6_ARATH	89.4	1.3e-21	zein-binding protein [Medicago truncatula]	gi|922371384|ref|XP_013457851.1|	157	2.12e-45	mtr:MTR_7g036980	157	3.11e-46	-	-	-	-	-
TRINITY_DN154842_c0_g1_i1	206		0	0	0	0	12.24	-	-	-	-	-	-	-	-	-	-	-	-	-	-	-	-	-	-	-	-	-
TRINITY_DN154901_c0_g1_i1	214	0	0	0	11.53	0	0	-	-	-	-	-	-	-	-	-	-	-	-	-	-	-	-	-	-	-	-	-
TRINITY_DN155047_c0_g1_i1	219	0	0	0	6.63	0	0	-	-	-	-	-	-	-	-	-	-	-	-	-	-	-	-	-	-	-	-	-
TRINITY_DN155050_c0_g1_i1	656	0	0	0	50.22	0	0	-	-	-	-	-	-	-	-	-	-	-	-	-	-	-	-	-	-	-	-	-
TRINITY_DN155055_c0_g1_i1	210	0	0	0	8.73	0	0	-	-	-	-	-	-	-	-	-	-	-	-	-	-	-	-	-	-	-	-	-
TRINITY_DN15508_c0_g1_i1	202		0	0	0	0	14.18	-	-	-	-	-	-	-	-	-	-	-	-	-	-	-	-	-	-	-	-	-
TRINITY_DN155082_c0_g1_i1	210	0	0	0	13.1	0	0	-	-	-	-	-	-	-	-	-	C6 finger domain-containing protein [Colletotrichum gloeosporioides Nara gc5]	gi|596681590|ref|XP_007278939.1|	60.5	4.27e-10	-	-	-	-	-	GO:0006351 transcription, DNA-templated	GO:0005634 nucleus	GO:0003677 DNA binding;GO:0008270 zinc ion binding
TRINITY_DN155235_c0_g1_i1	213	0	0	0	7.93	0	0	Cytoskeleton; Intracellular trafficking, secretion, and vesicular transport	KOG0073	Hs4502229	117	1.05e-34	ADP-ribosylation factor-like protein 2 OS=Mus musculus GN=Arl2 PE=1 SV=1	sp|Q9D0J4|ARL2_MOUSE	117	3.15e-34	hypothetical protein MYCTH_2305285 [Myceliophthora thermophila ATCC 42464]	gi|367028200|ref|XP_003663384.1|	145	1.8e-44	cvr:CHLNCDRAFT_24653	116	3.62e-33	K07943	-	GO:0006457 protein folding;GO:0007021 tubulin complex assembly;GO:0007264 small GTPase mediated signal transduction;GO:0030952 establishment or maintenance of cytoskeleton polarity;GO:0031110 regulation of microtubule polymerization or depolymerization;GO:0072668 obsolete tubulin complex biogenesis	GO:0005622 intracellular;GO:0005634 nucleus;GO:0005737 cytoplasm;GO:0005829 cytosol	GO:0000166 nucleotide binding;GO:0000166 nucleotide binding;GO:0005525 GTP binding
TRINITY_DN155344_c0_g1_i1	205		0	0	0	0	12.69	-	-	-	-	-	-	-	-	-	-	-	-	-	mtr:MTR_042s0034	40.8	3.86e-06	-	-	-	-	-
TRINITY_DN155414_c0_g1_i1	216	0	0	0	7.23	0	0	-	-	-	-	-	-	-	-	-	-	-	-	-	-	-	-	-	-	-	-	-
TRINITY_DN155441_c0_g1_i1	205	0	0	0	10.39	0	0	-	-	-	-	-	-	-	-	-	-	-	-	-	-	-	-	-	-	-	-	-
TRINITY_DN155489_c0_g1_i1	219	0	0	0	6.63	0	0	Translation, ribosomal structure and biogenesis; Amino acid transport and metabolism	KOG0062	YPL226w_2	50.8	1.56e-08	[NU+] prion formation protein 1 OS=Saccharomyces cerevisiae (strain ATCC 204508 / S288c) GN=NEW1 PE=1 SV=1	sp|Q08972|NEW1_YEAST	50.8	5.87e-08	hypothetical protein BAUCODRAFT_124430 [Baudoinia panamericana UAMH 10762]	gi|627810337|ref|XP_007678516.1|	59.7	9.1e-10	-	-	-	-	-	GO:0008152 metabolic process	GO:0005634 nucleus	GO:0000166 nucleotide binding;GO:0005524 ATP binding;GO:0016887 ATPase activity
TRINITY_DN155535_c0_g1_i1	218	0	0	0	6.82	0	0	-	-	-	-	-	-	-	-	-	-	-	-	-	-	-	-	-	-	-	-	-
TRINITY_DN155581_c0_g1_i1	209	0	0	0	18.06	0	0	General function prediction only	KOG1075	At1g77820	43.5	4.1e-06	-	-	-	-	hypothetical protein MTR_2g043870 [Medicago truncatula]	gi|922390372|ref|XP_013463608.1|	119	1.26e-33	mtr:MTR_7g083170	75.5	2.43e-18	-	-	-	-	-
TRINITY_DN155599_c0_g1_i1	617	0	0	0	9.61	0	0	-	-	-	-	-	Non-specific lipid-transfer protein OS=Gossypium hirsutum PE=2 SV=1	sp|Q43129|NLTP2_GOSHI	84.3	6.38e-20	Lipid transfer protein [Medicago truncatula]	gi|922339589|ref|XP_003623601.2|	181	2.41e-56	mtr:MTR_7g072980	177	6.46e-54	-	-	-	-	-
TRINITY_DN155644_c0_g1_i1	218	0	0	0	6.82	0	0	-	-	-	-	-	-	-	-	-	-	-	-	-	-	-	-	-	-	-	-	-
TRINITY_DN155647_c0_g1_i1	214		0	0	0	0	9.39	-	-	-	-	-	-	-	-	-	-	-	-	-	-	-	-	-	-	-	-	-
TRINITY_DN155655_c0_g1_i1	218	0	0	0	6.82	0	0	-	-	-	-	-	-	-	-	-	NACHT domain protein [Byssochlamys spectabilis No. 5]	gi|557724162|dbj|GAD97165.1|	69.7	2.57e-13	-	-	-	-	-	-	-	-
TRINITY_DN15570_c0_g2_i1	212		0	0	0	0	10	General function prediction only	KOG4409	Hs11545767	68.2	9.36e-15	Protein ABHD4 OS=Homo sapiens GN=ABHD4 PE=2 SV=1	sp|Q8TB40|ABHD4_HUMAN	68.2	3.69e-14	hydrolase, alpha/beta fold family protein [Galdieria sulphuraria]	gi|545705931|ref|XP_005705284.1|	58.5	1.65e-09	gsl:Gasu_38130	58.5	2.43e-10	K13535	ko00564//Glycerophospholipid metabolism	GO:0008152 metabolic process	-	GO:0016787 hydrolase activity
TRINITY_DN155833_c0_g1_i1	205	0	0	0	10.39	0	0	-	-	-	-	-	Uncharacterized transporter C1039.04 OS=Schizosaccharomyces pombe (strain 972 / ATCC 24843) GN=SPAC1039.04 PE=3 SV=1	sp|Q9US37|YFZ4_SCHPO	78.6	7.83e-18	hypothetical protein TRIVIDRAFT_64185 [Trichoderma virens Gv29-8]	gi|927423534|ref|XP_013957598.1|	110	5.05e-28	-	-	-	-	-	GO:0055085 transmembrane transport	GO:0005783 endoplasmic reticulum;GO:0016021 integral component of membrane	-
TRINITY_DN155851_c0_g1_i1	216	0	0	0	7.23	0	0	-	-	-	-	-	-	-	-	-	-	-	-	-	-	-	-	-	-	-	-	-
TRINITY_DN155886_c0_g1_i1	219	0	0	0	6.63	0	0	-	-	-	-	-	-	-	-	-	-	-	-	-	-	-	-	-	-	-	-	-
TRINITY_DN155893_c0_g1_i1	216	0	0	0	7.23	0	0	-	-	-	-	-	-	-	-	-	conserved hypothetical protein [Uncinocarpus reesii 1704]	gi|258566299|ref|XP_002583894.1|	69.7	2.29e-13	-	-	-	-	-	GO:0003333 amino acid transmembrane transport;GO:0006865 amino acid transport;GO:0055085 transmembrane transport	GO:0016020 membrane;GO:0016021 integral component of membrane	GO:0015171 amino acid transmembrane transporter activity
TRINITY_DN155894_c0_g1_i1	213	0	0	0	7.93	0	0	-	-	-	-	-	-	-	-	-	-	-	-	-	-	-	-	-	-	-	-	-
TRINITY_DN155903_c0_g1_i1	220	0	0	0	6.44	0	0	General function prediction only	KOG4341	Hs14249620	53.1	1.83e-09	F-box/LRR-repeat protein 2 OS=Mus musculus GN=Fbxl2 PE=1 SV=1	sp|Q8BH16|FBXL2_MOUSE	54.7	2.57e-09	hypothetical protein NECHADRAFT_1288 [Nectria haematococca mpVI 77-13-4]	gi|302898430|ref|XP_003047847.1|	51.2	7.39e-07	cic:CICLE_v10033734mg	46.6	4.56e-06	K10268	-	GO:0000209 protein polyubiquitination;GO:0000751 mitotic cell cycle arrest in response to pheromone;GO:0006974 cellular response to DNA damage stimulus;GO:0008152 metabolic process;GO:0016567 protein ubiquitination;GO:0031146 SCF-dependent proteasomal ubiquitin-dependent protein catabolic process;GO:0071406 cellular response to methylmercury	GO:0000142 cellular bud neck contractile ring;GO:0005634 nucleus;GO:0005737 cytoplasm;GO:0005739 mitochondrion;GO:0019005 SCF ubiquitin ligase complex	GO:0004842 ubiquitin-protein transferase activity;GO:0016874 ligase activity;GO:0030674 protein binding, bridging
TRINITY_DN155929_c0_g1_i1	221	0	0	0	6.26	0	0	-	-	-	-	-	Opsin-1 OS=Neurospora crassa (strain ATCC 24698 / 74-OR23-1A / CBS 708.71 / DSM 1257 / FGSC 987) GN=nop-1 PE=1 SV=1	sp|Q9UW81|NOP1_NEUCR	80.5	9.41e-19	hypothetical protein DOTSEDRAFT_67622 [Dothistroma septosporum NZE10]	gi|452846709|gb|EME48641.1|	127	1.67e-35	csl:COCSUDRAFT_42526	56.2	1.75e-09	-	-	GO:0006811 ion transport;GO:0034220 ion transmembrane transport	GO:0016020 membrane	GO:0005216 ion channel activity
TRINITY_DN155960_c0_g1_i1	217	0	0	0	7.02	0	0	-	-	-	-	-	-	-	-	-	formyltetrahydrofolate deformylase hydrolase [Alternaria alternata]	gi|1027162745|gb|OAG23116.1|	57.4	3.75e-09	-	-	-	-	-	GO:0006189 'de novo' IMP biosynthetic process;GO:0008152 metabolic process;GO:0009058 biosynthetic process	-	GO:0008864 formyltetrahydrofolate deformylase activity;GO:0016597 amino acid binding;GO:0016742 hydroxymethyl-, formyl- and related transferase activity
TRINITY_DN156060_c0_g1_i1	211		0	0	0	0	10.33	-	-	-	-	-	-	-	-	-	-	-	-	-	-	-	-	-	-	-	-	-
TRINITY_DN156081_c0_g1_i1	238	0	0	0	6.18	0	0	-	-	-	-	-	-	-	-	-	hypothetical protein MTR_7g088060 [Medicago truncatula]	gi|357509079|ref|XP_003624828.1|	58.2	9.72e-10	mtr:MTR_7g118250	68.6	4.02e-15	-	-	GO:0006355 regulation of transcription, DNA-templated;GO:0016573 histone acetylation;GO:0090502 RNA phosphodiester bond hydrolysis, endonucleolytic	GO:0005634 nucleus	GO:0003676 nucleic acid binding;GO:0003712 transcription cofactor activity;GO:0004402 histone acetyltransferase activity;GO:0004523 RNA-DNA hybrid ribonuclease activity;GO:0008270 zinc ion binding
TRINITY_DN156167_c0_g1_i1	205		0	0	0	0	12.69	-	-	-	-	-	-	-	-	-	hypothetical protein GUITHDRAFT_83519 [Guillardia theta CCMP2712]	gi|551630022|ref|XP_005817979.1|	59.3	8.51e-10	-	-	-	-	-	GO:0003333 amino acid transmembrane transport	GO:0016020 membrane;GO:0016021 integral component of membrane	GO:0015171 amino acid transmembrane transporter activity
TRINITY_DN156205_c0_g1_i1	205		0	0	0	0	12.69	-	-	-	-	-	-	-	-	-	-	-	-	-	-	-	-	-	-	-	-	-
TRINITY_DN156263_c0_g1_i1	218	0	0	0	6.82	0	0	-	-	-	-	-	-	-	-	-	-	-	-	-	-	-	-	-	-	-	-	-
TRINITY_DN156311_c0_g1_i1	201	0	0	0	18.11	0	0	-	-	-	-	-	-	-	-	-	-	-	-	-	-	-	-	-	-	-	-	-
TRINITY_DN156408_c0_g1_i1	219	0	0	0	6.63	0	0	-	-	-	-	-	-	-	-	-	-	-	-	-	-	-	-	-	-	-	-	-
TRINITY_DN156460_c0_g1_i1	201	0	0	0	6.04	0	0	Nucleotide transport and metabolism	KOG1096	YML035c	120	4.26e-33	AMP deaminase OS=Saccharomyces cerevisiae (strain ATCC 204508 / S288c) GN=AMD1 PE=1 SV=2	sp|P15274|AMPD_YEAST	120	1.76e-32	AMP deaminase [Rasamsonia emersonii CBS 393.64]	gi|915149496|ref|XP_013327446.1|	140	2.25e-38	mdm:103414308	114	4.63e-30	K01490	ko00230//Purine metabolism	GO:0009168 purine ribonucleoside monophosphate biosynthetic process;GO:0032264 IMP salvage	-	GO:0003876 AMP deaminase activity;GO:0019239 deaminase activity
TRINITY_DN156568_c0_g2_i1	321	0	0	0	6.14	0	0.75	-	-	-	-	-	-	-	-	-	-	-	-	-	-	-	-	-	-	-	-	-
TRINITY_DN156607_c0_g1_i1	210	0	0	0	13.1	0	0	Inorganic ion transport and metabolism	KOG0207	At1g63440	73.2	1.99e-16	Copper-exporting P-type ATPase A OS=Staphylococcus saprophyticus subsp. saprophyticus (strain ATCC 15305 / DSM 20229) GN=copA PE=3 SV=1	sp|Q4A0G1|COPA_STAS1	79.3	5.07e-18	hypothetical protein PHACADRAFT_264752 [Phanerochaete carnosa HHB-10118-sp]	gi|599402385|ref|XP_007401362.1|	85.5	6.46e-19	pda:103705522	79.7	1.09e-17	K17686	-	GO:0006812 cation transport;GO:0008152 metabolic process;GO:0030001 metal ion transport;GO:0098655 cation transmembrane transport	GO:0016021 integral component of membrane	GO:0000166 nucleotide binding;GO:0005507 copper ion binding;GO:0005524 ATP binding;GO:0016787 hydrolase activity;GO:0019829 cation-transporting ATPase activity;GO:0046872 metal ion binding
TRINITY_DN156615_c0_g1_i1	216	0	0	0	7.23	0	0	-	-	-	-	-	-	-	-	-	GYF domain protein [Rasamsonia emersonii CBS 393.64]	gi|915150009|ref|XP_013327547.1|	89	4.15e-20	-	-	-	-	-	-	-	-
TRINITY_DN156630_c0_g1_i1	220	0	0	0	6.44	0	0	-	-	-	-	-	-	-	-	-	-	-	-	-	-	-	-	-	-	-	-	-
TRINITY_DN156646_c0_g1_i1	218	0	0	0	6.82	0	0	General function prediction only	KOG0813	At3g10850	51.6	5.74e-09	Hydroxyacylglutathione hydrolase cytoplasmic OS=Arabidopsis thaliana GN=GLX2-2 PE=1 SV=2	sp|O24496|GLO2C_ARATH	51.6	2.38e-08	Metallo-hydrolase/oxidoreductase superfamily protein [Theobroma cacao]	gi|590570653|ref|XP_007011400.1|	56.2	8.68e-09	tcc:TCM_045584	56.2	1.27e-09	K01069	ko00620//Pyruvate metabolism	GO:0006623 protein targeting to vacuole;GO:0006750 glutathione biosynthetic process;GO:0019243 methylglyoxal catabolic process to D-lactate via S-lactoyl-glutathione;GO:0019288 isopentenyl diphosphate biosynthetic process, methylerythritol 4-phosphate pathway	GO:0005829 cytosol	GO:0004416 hydroxyacylglutathione hydrolase activity;GO:0008270 zinc ion binding;GO:0016787 hydrolase activity
TRINITY_DN156679_c0_g1_i1	201	0	0	0	12.07	0	0	-	-	-	-	-	-	-	-	-	hypothetical protein MTR_2g062865 [Medicago truncatula]	gi|922391487|ref|XP_013464157.1|	57	3.21e-10	-	-	-	-	-	-	-	-
TRINITY_DN156683_c0_g1_i1	209		0	0	0	0	11.03	-	-	-	-	-	-	-	-	-	-	-	-	-	-	-	-	-	-	-	-	-
TRINITY_DN156735_c0_g1_i1	203	0	0	0	11.18	0	0	-	-	-	-	-	-	-	-	-	-	-	-	-	-	-	-	-	-	-	-	-
TRINITY_DN156737_c0_g1_i1	208	0	0	0	9.34	0	0	Function unknown	KOG3746	Hs13899299	75.9	1.68e-17	Sestrin homolog OS=Dictyostelium discoideum GN=DDB_G0279427 PE=3 SV=1	sp|Q54WU6|SESN_DICDI	92.8	8.57e-23	hypothetical protein SDRG_11934 [Saprolegnia diclina VS20]	gi|669161296|ref|XP_008616210.1|	82	1.09e-17	gsl:Gasu_23000	74.7	5.51e-16	K10141	ko04115//p53 signaling pathway	GO:1901031 regulation of response to reactive oxygen species	GO:0005634 nucleus	-
TRINITY_DN156783_c0_g1_i1	222	0	0	0	6.09	0	0	-	-	-	-	-	-	-	-	-	hypothetical protein MTR_1g015230 [Medicago truncatula]	gi|922395333|ref|XP_003588916.2|	41.2	1.61e-06	mtr:MTR_1g015230	48.5	1.58e-09	-	-	-	-	-
TRINITY_DN156841_c0_g1_i1	208	0	0	0	9.34	0	0	-	-	-	-	-	-	-	-	-	-	-	-	-	-	-	-	-	-	-	-	-
TRINITY_DN156883_c0_g1_i1	208	0	0	0	9.34	0	0	General function prediction only	KOG1382	YDL024c	42.7	9.17e-06	Acid phosphatase PHO1 OS=Komagataella pastoris GN=PHO1 PE=2 SV=1	sp|P52291|PPA1_PICPA	57	3.86e-10	acid phosphatase PHO1 [Magnaporthiopsis poae ATCC 64411]	gi|835902976|gb|KLU93165.1|	105	2.4e-27	-	-	-	-	-	-	-	-
TRINITY_DN156902_c0_g1_i1	222	0	0	0	6.09	0	0	-	-	-	-	-	rRNA 2'-O-methyltransferase fibrillarin OS=Neurospora crassa (strain ATCC 24698 / 74-OR23-1A / CBS 708.71 / DSM 1257 / FGSC 987) GN=nop-1 PE=3 SV=2	sp|Q9HE26|FBRL_NEUCR	73.6	4.24e-16	hypothetical protein CTHT_0067980 [Chaetomium thermophilum var. thermophilum DSM 1495]	gi|576046432|ref|XP_006697089.1|	75.9	1e-15	dosa:Os02t0821800-01	71.2	3e-15	K14563	ko03008//Ribosome biogenesis in eukaryotes	GO:0006364 rRNA processing;GO:0008033 tRNA processing;GO:0032259 methylation	-	GO:0003723 RNA binding;GO:0008168 methyltransferase activity
TRINITY_DN156971_c0_g1_i1	202	0	0	0	11.62	0	0	-	-	-	-	-	-	-	-	-	-	-	-	-	-	-	-	-	-	-	-	-
TRINITY_DN157075_c0_g1_i1	219	0	0	0	9.94	0	0	-	-	-	-	-	-	-	-	-	-	-	-	-	-	-	-	-	-	-	-	-
TRINITY_DN157086_c0_g1_i1	214	0	0	0	7.69	0	0	-	-	-	-	-	1,3-beta-glucanosyltransferase ARB_07487 OS=Arthroderma benhamiae (strain ATCC MYA-4681 / CBS 112371) GN=ARB_07487 PE=1 SV=1	sp|D4ATC3|GAS1_ARTBC	107	6.49e-28	hypothetical protein CC77DRAFT_1028132 [Alternaria alternata]	gi|1027163838|gb|OAG24207.1|	149	3.88e-42	zma:100274422	102	1.29e-25	-	-	GO:0005975 carbohydrate metabolic process	GO:0005886 plasma membrane;GO:0016020 membrane;GO:0031225 anchored component of membrane	GO:0016740 transferase activity
TRINITY_DN157132_c0_g1_i1	206	0	0	0	10.02	0	0	-	-	-	-	-	Peroxidase 72 OS=Arabidopsis thaliana GN=PER72 PE=1 SV=1	sp|Q9FJZ9|PER72_ARATH	58.2	1.29e-10	peroxidase family protein [Medicago truncatula]	gi|922380497|ref|XP_013460478.1|	102	8.84e-26	gmx:100816056	78.6	1.28e-17	K00430	ko00940//Phenylpropanoid biosynthesis;ko00360//Phenylalanine metabolism;ko00680//Methane metabolism	GO:0006979 response to oxidative stress;GO:0055114 oxidation-reduction process	-	GO:0004601 peroxidase activity;GO:0016491 oxidoreductase activity;GO:0020037 heme binding;GO:0046872 metal ion binding
TRINITY_DN157304_c0_g1_i1	201		0	0	0	0	14.74	-	-	-	-	-	-	-	-	-	-	-	-	-	-	-	-	-	-	-	-	-
TRINITY_DN157306_c0_g1_i1	218	0	0	0	6.82	0	0	-	-	-	-	-	-	-	-	-	-	-	-	-	-	-	-	-	-	-	-	-
TRINITY_DN157341_c0_g1_i1	213	0	0	0	7.93	0	0	-	-	-	-	-	-	-	-	-	-	-	-	-	-	-	-	-	-	-	-	-
TRINITY_DN157523_c0_g1_i1	201	0	0	0	12.07	0	0	-	-	-	-	-	Uncharacterized kinase mug58 OS=Schizosaccharomyces pombe (strain 972 / ATCC 24843) GN=mug58 PE=1 SV=1	sp|Q9UUH3|MUG58_SCHPO	48.5	3.31e-07	conserved hypothetical protein [Byssochlamys spectabilis No. 5]	gi|557726997|dbj|GAD94401.1|	120	1.18e-32	cme:CYME_CMK141C	58.2	2.99e-10	K15918	ko00630//Glyoxylate and dicarboxylate metabolism;ko00260//Glycine, serine and threonine metabolism;ko00561//Glycerolipid metabolism	-	-	-
TRINITY_DN157529_c0_g1_i1	224	0	0	0	8.66	0	0	-	-	-	-	-	-	-	-	-	carboxylesteras-like protein [Alternaria alternata]	gi|1027157157|gb|OAG17541.1|	121	7.33e-32	-	-	-	-	-	GO:0008152 metabolic process	-	GO:0016787 hydrolase activity
TRINITY_DN157607_c0_g1_i1	219	0	0	0	6.63	0	0	-	-	-	-	-	-	-	-	-	Peroxisomal membrane anchor protein [Rasamsonia emersonii CBS 393.64]	gi|915149238|ref|XP_013327396.1|	86.7	2e-19	-	-	-	-	-	GO:0016560 protein import into peroxisome matrix, docking	GO:0005778 peroxisomal membrane	-
TRINITY_DN157651_c0_g1_i1	204	0	0	0	10.77	0	0	-	-	-	-	-	-	-	-	-	-	-	-	-	-	-	-	-	-	-	-	-
TRINITY_DN157752_c0_g1_i1	206		0	0	0	0	18.36	-	-	-	-	-	-	-	-	-	-	-	-	-	-	-	-	-	-	-	-	-
TRINITY_DN157854_c0_g1_i1	218	0	0	0	6.82	0	0	-	-	-	-	-	-	-	-	-	-	-	-	-	-	-	-	-	-	-	-	-
TRINITY_DN157882_c0_g1_i1	208		0	0	0	0	11.41	Cell cycle control, cell division, chromosome partitioning	KOG0654	CE03820	43.1	6.71e-06	Cyclin-J OS=Mus musculus GN=Ccnj PE=2 SV=2	sp|Q3TZI6|CCNJ_MOUSE	48.1	4.69e-07	-	-	-	-	-	-	-	-	-	-	-	-
TRINITY_DN157889_c0_g1_i1	206	0	0	0	10.02	0	0	-	-	-	-	-	-	-	-	-	-	-	-	-	-	-	-	-	-	-	-	-
TRINITY_DN157896_c0_g1_i1	220	0	0	0	6.44	0	0	Lipid transport and metabolism; Posttranslational modification, protein turnover, chaperones	KOG2541	CE07253	48.9	6.33e-08	Palmitoyl-protein thioesterase 3 OS=Dictyostelium discoideum GN=ppt3 PE=3 SV=1	sp|Q54CM0|PPT3_DICDI	60.1	2.52e-11	hypothetical protein [Absidia glauca]	gi|1021056235|emb|SAM07911.1|	69.7	1.75e-13	smo:SELMODRAFT_74606	51.6	9e-08	K01074	ko04142//Lysosome;ko00062//Fatty acid elongation	GO:0098734 macromolecule depalmitoylation	-	GO:0098599 palmitoyl hydrolase activity
TRINITY_DN157906_c0_g1_i1	299	0	0	0	6.23	0	0	-	-	-	-	-	-	-	-	-	-	-	-	-	-	-	-	-	-	-	-	-
TRINITY_DN158171_c0_g1_i1	223	0	0	0	11.86	0	0	-	-	-	-	-	-	-	-	-	-	-	-	-	-	-	-	-	-	-	-	-
TRINITY_DN158195_c0_g1_i1	207		0	0	0	0	11.82	Posttranslational modification, protein turnover, chaperones	KOG1051	YLL026w	59.7	9.12e-12	Heat shock protein 104 OS=Saccharomyces cerevisiae (strain ATCC 204508 / S288c) GN=HSP104 PE=1 SV=2	sp|P31539|HS104_YEAST	59.7	3.78e-11	ATP-dependent chaperone ClpB [Spizellomyces punctatus DAOM BR117]	gi|1026994672|ref|XP_016607280.1|	80.9	2.58e-17	gsl:Gasu_03700	65.9	8.22e-13	K03695	-	GO:0019538 protein metabolic process	-	GO:0000166 nucleotide binding;GO:0005524 ATP binding
TRINITY_DN158210_c0_g1_i1	213		0	0	0	0	9.69	-	-	-	-	-	Uncharacterized protein C22G7.07c OS=Schizosaccharomyces pombe (strain 972 / ATCC 24843) GN=SPAC22G7.07c PE=3 SV=2	sp|Q09800|YAA7_SCHPO	52.8	9.88e-09	methyltransferase [Ascochyta rabiei]	gi|1020707954|gb|KZM27808.1|	130	1e-35	ppp:PHYPADRAFT_206270	48.1	1.12e-06	-	-	GO:0006139 nucleobase-containing compound metabolic process;GO:0032259 methylation	GO:0005829 cytosol	GO:0008168 methyltransferase activity
TRINITY_DN158268_c0_g1_i1	221	0	0	0	6.26	0	0	Cytoskeleton; Cell cycle control, cell division, chromosome partitioning	KOG0028	At5g54490	106	4.21e-31	Calcium-binding protein PBP1 OS=Arabidopsis thaliana GN=PBP1 PE=1 SV=1	sp|Q9LSQ6|PBP1_ARATH	106	1.75e-30	PREDICTED: calcium-binding protein PBP1-like [Brassica rapa]	gi|685272054|ref|XP_009127085.1|	149	2.63e-45	brp:103851959	149	3.86e-46	-	-	-	-	GO:0005509 calcium ion binding
TRINITY_DN158271_c0_g1_i1	202	0	0	0	11.62	0	0	Energy production and conversion	KOG3378	YGR234w	64.3	1.71e-13	Flavohemoprotein OS=Bordetella parapertussis (strain 12822 / ATCC BAA-587 / NCTC 13253) GN=hmp PE=3 SV=1	sp|Q7TTP2|HMP_BORPA	80.1	1.6e-18	Nitric oxide dioxygenase [Rasamsonia emersonii CBS 393.64]	gi|915135037|ref|XP_013324797.1|	117	1.08e-30	ccp:CHC_T00008774001	47	3.01e-06	-	-	GO:0015671 oxygen transport;GO:0055114 oxidation-reduction process	-	GO:0005506 iron ion binding;GO:0016491 oxidoreductase activity;GO:0020037 heme binding
TRINITY_DN158409_c0_g1_i1	211	0	0	0	8.45	0	0	Posttranslational modification, protein turnover, chaperones	KOG0174	Hs14774499	74.3	1.83e-17	Proteasome subunit beta type-6 OS=Dictyostelium discoideum GN=psmB6 PE=1 SV=1	sp|Q55GJ6|PSB6_DICDI	90.9	2.16e-23	Proteasome subunit beta type-6 [Rozella allomycis CSF55]	gi|528890214|gb|EPZ30856.1|	89.4	1.27e-21	ccp:CHC_T00008406001	86.7	2.87e-21	K02738	ko03050//Proteasome	GO:0006508 proteolysis;GO:0051603 proteolysis involved in cellular protein catabolic process	GO:0000502 proteasome complex;GO:0005634 nucleus;GO:0005737 cytoplasm;GO:0005839 proteasome core complex	GO:0004175 endopeptidase activity;GO:0004298 threonine-type endopeptidase activity;GO:0008233 peptidase activity;GO:0016787 hydrolase activity
TRINITY_DN158429_c0_g1_i1	204	0	0	0	10.77	0	0	Signal transduction mechanisms	KOG0192	Hs22064845	46.2	5.26e-07	Serine/threonine-protein phosphatase 6 regulatory ankyrin repeat subunit C OS=Mus musculus GN=Ankrd52 PE=1 SV=1	sp|Q8BTI7|ANR52_MOUSE	48.1	4.2e-07	hypothetical protein L917_14103, partial [Phytophthora parasitica]	gi|568012287|gb|ETL86465.1|	53.5	1.02e-07	sly:101250015	48.5	6.26e-07	K06694	-	-	-	-
TRINITY_DN158437_c0_g1_i1	201	0	0	0	6.04	0	0	-	-	-	-	-	-	-	-	-	-	-	-	-	-	-	-	-	-	-	-	-
TRINITY_DN158444_c0_g1_i1	206		0	0	0	0	12.24	-	-	-	-	-	-	-	-	-	PQ loop repeat protein [Alternaria alternata]	gi|1027153856|gb|OAG14255.1|	103	1.74e-26	-	-	-	-	-	-	-	-
TRINITY_DN158600_c0_g1_i1	217	0	0	0	7.02	0	0	-	-	-	-	-	-	-	-	-	-	-	-	-	-	-	-	-	-	-	-	-
TRINITY_DN158611_c0_g1_i1	231		0	0	0	0	11.85	-	-	-	-	-	Multifunctional methyltransferase subunit trm112 OS=Neurospora crassa (strain ATCC 24698 / 74-OR23-1A / CBS 708.71 / DSM 1257 / FGSC 987) GN=rmt-1 PE=3 SV=1	sp|Q8X0S4|TR112_NEUCR	53.9	8.37e-10	hypothetical protein ST47_g7226 [Ascochyta rabiei]	gi|1020701002|gb|KZM21631.1|	84.7	3.18e-20	-	-	-	-	-	GO:0000470 maturation of LSU-rRNA;GO:0018364 peptidyl-glutamine methylation;GO:0030488 tRNA methylation;GO:0030490 maturation of SSU-rRNA;GO:0042273 ribosomal large subunit biogenesis;GO:0042274 ribosomal small subunit biogenesis;GO:0070476 rRNA (guanine-N7)-methylation	GO:0005634 nucleus;GO:0005829 cytosol;GO:0035657 eRF1 methyltransferase complex;GO:0043528 tRNA (m2G10) methyltransferase complex	-
TRINITY_DN158616_c0_g1_i1	221	0	0	0	6.26	0	0	-	-	-	-	-	-	-	-	-	-	-	-	-	-	-	-	-	-	-	-	-
TRINITY_DN158624_c0_g1_i1	209	0	0	0	9.03	0	0	-	-	-	-	-	-	-	-	-	myo-inositol-1(or 4)-monophosphatase [Talaromyces islandicus]	gi|816189131|emb|CRG88724.1|	112	9.66e-30	-	-	-	-	-	GO:0046854 phosphatidylinositol phosphorylation	-	-
TRINITY_DN158638_c0_g1_i1	238	0	0	0	6.18	0	0	-	-	-	-	-	-	-	-	-	-	-	-	-	-	-	-	-	-	-	-	-
TRINITY_DN158650_c0_g1_i1	215		0	0	0	0	9.11	General function prediction only	KOG2421	YPL110c_3	87.8	8.32e-22	Glycerophosphodiester phosphodiesterase GDE1 OS=Ashbya gossypii (strain ATCC 10895 / CBS 109.51 / FGSC 9923 / NRRL Y-1056) GN=GDE1 PE=3 SV=2	sp|Q74ZH9|GDE1_ASHGO	91.7	2.74e-22	phosphoric diester hydrolase [Ascochyta rabiei]	gi|1020700536|gb|KZM21212.1|	153	1.09e-42	-	-	-	-	-	GO:0006629 lipid metabolic process;GO:0046475 glycerophospholipid catabolic process	GO:0005737 cytoplasm;GO:0005829 cytosol;GO:0005840 ribosome	GO:0008081 phosphoric diester hydrolase activity;GO:0047389 glycerophosphocholine phosphodiesterase activity
TRINITY_DN158654_c0_g1_i1	209	0	0	0	9.03	0	0	-	-	-	-	-	-	-	-	-	-	-	-	-	-	-	-	-	-	-	-	-
TRINITY_DN158728_c0_g1_i1	202	0	0	0	11.62	0	0	-	-	-	-	-	-	-	-	-	hypothetical protein CCM_07300 [Cordyceps militaris CM01]	gi|573989161|ref|XP_006672501.1|	57	5.39e-09	-	-	-	-	-	-	-	-
TRINITY_DN158796_c0_g1_i1	209		0	0	0	0	11.03	-	-	-	-	-	-	-	-	-	hypothetical protein ST47_g1435 [Ascochyta rabiei]	gi|1020707567|gb|KZM27460.1|	120	7.58e-32	-	-	-	-	-	-	-	-
TRINITY_DN158862_c0_g1_i1	208	0	0	0	9.34	0	0	-	-	-	-	-	-	-	-	-	NB-ARC and TPR domain-containing protein [Colletotrichum tofieldiae]	gi|1020431595|gb|KZL67691.1|	78.6	6.52e-17	vcn:VOLCADRAFT_91758	47	3.31e-06	-	-	-	-	GO:0043531 ADP binding
TRINITY_DN158920_c0_g1_i1	216	0	0	0	7.23	0	0	-	-	-	-	-	-	-	-	-	-	-	-	-	-	-	-	-	-	-	-	-
TRINITY_DN158958_c0_g1_i1	218	0	0	0	6.82	0	0	-	-	-	-	-	-	-	-	-	-	-	-	-	-	-	-	-	-	-	-	-
TRINITY_DN159005_c0_g1_i1	208		0	0	0	0	11.41	-	-	-	-	-	-	-	-	-	hypothetical protein ST47_g3698 [Ascochyta rabiei]	gi|1020704972|gb|KZM25151.1|	49.7	2.67e-06	-	-	-	-	-	-	-	-
TRINITY_DN159103_c0_g1_i1	229		0	0	0	0	9.33	-	-	-	-	-	-	-	-	-	-	-	-	-	-	-	-	-	-	-	-	-
TRINITY_DN15920_c0_g1_i1	220	0	0	0	6.44	0	0	-	-	-	-	-	Probable pectin lyase A OS=Aspergillus clavatus (strain ATCC 1007 / CBS 513.65 / DSM 816 / NCTC 3887 / NRRL 1) GN=pelA PE=3 SV=1	sp|A1CFS2|PELA_ASPCL	109	2.74e-29	pectin lyase A precursor [Alternaria alternata]	gi|1027161603|gb|OAG21976.1|	154	5.4e-45	-	-	-	-	-	GO:0000272 polysaccharide catabolic process;GO:0005975 carbohydrate metabolic process	GO:0005576 extracellular region	GO:0016829 lyase activity
TRINITY_DN159204_c0_g1_i1	201	0	0	0	12.07	0	0	-	-	-	-	-	Mitochondrial metalloendopeptidase OMA1 OS=Schizosaccharomyces pombe (strain 972 / ATCC 24843) GN=oma1 PE=3 SV=1	sp|Q9P7G4|OMA1_SCHPO	82	2.39e-19	hypothetical protein GLAREA_04376 [Glarea lozoyensis ATCC 20868]	gi|636765541|ref|XP_008084944.1|	93.6	3.83e-22	gsl:Gasu_41070	84.7	1.05e-19	-	-	GO:0006508 proteolysis	GO:0016020 membrane	GO:0004222 metalloendopeptidase activity;GO:0008233 peptidase activity;GO:0008237 metallopeptidase activity;GO:0016787 hydrolase activity
TRINITY_DN159262_c0_g1_i1	217	0	0	0	7.02	0	0	-	-	-	-	-	-	-	-	-	-	-	-	-	-	-	-	-	-	-	-	-
TRINITY_DN159323_c0_g1_i1	227		0	0	0	0	9.8	-	-	-	-	-	SH3 domain-containing protein PJ696.02 OS=Schizosaccharomyces pombe (strain 972 / ATCC 24843) GN=SPAPJ696.02 PE=1 SV=1	sp|Q9URW6|YIE2_SCHPO	56.2	7.95e-10	SH3 domain-containing protein [Tolypocladium ophioglossoides CBS 100239]	gi|908386680|gb|KND87415.1|	130	4.67e-36	smo:SELMODRAFT_175464	56.2	1.86e-09	-	-	-	-	-
TRINITY_DN159514_c0_g1_i1	215		0	0	0	0	9.11	-	-	-	-	-	-	-	-	-	cytochrome P450 monooxygenase [Alternaria alternata]	gi|1027160679|gb|OAG21054.1|	153	9.25e-44	-	-	-	-	-	-	-	-
TRINITY_DN159570_c0_g1_i1	219	0	0	0	6.63	0	0	-	-	-	-	-	-	-	-	-	-	-	-	-	-	-	-	-	-	-	-	-
TRINITY_DN159591_c0_g1_i1	206	0	0	0	10.02	0	0	-	-	-	-	-	-	-	-	-	-	-	-	-	-	-	-	-	-	-	-	-
TRINITY_DN159676_c0_g1_i1	222	0	0	0	6.09	0	0	Energy production and conversion	KOG1526	CE03436	119	1.82e-33	Isocitrate dehydrogenase [NADP] cytoplasmic OS=Microtus mexicanus GN=IDH1 PE=2 SV=1	sp|Q9Z2K9|IDHC_MICME	119	1.35e-32	Similar to Isocitrate dehydrogenase [NADP], mitochondrial; acc. no. P79089 [Pyronema omphalodes CBS 100304]	gi|549054049|emb|CCX07057.1|	129	4.26e-35	cre:CHLREDRAFT_196567	119	7.92e-32	K00031	ko00480//Glutathione metabolism;ko04146//Peroxisome;ko00720//Carbon fixation pathways in prokaryotes;ko00020//Citrate cycle (TCA cycle)	GO:0006099 tricarboxylic acid cycle;GO:0006102 isocitrate metabolic process;GO:0055114 oxidation-reduction process	-	GO:0000287 magnesium ion binding;GO:0004450 isocitrate dehydrogenase (NADP+) activity;GO:0016491 oxidoreductase activity;GO:0016616 oxidoreductase activity, acting on the CH-OH group of donors, NAD or NADP as acceptor;GO:0046872 metal ion binding;GO:0051287 NAD binding
TRINITY_DN15968_c0_g1_i1	202	0	0	0	11.62	0	0	-	-	-	-	-	Thaumatin-like protein 1 OS=Pyrus pyrifolia GN=TL1 PE=1 SV=1	sp|O80327|TLP1_PYRPY	88.2	3.24e-22	allergen Pru protein, putative [Medicago truncatula]	gi|922391814|ref|XP_013464319.1|	103	1.06e-26	pper:PRUPE_ppa025994mg	91.7	2.72e-23	-	-	-	-	-
TRINITY_DN159824_c0_g1_i1	216	0	0	0	7.23	0	0	Posttranslational modification, protein turnover, chaperones	KOG0358	Hs5453605	101	1.58e-26	T-complex protein 1 subunit delta OS=Homo sapiens GN=CCT4 PE=1 SV=4	sp|P50991|TCPD_HUMAN	102	2.82e-26	T-complex protein 1 subunit delta [Alternaria alternata]	gi|1027154585|gb|OAG14979.1|	148	1.12e-41	mpp:MICPUCDRAFT_47517	98.6	2.36e-24	K09496	-	GO:0006457 protein folding	GO:0005634 nucleus;GO:0005737 cytoplasm;GO:0005829 cytosol;GO:0005832 chaperonin-containing T-complex	GO:0000166 nucleotide binding;GO:0005524 ATP binding;GO:0051082 unfolded protein binding
TRINITY_DN159993_c0_g1_i1	221	0	0	0	6.26	0	0	-	-	-	-	-	-	-	-	-	-	-	-	-	-	-	-	-	-	-	-	-
TRINITY_DN160003_c0_g1_i1	223	0	0	0	8.9	0	3.63	-	-	-	-	-	-	-	-	-	histidine permease [Alternaria alternata]	gi|1027156141|gb|OAG16528.1|	112	1.9e-28	-	-	-	-	-	GO:0003333 amino acid transmembrane transport;GO:0006810 transport;GO:0006865 amino acid transport;GO:0055085 transmembrane transport	GO:0016020 membrane;GO:0016021 integral component of membrane	GO:0015171 amino acid transmembrane transporter activity
TRINITY_DN160029_c0_g1_i1	218	0	0	0	6.82	0	0	-	-	-	-	-	-	-	-	-	putative duf907 domain protein [Neofusicoccum parvum UCRNP2]	gi|615412654|ref|XP_007584008.1|	102	9.56e-25	-	-	-	-	-	-	-	-
TRINITY_DN160125_c0_g1_i1	232	0	0	0	7.09	0	0	-	-	-	-	-	-	-	-	-	-	-	-	-	-	-	-	-	-	-	-	-
TRINITY_DN160143_c0_g1_i1	207	0	0	0	9.67	0	0	-	-	-	-	-	-	-	-	-	-	-	-	-	-	-	-	-	-	-	-	-
TRINITY_DN160227_c0_g1_i1	208		0	0	0	0	11.41	General function prediction only	KOG0118	At1g47490	110	5.31e-30	Polyadenylate-binding protein RBP47C OS=Arabidopsis thaliana GN=RBP47C PE=2 SV=1	sp|Q9SX79|RB47C_ARATH	110	2.2e-29	PREDICTED: polyadenylate-binding protein RBP47C-like [Brassica napus]	gi|923924948|ref|XP_013731514.1|	150	2.94e-43	brp:103839291	149	5.06e-44	-	-	-	-	-
TRINITY_DN160245_c0_g1_i1	217	0	0	0	7.02	0	0	-	-	-	-	-	-	-	-	-	-	-	-	-	-	-	-	-	-	-	-	-
TRINITY_DN160358_c0_g1_i1	202	0	0	0	11.62	0	0	Secondary metabolites biosynthesis, transport and catabolism; Carbohydrate transport and metabolism	KOG2741	Hs7657212	70.1	1.33e-15	Trans-1,2-dihydrobenzene-1,2-diol dehydrogenase OS=Sus scrofa GN=DHDH PE=1 SV=1	sp|Q9TV69|DHDH_PIG	76.6	2.06e-17	hypothetical protein MBM_07179 [Marssonina brunnea f. sp. 'multigermtubi' MB_m1]	gi|597584023|ref|XP_007295068.1|	124	1.29e-33	vcn:VOLCADRAFT_118462	64.3	2.52e-12	-	-	GO:0055114 oxidation-reduction process	-	GO:0016491 oxidoreductase activity
TRINITY_DN16040_c0_g1_i1	207		0	0	0	0	11.82	-	-	-	-	-	-	-	-	-	-	-	-	-	-	-	-	-	-	-	-	-
TRINITY_DN160412_c0_g1_i1	213		0	0	0	0	14.53	-	-	-	-	-	-	-	-	-	-	-	-	-	-	-	-	-	-	-	-	-
TRINITY_DN160430_c0_g1_i1	221	0	0	0	12.53	0	0	-	-	-	-	-	-	-	-	-	-	-	-	-	-	-	-	-	-	-	-	-
TRINITY_DN160456_c0_g1_i1	209	0	0	0	9.03	0	0	Nucleotide transport and metabolism	KOG4494	Hs20270339	57.8	5.12e-11	Soluble calcium-activated nucleotidase 1 OS=Rattus norvegicus GN=Cant1 PE=1 SV=1	sp|Q8K4Y7|CANT1_RAT	58.9	6.31e-11	hypothetical protein EMIHUDRAFT_367133, partial [Emiliania huxleyi CCMP1516]	gi|551586952|ref|XP_005778489.1|	58.9	7.65e-10	-	-	-	-	-	GO:0008152 metabolic process	-	GO:0005509 calcium ion binding;GO:0016462 pyrophosphatase activity
TRINITY_DN160545_c0_g1_i1	218	0	0	0	6.82	0	0	-	-	-	-	-	-	-	-	-	-	-	-	-	-	-	-	-	-	-	-	-
TRINITY_DN160731_c0_g1_i1	209		0	0	0	0	11.03	-	-	-	-	-	-	-	-	-	hypothetical protein ST47_g3066 [Ascochyta rabiei]	gi|1020705723|gb|KZM25830.1|	101	1.68e-24	-	-	-	-	-	-	-	-
TRINITY_DN160762_c0_g1_i1	202	0	0	0	11.62	0	0	-	-	-	-	-	-	-	-	-	-	-	-	-	-	-	-	-	-	-	-	-
TRINITY_DN160822_c0_g1_i1	204	0	0	0	10.77	0	0	-	-	-	-	-	-	-	-	-	-	-	-	-	-	-	-	-	-	-	-	-
TRINITY_DN160850_c0_g1_i1	206	0	0	0	10.02	0	0	-	-	-	-	-	-	-	-	-	-	-	-	-	-	-	-	-	-	-	-	-
TRINITY_DN160896_c0_g1_i1	214	0	0	0	7.69	0	0	Cytoskeleton	KOG0677	Hs5031571	113	2.75e-31	Actin-related protein 2 OS=Xenopus tropicalis GN=actr2 PE=2 SV=1	sp|Q5BL41|ARP2_XENTR	116	6.47e-32	Actin/actin-like protein [Gonapodya prolifera JEL478]	gi|1001606249|gb|KXS10095.1|	116	1.57e-30	smo:SELMODRAFT_113120	100	1.68e-25	K17260	-	GO:0007015 actin filament organization;GO:0034314 Arp2/3 complex-mediated actin nucleation	GO:0005856 cytoskeleton;GO:0005885 Arp2/3 protein complex	GO:0000166 nucleotide binding;GO:0005524 ATP binding
TRINITY_DN160932_c0_g1_i1	203	0	0	0	11.18	0	0	-	-	-	-	-	-	-	-	-	envelope-like protein [Glycine max]	gi|29423277|gb|AAO73526.1|	65.9	5.01e-12	cmo:103496990	61.2	2.87e-11	-	-	-	-	-
TRINITY_DN160949_c0_g1_i1	221	0	0	0	6.26	0	0	-	-	-	-	-	-	-	-	-	hypothetical protein MTR_1g028880 [Medicago truncatula]	gi|922398462|ref|XP_013466393.1|	42	4.6e-11	-	-	-	-	-	-	-	-
TRINITY_DN160990_c0_g1_i1	204		0	0	0	0	13.16	-	-	-	-	-	-	-	-	-	-	-	-	-	-	-	-	-	-	-	-	-
TRINITY_DN161011_c0_g1_i1	207	0	0	0	9.67	0	0	-	-	-	-	-	-	-	-	-	-	-	-	-	-	-	-	-	-	-	-	-
TRINITY_DN161074_c0_g1_i1	214	0	0	0	11.53	0	0	-	-	-	-	-	-	-	-	-	-	-	-	-	-	-	-	-	-	-	-	-
TRINITY_DN161076_c0_g1_i1	205	0	0	0	10.39	0	0	Secondary metabolites biosynthesis, transport and catabolism	KOG1205	At3g47350	56.2	1.22e-10	Uncharacterized oxidoreductase YbbO OS=Escherichia coli (strain K12) GN=ybbO PE=3 SV=1	sp|P0AFP4|YBBO_ECOLI	59.7	2.59e-11	NAD(P)-binding protein [Exidia glandulosa HHB12029]	gi|1024106642|gb|KZV97841.1|	74.3	2.13e-15	tcc:TCM_014683	63.5	3.38e-12	K06123	ko00565//Ether lipid metabolism;ko00564//Glycerophospholipid metabolism	GO:0008152 metabolic process;GO:0055114 oxidation-reduction process	-	GO:0016491 oxidoreductase activity
TRINITY_DN161114_c0_g1_i1	218	0	0	0	6.82	0	0	-	-	-	-	-	-	-	-	-	-	-	-	-	-	-	-	-	-	-	-	-
TRINITY_DN161260_c0_g1_i1	629		0	0	0	0	11.64	-	-	-	-	-	-	-	-	-	-	-	-	-	-	-	-	-	-	-	-	-
TRINITY_DN161438_c0_g1_i1	201	0	0	0	6.04	0	0	Energy production and conversion	KOG1713	Hs4758788	64.3	9.77e-14	NADH-ubiquinone oxidoreductase 30.4 kDa subunit, mitochondrial OS=Neurospora crassa (strain ATCC 24698 / 74-OR23-1A / CBS 708.71 / DSM 1257 / FGSC 987) GN=nuo-31 PE=2 SV=2	sp|P23710|NDUS3_NEUCR	116	7.54e-33	NADH dehydrogenase iron-sulfur protein 3 mitochondrial precursor [Alternaria alternata]	gi|1027160491|gb|OAG20867.1|	140	8.58e-41	mis:MicpuN_mit80	55.8	9.45e-10	K03936	ko00190//Oxidative phosphorylation	GO:0055114 oxidation-reduction process	-	GO:0008137 NADH dehydrogenase (ubiquinone) activity;GO:0016491 oxidoreductase activity;GO:0016651 oxidoreductase activity, acting on NAD(P)H
TRINITY_DN161697_c0_g1_i1	232	0	0	0	7.09	0	0	-	-	-	-	-	-	-	-	-	-	-	-	-	-	-	-	-	-	-	-	-
TRINITY_DN161808_c0_g1_i1	217	0	0	0	7.02	0	0	-	-	-	-	-	-	-	-	-	-	-	-	-	-	-	-	-	-	-	-	-
TRINITY_DN161882_c0_g1_i1	220	0	0	0	6.44	0	0	-	-	-	-	-	-	-	-	-	hypothetical protein BDEG_23717 [Batrachochytrium dendrobatidis JEL423]	gi|1028571616|gb|OAJ39920.1|	68.6	1.17e-13	olu:OSTLU_38159	57.4	7.56e-10	-	-	GO:0008610 lipid biosynthetic process;GO:0032259 methylation	-	GO:0008757 S-adenosylmethionine-dependent methyltransferase activity
TRINITY_DN161902_c0_g1_i1	205		0	0	0	0	12.69	General function prediction only	KOG1075	At2g17910	54.7	4.81e-10	-	-	-	-	RNA-directed DNA polymerase (Reverse transcriptase) [Medicago truncatula]	gi|124360869|gb|ABN08841.1|	76.3	9.43e-16	mtr:MTR_5g026890	75.1	4.22e-16	K07466	ko03030//DNA replication;ko03440//Homologous recombination;ko03430//Mismatch repair;ko03420//Nucleotide excision repair;ko03460//Fanconi anemia pathway	GO:0006278 RNA-dependent DNA biosynthetic process	-	GO:0003964 RNA-directed DNA polymerase activity
TRINITY_DN162006_c0_g1_i1	205		0	0	0	0	12.69	General function prediction only	KOG4197	At1g08070	87.4	1.38e-21	Pentatricopeptide repeat-containing protein At1g08070, chloroplastic OS=Arabidopsis thaliana GN=PCMP-H12 PE=2 SV=1	sp|Q9LN01|PPR21_ARATH	87.4	5.72e-21	PPR containing plant-like protein [Medicago truncatula]	gi|922386448|ref|XP_003595556.2|	150	4.27e-42	mtr:MTR_2g049310	150	9.83e-43	-	-	-	-	-
TRINITY_DN162018_c0_g1_i1	218	0	0	0	6.82	0	0	-	-	-	-	-	-	-	-	-	-	-	-	-	-	-	-	-	-	-	-	-
TRINITY_DN162030_c0_g1_i1	215		0	0	0	0	9.11	-	-	-	-	-	Multiphosphoryl transfer protein OS=Escherichia coli (strain K12) GN=fruB PE=2 SV=1	sp|P69811|PTFAH_ECOLI	146	1.84e-43	PTS system fructose-specific EIIABC component [Beauveria bassiana D1-5]	gi|701779914|gb|KGQ13275.1|	85.5	7.42e-19	-	-	-	-	-	GO:0006810 transport;GO:0009401 phosphoenolpyruvate-dependent sugar phosphotransferase system;GO:0015797 mannitol transport;GO:0015992 proton transport;GO:0034219 carbohydrate transmembrane transport	GO:0016020 membrane;GO:0016021 integral component of membrane	GO:0005215 transporter activity;GO:0005351 sugar:proton symporter activity;GO:0008982 protein-N(PI)-phosphohistidine-sugar phosphotransferase activity;GO:0022872 protein-N(PI)-phosphohistidine-mannitol phosphotransferase system transmembrane transporter activity
TRINITY_DN162089_c0_g1_i1	209	0	0	0	9.03	0	0	-	-	-	-	-	-	-	-	-	-	-	-	-	-	-	-	-	-	-	-	-
TRINITY_DN16234_c0_g1_i1	767	0	0	0	18.27	0	0.97	-	-	-	-	-	-	-	-	-	hypothetical protein MTR_1g091930 [Medicago truncatula]	gi|922404744|ref|XP_013469358.1|	68.9	1.9e-12	-	-	-	-	-	-	-	-
TRINITY_DN162352_c0_g1_i1	208	0	0	0	9.34	0	0	-	-	-	-	-	-	-	-	-	-	-	-	-	-	-	-	-	-	-	-	-
TRINITY_DN162431_c0_g1_i1	219	0	0	0	9.94	0	0	-	-	-	-	-	-	-	-	-	-	-	-	-	-	-	-	-	-	-	-	-
TRINITY_DN162448_c0_g1_i1	211	0	0	0	21.13	0	0	-	-	-	-	-	-	-	-	-	-	-	-	-	-	-	-	-	-	-	-	-
TRINITY_DN162593_c0_g1_i1	215		0	0	0	0	9.11	-	-	-	-	-	-	-	-	-	-	-	-	-	-	-	-	-	-	-	-	-
TRINITY_DN162693_c0_g1_i1	223	0	0	0	11.86	0	0	-	-	-	-	-	-	-	-	-	-	-	-	-	-	-	-	-	-	-	-	-
TRINITY_DN162753_c0_g1_i1	211	0	0	0	8.45	0	0	Transcription	KOG0392	7300091	44.3	2.71e-06	-	-	-	-	-	-	-	-	-	-	-	-	-	-	-	-
TRINITY_DN162802_c0_g1_i1	223	0	0	0	8.9	0	0	-	-	-	-	-	-	-	-	-	-	-	-	-	-	-	-	-	-	-	-	-
TRINITY_DN162815_c0_g1_i1	201	0	0	0	12.07	0	0	-	-	-	-	-	-	-	-	-	hypothetical protein MTR_6g086840 [Medicago truncatula]	gi|922354571|ref|XP_013453100.1|	51.2	1.28e-07	mtr:MTR_4g083460	51.6	7.99e-08	K13338	ko04146//Peroxisome	-	-	-
TRINITY_DN162852_c0_g1_i1	216	0	0	0	7.23	0	0	-	-	-	-	-	-	-	-	-	-	-	-	-	-	-	-	-	-	-	-	-
TRINITY_DN162973_c0_g1_i1	214	0	0	0	7.69	0	0	-	-	-	-	-	-	-	-	-	predicted protein [Physcomitrella patens]	gi|168016685|ref|XP_001760879.1|	86.7	4.81e-20	ppp:PHYPADRAFT_162638	86.7	7.07e-21	-	-	-	-	-
TRINITY_DN162990_c0_g1_i1	212	0	0	0	8.18	0	0	-	-	-	-	-	-	-	-	-	-	-	-	-	-	-	-	-	-	-	-	-
TRINITY_DN162997_c0_g1_i1	205	0	0	0	10.39	0	0	General function prediction only	KOG0017	At1g44510	83.2	5.38e-20	Uncharacterized mitochondrial protein AtMg00810 OS=Arabidopsis thaliana GN=AtMg00810 PE=4 SV=1	sp|P92519|M810_ARATH	61.2	6.39e-12	hypothetical protein LR48_Vigan661s000900 [Vigna angularis]	gi|920682600|gb|KOM29372.1|	125	4.83e-35	mtr:MTR_2g064610	119	6.97e-34	-	-	-	-	-
TRINITY_DN163011_c0_g1_i1	222		0	0	0	0	11.17	-	-	-	-	-	Probable cytokinin riboside 5'-monophosphate phosphoribohydrolase LOGL3 OS=Oryza sativa subsp. japonica GN=LOGL3 PE=2 SV=1	sp|Q8H7U8|LOGL3_ORYSJ	60.1	1.54e-11	hypothetical protein GLYMA_17G257200 [Glycine max]	gi|947056480|gb|KRH05933.1|	75.9	2.59e-17	gmx:100814612	76.6	1.84e-17	K06966	-	-	-	-
TRINITY_DN163022_c0_g1_i1	213	0	0	0	7.93	0	0	-	-	-	-	-	-	-	-	-	cytochrome C biogenesis protein ccsA [Medicago truncatula]	gi|922367081|ref|XP_013455707.1|	73.6	8.52e-15	mtr:MTR_4g051520	60.5	5.17e-11	-	-	-	-	-
TRINITY_DN163046_c0_g1_i1	214	0	0	0	15.37	0	0	-	-	-	-	-	Endoplasmic reticulum oxidoreductin-1 OS=Neurospora crassa (strain ATCC 24698 / 74-OR23-1A / CBS 708.71 / DSM 1257 / FGSC 987) GN=ero-1 PE=3 SV=1	sp|Q7SEY9|ERO1_NEUCR	72.4	1.56e-15	endoplasmic oxidoreductin [Alternaria alternata]	gi|1027161228|gb|OAG21602.1|	153	2.37e-43	ppp:PHYPADRAFT_23278	48.9	6.3e-07	K10950	ko04141//Protein processing in endoplasmic reticulum	GO:0006457 protein folding;GO:0034975 protein folding in endoplasmic reticulum;GO:0055114 oxidation-reduction process	GO:0005783 endoplasmic reticulum	GO:0003756 protein disulfide isomerase activity;GO:0016671 oxidoreductase activity, acting on a sulfur group of donors, disulfide as acceptor;GO:0016972 thiol oxidase activity
TRINITY_DN163156_c0_g1_i1	204	0	0	0	10.77	0	0	-	-	-	-	-	Calcium influx-promoting protein ehs1 OS=Schizosaccharomyces pombe (strain 972 / ATCC 24843) GN=ehs1 PE=3 SV=1	sp|Q10063|EHS1_SCHPO	62	6.38e-12	hypothetical protein CC77DRAFT_1082592 [Alternaria alternata]	gi|1027153989|gb|OAG14387.1|	149	1.06e-41	-	-	-	-	-	GO:0000747 conjugation with cellular fusion;GO:0030437 ascospore formation;GO:0098703 calcium ion import across plasma membrane;GO:1990035 calcium ion import into cell	GO:0005829 cytosol;GO:0005886 plasma membrane;GO:0016020 membrane	GO:0015275 stretch-activated, cation-selective, calcium channel activity
TRINITY_DN163176_c0_g1_i1	220	0	0	0	6.44	0	0	-	-	-	-	-	-	-	-	-	hypothetical protein NECHADRAFT_32130 [Nectria haematococca mpVI 77-13-4]	gi|302927128|ref|XP_003054433.1|	88.2	9.41e-20	-	-	-	-	-	-	-	-
TRINITY_DN163194_c0_g1_i1	217	0	0	0	7.02	0	0	Cytoskeleton	KOG0836	7291228	70.5	7.81e-16	F-actin-capping protein subunit alpha OS=Drosophila melanogaster GN=cpa PE=2 SV=1	sp|Q9W2N0|CAPZA_DROME	70.5	3.24e-15	unknown [Lotus japonicus]	gi|388511395|gb|AFK43759.1|	78.2	8.2e-17	ppp:PHYPADRAFT_56263	63.5	4.51e-12	K10364	-	GO:0051016 barbed-end actin filament capping;GO:0051693 actin filament capping	GO:0008290 F-actin capping protein complex	GO:0003779 actin binding
TRINITY_DN163198_c0_g1_i1	207	0	0	0	9.67	0	0	Energy production and conversion	KOG0537	YML054c_1	59.3	4.34e-12	Uncharacterized protein C1F12.10c OS=Schizosaccharomyces pombe (strain 972 / ATCC 24843) GN=SPAC1F12.10c PE=3 SV=1	sp|Q10352|YDAA_SCHPO	57.8	3.31e-11	hypothetical protein ZEAMMB73_037131 [Zea mays]	gi|413922167|gb|AFW62099.1|	65.1	4.08e-13	zma:103653407	64.3	1.26e-13	-	-	-	-	GO:0020037 heme binding;GO:0046872 metal ion binding
TRINITY_DN163231_c0_g1_i1	222	0	0	0	6.09	0	0	-	-	-	-	-	Ribonucleoside-diphosphate reductase small chain OS=Neurospora crassa (strain ATCC 24698 / 74-OR23-1A / CBS 708.71 / DSM 1257 / FGSC 987) GN=rnr-2 PE=3 SV=2	sp|Q9C167|RIR2_NEUCR	45.1	7.47e-06	hypothetical protein CC77DRAFT_1048165 [Alternaria alternata]	gi|1027162860|gb|OAG23231.1|	84.7	9.99e-19	-	-	-	-	-	GO:0006240 dCDP biosynthetic process;GO:0009186 deoxyribonucleoside diphosphate metabolic process;GO:0046704 CDP metabolic process;GO:0055114 oxidation-reduction process	GO:0005634 nucleus;GO:0005737 cytoplasm;GO:0005829 cytosol	GO:0016491 oxidoreductase activity;GO:0051063 CDP reductase activity
TRINITY_DN163238_c0_g1_i1	211	0	0	0	8.45	0	0	-	-	-	-	-	Heat shock protein sti1 homolog OS=Schizosaccharomyces pombe (strain 972 / ATCC 24843) GN=sti1 PE=3 SV=1	sp|Q9USI5|STI1_SCHPO	45.8	2.97e-06	Tetratricopeptide-like helical [Ascosphaera apis ARSEF 7405]	gi|1024750038|gb|KZZ89102.1|	54.3	5.6e-08	vcn:VOLCADRAFT_93019	47	1.47e-06	-	-	-	-	-
TRINITY_DN163259_c0_g1_i1	202	0	0	0	11.62	0	0	-	-	-	-	-	-	-	-	-	-	-	-	-	-	-	-	-	-	-	-	-
TRINITY_DN16334_c0_g1_i1	338	0	0	0	11.52	0	12.24	Translation, ribosomal structure and biogenesis	KOG1714	At5g27850	70.1	1.66e-15	60S ribosomal protein L18 (Fragment) OS=Cicer arietinum GN=RPL18 PE=2 SV=1	sp|O65729|RL18_CICAR	75.9	3.23e-17	60S ribosomal protein L18-3 [Medicago truncatula]	gi|357441771|ref|XP_003591163.1|	80.9	7.7e-18	mtr:MTR_1g083460	80.9	1.13e-18	K02883	ko03010//Ribosome	GO:0006412 translation	GO:0005622 intracellular;GO:0005840 ribosome	GO:0003735 structural constituent of ribosome
TRINITY_DN163419_c0_g1_i1	215	0	0	0	7.45	0	0	-	-	-	-	-	-	-	-	-	-	-	-	-	-	-	-	-	-	-	-	-
TRINITY_DN163476_c0_g1_i1	215		0	0	0	0	9.11	-	-	-	-	-	-	-	-	-	-	-	-	-	-	-	-	-	-	-	-	-
TRINITY_DN163569_c0_g1_i1	226	0	0	0	10.96	0	0	-	-	-	-	-	-	-	-	-	unknown [Medicago truncatula]	gi|388501740|gb|AFK38936.1|	59.7	6.54e-10	mtr:MTR_8g073780	69.3	1.66e-14	-	-	GO:0008152 metabolic process	-	GO:0003676 nucleic acid binding;GO:0016740 transferase activity
TRINITY_DN164012_c0_g1_i1	206	0	0	0	10.02	0	0	General function prediction only	KOG1947	YJR090c	78.2	2.59e-18	SCF E3 ubiquitin ligase complex F-box protein grrA OS=Emericella nidulans (strain FGSC A4 / ATCC 38163 / CBS 112.46 / NRRL 194 / M139) GN=grrA PE=2 SV=1	sp|C8V4D4|GRRA_EMENI	108	3.07e-28	ubiquitin ligase complex F-box protein GRR1 [Alternaria alternata]	gi|1027162670|gb|OAG23041.1|	141	5.23e-39	atr:18436941	53.1	2.34e-08	K03875	ko04110//Cell cycle;ko04120//Ubiquitin mediated proteolysis	GO:0000209 protein polyubiquitination;GO:0000751 mitotic cell cycle arrest in response to pheromone;GO:0006974 cellular response to DNA damage stimulus;GO:0016567 protein ubiquitination;GO:0031146 SCF-dependent proteasomal ubiquitin-dependent protein catabolic process;GO:0071406 cellular response to methylmercury	GO:0000142 cellular bud neck contractile ring;GO:0005634 nucleus;GO:0005737 cytoplasm;GO:0005739 mitochondrion;GO:0019005 SCF ubiquitin ligase complex	GO:0004842 ubiquitin-protein transferase activity;GO:0016874 ligase activity;GO:0030674 protein binding, bridging
TRINITY_DN164020_c0_g1_i1	202		0	0	0	0	14.18	-	-	-	-	-	-	-	-	-	rRNA processing [Ascochyta rabiei]	gi|1020699202|gb|KZM20029.1|	90.1	1.31e-20	pxb:103942152	82.8	6e-19	K14549	ko03008//Ribosome biogenesis in eukaryotes	GO:0006364 rRNA processing	GO:0005730 nucleolus	-
TRINITY_DN164075_c0_g1_i1	214	0	0	0	7.69	0	0	-	-	-	-	-	-	-	-	-	Aminopeptidase-like protein AC3.5 [Theobroma cacao]	gi|590630845|ref|XP_007027394.1|	137	2.36e-41	tcc:TCM_022213	137	3.47e-42	-	-	GO:0006508 proteolysis;GO:0008150 biological_process;GO:0019288 isopentenyl diphosphate biosynthetic process, methylerythritol 4-phosphate pathway	GO:0005575 cellular_component	GO:0004177 aminopeptidase activity
TRINITY_DN164564_c0_g1_i1	228	0	0	0	10.42	0	0	-	-	-	-	-	-	-	-	-	-	-	-	-	-	-	-	-	-	-	-	-
TRINITY_DN164575_c0_g1_i1	214		0	0	0	0	9.39	-	-	-	-	-	-	-	-	-	-	-	-	-	-	-	-	-	-	-	-	-
TRINITY_DN164611_c0_g1_i1	559		0	0	0	0	10.2	-	-	-	-	-	-	-	-	-	hypothetical protein ST47_g4366 [Ascochyta rabiei]	gi|1020704233|gb|KZM24501.1|	84.3	1.88e-19	-	-	-	-	-	-	-	-
TRINITY_DN164650_c0_g1_i1	219	0	0	0	6.63	0	0	-	-	-	-	-	-	-	-	-	-	-	-	-	-	-	-	-	-	-	-	-
TRINITY_DN164676_c0_g1_i1	201	0	0	0	12.07	0	0	Secondary metabolites biosynthesis, transport and catabolism	KOG0065	YDR011w	55.1	3.41e-10	ABC transporter G family member 15 OS=Dictyostelium discoideum GN=abcG15 PE=3 SV=1	sp|Q55GB1|ABCGF_DICDI	62	5.48e-12	ABC drug exporter AtrF [Rasamsonia emersonii CBS 393.64]	gi|915136018|ref|XP_013324992.1|	122	4.08e-32	-	-	-	-	-	-	-	-
TRINITY_DN164686_c0_g1_i1	208	0	0	0	9.34	0	0	Translation, ribosomal structure and biogenesis	KOG3166	Hs4506661	67.8	6.16e-15	60S ribosomal protein L7a OS=Mus musculus GN=Rpl7a PE=1 SV=2	sp|P12970|RL7A_MOUSE	67.8	2.4e-14	unnamed protein product [Pneumocystis jirovecii]	gi|430811688|emb|CCJ30885.1|	67.4	9.87e-14	cme:CYME_CML317C	62	1.01e-11	K02936	ko03010//Ribosome	GO:0042254 ribosome biogenesis	GO:0030529 intracellular ribonucleoprotein complex	-
TRINITY_DN164701_c0_g1_i1	201	0	0	0	6.04	0	0	General function prediction only	KOG1947	At2g39940	57.8	3.7e-11	Coronatine-insensitive protein 1 OS=Arabidopsis thaliana GN=COI1 PE=1 SV=1	sp|O04197|COI1_ARATH	57.8	1.53e-10	PREDICTED: coronatine-insensitive protein 1-like [Camelina sativa]	gi|727454159|ref|XP_010508943.1|	57.8	2.69e-09	crb:CARUB_v10022866mg	57.8	4.03e-10	K13463	ko04075//Plant hormone signal transduction;ko04626//Plant-pathogen interaction	-	-	-
TRINITY_DN164709_c0_g1_i1	202	0	0	0	11.62	0	0	-	-	-	-	-	-	-	-	-	ATP binding [Ascochyta rabiei]	gi|1020699846|gb|KZM20608.1|	53.9	6.55e-08	-	-	-	-	-	-	-	-
TRINITY_DN164758_c0_g1_i1	207	0	0	0	9.67	0	0	-	-	-	-	-	-	-	-	-	-	-	-	-	-	-	-	-	-	-	-	-
TRINITY_DN164770_c0_g1_i1	215	0	0	0	7.45	0	0	Carbohydrate transport and metabolism	KOG4125	7297891	56.2	1.47e-10	Acid trehalase-like protein 1 OS=Homo sapiens GN=ATHL1 PE=1 SV=2	sp|Q32M88|ATHL1_HUMAN	75.9	9.16e-17	acid trehalase-like protein 1 [Chrysochromulina sp. CCMP291]	gi|922852240|gb|KOO20942.1|	70.5	1.37e-13	-	-	-	-	-	GO:0005975 carbohydrate metabolic process	-	GO:0003824 catalytic activity
TRINITY_DN164799_c0_g1_i1	211		0	0	0	0	10.33	-	-	-	-	-	-	-	-	-	hypothetical protein COCSUDRAFT_83467 [Coccomyxa subellipsoidea C-169]	gi|545363932|ref|XP_005647054.1|	98.2	5.22e-25	csl:COCSUDRAFT_83467	98.2	7.67e-26	K14457	ko04975//Fat digestion and absorption	GO:0008152 metabolic process	-	GO:0016747 transferase activity, transferring acyl groups other than amino-acyl groups
TRINITY_DN164819_c0_g1_i1	660		0	0	0	0	26.13	Energy production and conversion; General function prediction only	KOG2614	At4g15760_1	97.1	5.25e-23	-	-	-	-	FAD/NAD(P)-binding oxidoreductase family protein [Medicago truncatula]	gi|922366284|ref|XP_013455310.1|	204	1.83e-58	cam:101505253	178	1.02e-52	-	-	-	-	-
TRINITY_DN164832_c0_g1_i1	207	0	0	0	9.67	0	0	-	-	-	-	-	-	-	-	-	hypothetical protein glysoja_043762, partial [Glycine soja]	gi|734382061|gb|KHN23501.1|	69.3	1.94e-14	gmx:102660783	66.6	3.11e-13	-	-	-	-	-
TRINITY_DN164979_c0_g1_i1	211	0	0	0	8.45	0	0	Function unknown	KOG2568	At1g72480	48.9	5.68e-08	-	-	-	-	PREDICTED: transmembrane protein 87A-like [Gossypium hirsutum]	gi|1028989507|ref|XP_016749608.1|	57	7.73e-09	egr:104449391	52.8	3.07e-08	-	-	-	GO:0016021 integral component of membrane	-
TRINITY_DN164996_c0_g1_i1	210	0	0	0	8.73	0	0	-	-	-	-	-	-	-	-	-	-	-	-	-	-	-	-	-	-	-	-	-
TRINITY_DN165024_c0_g1_i1	201		0	0	0	0	14.74	Cytoskeleton	KOG1425	Hs5174553	46.2	4.96e-07	Microfibrillar-associated protein 1 OS=Gallus gallus GN=MFAP1 PE=2 SV=1	sp|P55080|MFAP1_CHICK	46.6	1.5e-06	hypothetical protein ST47_g6793 [Ascochyta rabiei]	gi|1020701490|gb|KZM22052.1|	121	3.3e-32	-	-	-	-	-	-	-	-
TRINITY_DN165129_c0_g1_i1	237	0	0	0	8.43	0	0	-	-	-	-	-	-	-	-	-	-	-	-	-	-	-	-	-	-	-	-	-
TRINITY_DN165165_c0_g1_i1	201		0	0	0	0	14.74	-	-	-	-	-	-	-	-	-	-	-	-	-	-	-	-	-	-	-	-	-
TRINITY_DN165258_c0_g1_i1	201	0	0	0	6.04	0	0	-	-	-	-	-	-	-	-	-	-	-	-	-	-	-	-	-	-	-	-	-
TRINITY_DN165262_c0_g1_i1	222	0	0	0	6.09	0	0	-	-	-	-	-	-	-	-	-	-	-	-	-	-	-	-	-	-	-	-	-
TRINITY_DN165328_c0_g1_i1	216	0	0	0	7.23	0	0	-	-	-	-	-	Probable methyltransferase tdiE OS=Emericella nidulans (strain FGSC A4 / ATCC 38163 / CBS 112.46 / NRRL 194 / M139) GN=tdiE PE=2 SV=1	sp|A7XRZ1|TDIE_EMENI	48.9	2.35e-07	hypothetical protein AK830_g2046 [Neonectria ditissima]	gi|936416210|gb|KPM44501.1|	117	2.08e-31	-	-	-	-	-	-	-	-
TRINITY_DN165341_c0_g1_i1	455	0	0	0	59.94	0	0.31	-	-	-	-	-	-	-	-	-	hypothetical protein MTR_4g007920 [Medicago truncatula]	gi|922364595|ref|XP_013454561.1|	88.6	1.58e-21	mtr:MTR_3g056260	89	3.44e-22	-	-	-	-	-
TRINITY_DN165577_c0_g1_i1	208	0	0	0	9.34	0	0	-	-	-	-	-	Pyruvate decarboxylase OS=Aspergillus parasiticus GN=pdcA PE=3 SV=1	sp|P51844|PDC_ASPPA	46.2	2.59e-06	pyruvate decarboxylase [Cladophialophora psammophila CBS 110553]	gi|628351022|ref|XP_007750683.1|	56.2	1.04e-08	-	-	-	-	-	GO:0008152 metabolic process	-	GO:0000287 magnesium ion binding;GO:0003824 catalytic activity;GO:0016831 carboxy-lyase activity;GO:0030976 thiamine pyrophosphate binding
TRINITY_DN165583_c0_g1_i1	212		0	0	0	0	15	-	-	-	-	-	-	-	-	-	hypothetical protein CC77DRAFT_1022221 [Alternaria alternata]	gi|1027158307|gb|OAG18688.1|	143	2.13e-40	-	-	-	-	-	GO:0055114 oxidation-reduction process	-	GO:0016491 oxidoreductase activity
TRINITY_DN165619_c0_g1_i1	228	0	0	0	7.81	0	0	-	-	-	-	-	-	-	-	-	vacuolar sorting protein 9-like protein [Zymoseptoria tritici IPO323]	gi|398410947|ref|XP_003856820.1|	69.3	7.93e-15	-	-	-	-	-	-	-	-
TRINITY_DN165712_c0_g1_i1	224	0	0	0	8.66	0	0	Nucleotide transport and metabolism	KOG2700	At1g36280	69.3	5.2e-15	Adenylosuccinate lyase OS=Dictyostelium discoideum GN=purB PE=3 SV=1	sp|Q54J34|PUR8_DICDI	104	4.59e-27	hypothetical protein GUITHDRAFT_159766 [Guillardia theta CCMP2712]	gi|551656512|ref|XP_005831029.1|	87.4	1.38e-19	csl:COCSUDRAFT_43912	77.8	5.23e-17	K01756	ko00230//Purine metabolism;ko00250//Alanine, aspartate and glutamate metabolism	GO:0006164 purine nucleotide biosynthetic process;GO:0006188 IMP biosynthetic process;GO:0006188 IMP biosynthetic process;GO:0006189 'de novo' IMP biosynthetic process;GO:0009152 purine ribonucleotide biosynthetic process;GO:0044208 'de novo' AMP biosynthetic process	-	GO:0003824 catalytic activity;GO:0004018 N6-(1,2-dicarboxyethyl)AMP AMP-lyase (fumarate-forming) activity;GO:0016829 lyase activity;GO:0070626 (S)-2-(5-amino-1-(5-phospho-D-ribosyl)imidazole-4-carboxamido)succinate AMP-lyase (fumarate-forming) activity
TRINITY_DN165760_c0_g1_i1	223	0	0	0	8.9	0	0	-	-	-	-	-	-	-	-	-	-	-	-	-	-	-	-	-	-	-	-	-
TRINITY_DN165842_c0_g1_i1	220	0	0	0	6.44	0	0	General function prediction only	KOG2862	YFL030w	74.3	5.61e-17	Alanine--glyoxylate aminotransferase 1 OS=Saccharomyces cerevisiae (strain ATCC 204508 / S288c) GN=AGX1 PE=1 SV=1	sp|P43567|AGX1_YEAST	74.3	2.33e-16	aminotransferase [Conidiobolus coronatus NRRL 28638]	gi|1000773341|gb|KXN65092.1|	108	1.17e-27	-	-	-	-	-	GO:0008152 metabolic process	-	GO:0003824 catalytic activity;GO:0030170 pyridoxal phosphate binding
TRINITY_DN165871_c0_g1_i1	205	0	0	0	10.39	0	0	-	-	-	-	-	-	-	-	-	hypothetical protein CC77DRAFT_338257 [Alternaria alternata]	gi|1027156366|gb|OAG16752.1|	139	4.04e-38	-	-	-	-	-	GO:0006351 transcription, DNA-templated;GO:0006355 regulation of transcription, DNA-templated;GO:0006357 regulation of transcription from RNA polymerase II promoter;GO:0006366 transcription from RNA polymerase II promoter	GO:0005634 nucleus	GO:0000981 RNA polymerase II transcription factor activity, sequence-specific DNA binding;GO:0003677 DNA binding;GO:0008270 zinc ion binding;GO:0046872 metal ion binding
TRINITY_DN165978_c0_g1_i1	201		0	0	0	0	14.74	-	-	-	-	-	-	-	-	-	-	-	-	-	-	-	-	-	-	-	-	-
TRINITY_DN166016_c0_g1_i1	214	0	0	0	11.53	0	0	-	-	-	-	-	Phosphatidylinositol transfer protein SFH5 OS=Phaeosphaeria nodorum (strain SN15 / ATCC MYA-4574 / FGSC 10173) GN=SFH5 PE=3 SV=1	sp|Q0V0B0|SFH5_PHANO	113	3.11e-31	CRAL/TRIO domain-containing protein [Alternaria alternata]	gi|1027163223|gb|OAG23593.1|	147	1.4e-42	-	-	-	-	-	-	-	-
TRINITY_DN166021_c0_g1_i1	201		0	0	0	0	14.74	-	-	-	-	-	-	-	-	-	-	-	-	-	-	-	-	-	-	-	-	-
TRINITY_DN166080_c0_g1_i1	209	0	0	0	9.03	0	0	-	-	-	-	-	-	-	-	-	hypothetical protein MTR_7g070630 [Medicago truncatula]	gi|357506271|ref|XP_003623424.1|	61.6	1.48e-10	mtr:MTR_7g070630	61.6	2.17e-11	-	-	-	-	-
TRINITY_DN166082_c0_g1_i1	214		0	0	0	0	14.09	-	-	-	-	-	-	-	-	-	-	-	-	-	-	-	-	-	-	-	-	-
TRINITY_DN166137_c0_g1_i1	201	0	0	0	6.04	0	0	-	-	-	-	-	-	-	-	-	predicted protein [Nectria haematococca mpVI 77-13-4]	gi|302894423|ref|XP_003046092.1|	119	9.79e-31	-	-	-	-	-	GO:0071805 potassium ion transmembrane transport	GO:0016020 membrane	GO:0015079 potassium ion transmembrane transporter activity
TRINITY_DN166140_c0_g1_i1	212	0	0	0	8.18	0	0	-	-	-	-	-	-	-	-	-	-	-	-	-	-	-	-	-	-	-	-	-
TRINITY_DN166156_c0_g1_i1	212	0	0	0	8.18	0	0	-	-	-	-	-	Eukaryotic translation initiation factor 3 subunit M OS=Phaeosphaeria nodorum (strain SN15 / ATCC MYA-4574 / FGSC 10173) GN=SNOG_03517 PE=3 SV=2	sp|Q0UXJ7|EIF3M_PHANO	127	1.15e-35	eukaryotic translation initiation factor 3 subunit M [Alternaria alternata]	gi|1027160685|gb|OAG21060.1|	144	1.03e-40	sot:102578354	51.2	1.15e-07	K15030	-	GO:0001731 formation of translation preinitiation complex;GO:0006412 translation;GO:0006413 translational initiation;GO:0006446 regulation of translational initiation	GO:0005737 cytoplasm;GO:0005852 eukaryotic translation initiation factor 3 complex;GO:0016282 eukaryotic 43S preinitiation complex;GO:0033290 eukaryotic 48S preinitiation complex	GO:0003743 translation initiation factor activity
TRINITY_DN166179_c0_g1_i1	213	0	0	0	7.93	0	0	-	-	-	-	-	-	-	-	-	-	-	-	-	-	-	-	-	-	-	-	-
TRINITY_DN166189_c0_g1_i1	212	0	0	0	8.18	0	0	-	-	-	-	-	NmrA-like family domain-containing protein 1 OS=Gallus gallus GN=NMRAL1 PE=2 SV=1	sp|Q5ZID0|NMRL1_CHICK	60.5	1.59e-11	hscarg protein [Arthroderma otae CBS 113480]	gi|296817431|ref|XP_002849052.1|	85.9	1.41e-19	cvr:CHLNCDRAFT_57026	59.7	8.63e-11	K08657	-	-	-	-
TRINITY_DN166276_c0_g1_i1	207	0	0	0	19.35	0	0	-	-	-	-	-	-	-	-	-	hypothetical protein BDFG_02878 [Blastomyces dermatitidis ATCC 26199]	gi|531984786|gb|EQL35373.1|	74.7	1.05e-15	-	-	-	-	-	-	-	GO:0000166 nucleotide binding;GO:0003676 nucleic acid binding
TRINITY_DN166328_c0_g1_i1	204	0	0	0	10.77	0	0	-	-	-	-	-	-	-	-	-	hypothetical protein MNEG_0135 [Monoraphidium neglectum]	gi|926798813|ref|XP_013906830.1|	56.2	1.07e-08	cvr:CHLNCDRAFT_144392	54.7	1.73e-09	-	-	-	-	GO:0005509 calcium ion binding
TRINITY_DN166351_c0_g1_i1	309		0	0	0	0	9.4	-	-	-	-	-	-	-	-	-	-	-	-	-	-	-	-	-	-	-	-	-
TRINITY_DN166378_c0_g1_i1	208		0	0	0	0	11.41	-	-	-	-	-	-	-	-	-	-	-	-	-	-	-	-	-	-	-	-	-
TRINITY_DN166429_c0_g1_i1	203		0	0	0	0	13.66	General function prediction only	KOG0206	7299563	61.6	1.72e-12	Probable phospholipid-transporting ATPase IA OS=Bos taurus GN=ATP8A1 PE=1 SV=2	sp|Q29449|AT8A1_BOVIN	60.1	2.44e-11	phospholipid-translocating P-type ATPase [Calocera cornea HHB12733]	gi|1023257308|gb|KZT52653.1|	71.2	5.43e-14	cre:CHLREDRAFT_190292	63.9	2.96e-12	K14802	-	GO:0008152 metabolic process;GO:0015914 phospholipid transport;GO:0045332 phospholipid translocation	GO:0016020 membrane;GO:0016021 integral component of membrane	GO:0000166 nucleotide binding;GO:0000287 magnesium ion binding;GO:0004012 phospholipid-translocating ATPase activity;GO:0005524 ATP binding;GO:0016787 hydrolase activity;GO:0046872 metal ion binding
TRINITY_DN166459_c0_g1_i1	217	0	0	0	7.02	0	0	-	-	-	-	-	-	-	-	-	predicted protein [Nectria haematococca mpVI 77-13-4]	gi|302921584|ref|XP_003053312.1|	70.1	1.72e-13	-	-	-	-	-	GO:0006281 DNA repair;GO:0007059 chromosome segregation;GO:0007064 mitotic sister chromatid cohesion;GO:0018003 peptidyl-lysine N6-acetylation;GO:0019985 translesion synthesis;GO:0034087 establishment of mitotic sister chromatid cohesion;GO:0042276 error-prone translesion synthesis;GO:0070987 error-free translesion synthesis;GO:0071897 DNA biosynthetic process;GO:2000720 positive regulation of ma…	GO:0005634 nucleus;GO:0005657 replication fork;GO:0005739 mitochondrion;GO:0035861 site of double-strand break	GO:0003684 damaged DNA binding;GO:0003887 DNA-directed DNA polymerase activity;GO:0016740 transferase activity;GO:0046872 metal ion binding;GO:0052858 peptidyl-lysine N-acetyltransferase activity, acting on acetyl phosphate as donor
TRINITY_DN166468_c0_g1_i1	586	0	0	0	8.22	0	0	-	-	-	-	-	-	-	-	-	-	-	-	-	-	-	-	-	-	-	-	-
TRINITY_DN1665_c0_g2_i1	239	0	0	0	6.05	0	0	Secondary metabolites biosynthesis, transport and catabolism	KOG0065	At1g15520	59.3	1.91e-11	Pleiotropic drug resistance protein 1 OS=Nicotiana tabacum GN=PDR1 PE=2 SV=1	sp|Q76CU2|PDR1_TOBAC	63.2	3.52e-12	drug resistance transporter-like ABC domain protein [Medicago truncatula]	gi|922340325|ref|XP_003625405.2|	94	4.9e-26	mtr:MTR_7g098800	94	1.4e-26	-	-	-	-	-
TRINITY_DN166533_c0_g1_i1	221	0	0	0	6.26	0	0	Inorganic ion transport and metabolism	KOG4656	At1g12520	60.1	7.37e-12	Superoxide dismutase 1 copper chaperone OS=Debaryomyces hansenii (strain ATCC 36239 / CBS 767 / JCM 1990 / NBRC 0083 / IGC 2968) GN=CCS1 PE=3 SV=2	sp|Q6BK66|CCS1_DEBHA	74.3	1.05e-16	hypothetical protein A1O1_07692 [Capronia coronata CBS 617.96]	gi|628264056|ref|XP_007726748.1|	105	2.39e-27	bvg:104892389	57.4	7.02e-10	K04569	-	GO:0006801 superoxide metabolic process;GO:0030001 metal ion transport;GO:0055114 oxidation-reduction process	-	GO:0046872 metal ion binding
TRINITY_DN166671_c0_g1_i1	219	0	0	0	9.94	0	0	-	-	-	-	-	-	-	-	-	-	-	-	-	-	-	-	-	-	-	-	-
TRINITY_DN166675_c0_g1_i1	205		0	0	0	0	12.69	Posttranslational modification, protein turnover, chaperones	KOG0730	At3g53230	104	1.92e-27	Cell division control protein 48 homolog D OS=Arabidopsis thaliana GN=CDC48D PE=1 SV=1	sp|Q9SCN8|CD48D_ARATH	104	7.96e-27	hypothetical protein CISIN_1g0034993mg, partial [Citrus sinensis]	gi|641850669|gb|KDO69541.1|	99.8	5.38e-27	mdm:103424960	100	2.96e-27	K13525	ko04141//Protein processing in endoplasmic reticulum	GO:0008152 metabolic process	-	GO:0000166 nucleotide binding;GO:0005524 ATP binding;GO:0016787 hydrolase activity
TRINITY_DN166716_c0_g1_i1	206	0	0	0	15.03	0	0	-	-	-	-	-	-	-	-	-	-	-	-	-	-	-	-	-	-	-	-	-
TRINITY_DN166737_c0_g1_i1	956		0	0	0	0	43.04	-	-	-	-	-	-	-	-	-	-	-	-	-	-	-	-	-	-	-	-	-
TRINITY_DN166742_c0_g1_i1	209	0	0	0	9.03	0	0	Energy production and conversion	KOG1317	CE11580	125	3.26e-35	Fumarate hydratase class II OS=Brucella suis biovar 1 (strain 1330) GN=fumC PE=3 SV=1	sp|Q8FX90|FUMC_BRUSU	132	1.33e-37	hypothetical protein BN1708_017980, partial [Verticillium longisporum]	gi|913784510|emb|CRK22854.1|	137	1.28e-41	gsl:Gasu_00620	130	3.27e-36	K01679	ko00720//Carbon fixation pathways in prokaryotes;ko00020//Citrate cycle (TCA cycle)	GO:0006099 tricarboxylic acid cycle;GO:0008152 metabolic process	-	GO:0003824 catalytic activity;GO:0003824 catalytic activity;GO:0016829 lyase activity
TRINITY_DN166782_c0_g2_i1	217	0	0	0	7.02	0	0	-	-	-	-	-	-	-	-	-	-	-	-	-	-	-	-	-	-	-	-	-
TRINITY_DN166810_c0_g1_i1	201	0	0	0	6.04	0	0	-	-	-	-	-	-	-	-	-	-	-	-	-	-	-	-	-	-	-	-	-
TRINITY_DN16687_c0_g1_i1	217	0	0	0	7.02	0	0	-	-	-	-	-	-	-	-	-	-	-	-	-	-	-	-	-	-	-	-	-
TRINITY_DN166999_c0_g1_i1	367	0	0	0	17.83	0	0	-	-	-	-	-	-	-	-	-	hypothetical protein MtrDRAFT_AC161399g3v2 [Medicago truncatula]	gi|124360881|gb|ABN08853.1|	66.2	6.65e-13	mtr:MTR_5g019080	70.1	6.49e-15	-	-	-	GO:0016021 integral component of membrane	-
TRINITY_DN167014_c0_g1_i1	217	0	0	0	14.04	0	0	-	-	-	-	-	Multidrug resistance protein fnx1 OS=Schizosaccharomyces pombe (strain 972 / ATCC 24843) GN=fnx1 PE=2 SV=2	sp|Q09752|FNX1_SCHPO	49.7	1.39e-07	hypothetical protein ZTR_03410 [Talaromyces verruculosus]	gi|973328944|gb|KUL88837.1|	119	4.16e-31	-	-	-	-	-	-	-	-
TRINITY_DN167062_c0_g1_i1	252	0	0	0	6.22	0	0	Posttranslational modification, protein turnover, chaperones	KOG2100	YHR028c	63.5	8.3e-13	Probable dipeptidyl-aminopeptidase B OS=Penicillium rubens (strain ATCC 28089 / DSM 1075 / NRRL 1951 / Wisconsin 54-1255) GN=dapB PE=3 SV=1	sp|B6HFS8|DAPB_PENRW	173	8.79e-51	Dipeptidyl-peptidase IV [Rasamsonia emersonii CBS 393.64]	gi|915174224|ref|XP_013332180.1|	122	1.39e-31	-	-	-	-	-	GO:0006457 protein folding;GO:0006508 proteolysis	GO:0005737 cytoplasm;GO:0016020 membrane	GO:0000166 nucleotide binding;GO:0004177 aminopeptidase activity;GO:0005524 ATP binding;GO:0051082 unfolded protein binding
TRINITY_DN167152_c0_g1_i1	222	0	0	0	6.09	0	0	-	-	-	-	-	-	-	-	-	-	-	-	-	-	-	-	-	-	-	-	-
TRINITY_DN167165_c0_g1_i1	204	0	0	0	10.77	0	0	-	-	-	-	-	-	-	-	-	-	-	-	-	-	-	-	-	-	-	-	-
TRINITY_DN167170_c0_g1_i1	228	0	0	0	7.81	0	0	-	-	-	-	-	-	-	-	-	hypothetical protein CC77DRAFT_1013301 [Alternaria alternata]	gi|1027154973|gb|OAG15365.1|	156	4.5e-44	-	-	-	-	-	GO:0006351 transcription, DNA-templated;GO:0006355 regulation of transcription, DNA-templated;GO:0006357 regulation of transcription from RNA polymerase II promoter;GO:0006366 transcription from RNA polymerase II promoter	GO:0005634 nucleus	GO:0000981 RNA polymerase II transcription factor activity, sequence-specific DNA binding;GO:0003677 DNA binding;GO:0008270 zinc ion binding;GO:0046872 metal ion binding
TRINITY_DN167186_c0_g2_i1	237		0	0	0	0	10.32	-	-	-	-	-	-	-	-	-	-	-	-	-	-	-	-	-	-	-	-	-
TRINITY_DN167326_c0_g1_i1	204	0	0	0	10.77	0	0	-	-	-	-	-	-	-	-	-	-	-	-	-	-	-	-	-	-	-	-	-
TRINITY_DN167335_c0_g1_i1	232	0	0	0	7.09	0	0	-	-	-	-	-	-	-	-	-	-	-	-	-	-	-	-	-	-	-	-	-
TRINITY_DN167402_c0_g1_i1	210		0	0	0	0	10.67	-	-	-	-	-	Probable cellulose synthase A catalytic subunit 1 [UDP-forming] OS=Oryza sativa subsp. japonica GN=CESA1 PE=2 SV=1	sp|Q6AT26|CESA1_ORYSJ	132	1.06e-36	cellulose synthase catalytic subunit [Cunninghamia lanceolata]	gi|391225929|gb|AFM37966.1|	146	2.81e-40	atr:18432708	136	8.95e-38	K10999	-	GO:0030244 cellulose biosynthetic process;GO:0071555 cell wall organization	GO:0005886 plasma membrane;GO:0016020 membrane;GO:0016021 integral component of membrane	GO:0008270 zinc ion binding;GO:0016740 transferase activity;GO:0016757 transferase activity, transferring glycosyl groups;GO:0016760 cellulose synthase (UDP-forming) activity;GO:0046872 metal ion binding
TRINITY_DN167427_c0_g1_i1	729	0	0	0	47.78	0	0	-	-	-	-	-	-	-	-	-	-	-	-	-	-	-	-	-	-	-	-	-
TRINITY_DN167520_c0_g1_i1	203		0	0	0	0	13.66	-	-	-	-	-	-	-	-	-	hypothetical protein THITE_2145127 [Thielavia terrestris NRRL 8126]	gi|367047617|ref|XP_003654188.1|	83.2	7.47e-20	-	-	-	-	-	-	-	-
TRINITY_DN167623_c0_g1_i1	233		0	0	0	0	11.3	-	-	-	-	-	-	-	-	-	-	-	-	-	-	-	-	-	-	-	-	-
TRINITY_DN167685_c0_g1_i1	222	0	0	0	6.09	0	0	-	-	-	-	-	-	-	-	-	-	-	-	-	-	-	-	-	-	-	-	-
TRINITY_DN167711_c0_g2_i1	213	0	0	0	7.93	0	0	-	-	-	-	-	-	-	-	-	-	-	-	-	-	-	-	-	-	-	-	-
TRINITY_DN167747_c0_g1_i1	202	0	0	0	11.62	0	0	-	-	-	-	-	-	-	-	-	beta-ketoacyl synthase (Cem1), putative [Talaromyces stipitatus ATCC 10500]	gi|242776801|ref|XP_002478904.1|	50.4	1.36e-06	-	-	-	-	-	GO:0006633 fatty acid biosynthetic process;GO:0008152 metabolic process	-	GO:0003824 catalytic activity;GO:0004315 3-oxoacyl-[acyl-carrier-protein] synthase activity;GO:0016740 transferase activity;GO:0016746 transferase activity, transferring acyl groups;GO:0016747 transferase activity, transferring acyl groups other than amino-acyl groups
TRINITY_DN167755_c0_g1_i1	212	0	0	0	12.28	0	0	Translation, ribosomal structure and biogenesis	KOG1790	7299171	81.3	1.07e-20	60S ribosomal protein L34-A OS=Saccharomyces cerevisiae (strain ATCC 204508 / S288c) GN=RPL34A PE=1 SV=1	sp|P87262|RL34A_YEAST	77.8	3.18e-19	ribosomal protein L34 putative [Albugo laibachii Nc14]	gi|325182723|emb|CCA17178.1|	87.4	6.78e-22	gsl:Gasu_19110	81.3	3.27e-20	K02915	ko03010//Ribosome	GO:0006412 translation	GO:0005622 intracellular;GO:0005840 ribosome	GO:0003735 structural constituent of ribosome
TRINITY_DN167807_c0_g1_i1	211		0	0	0	0	15.49	-	-	-	-	-	-	-	-	-	hypothetical protein ST47_g10379 [Ascochyta rabiei]	gi|1020697476|gb|KZM18480.1|	122	7.89e-32	-	-	-	-	-	-	-	-
TRINITY_DN167929_c0_g1_i1	206	0	0	0	10.02	0	0	-	-	-	-	-	-	-	-	-	-	-	-	-	-	-	-	-	-	-	-	-
TRINITY_DN167980_c0_g1_i1	214	0	0	0	7.69	0	0	-	-	-	-	-	Mitochondrial substrate carrier family protein N OS=Dictyostelium discoideum GN=mcfN PE=1 SV=2	sp|Q54BF6|MCFN_DICDI	48.1	4.61e-07	hypothetical protein E5Q_03228 [Mixia osmundae IAM 14324]	gi|358057562|dbj|GAA96560.1|	58.5	1.77e-09	gsl:Gasu_35930	57	9.33e-10	K15102	-	GO:0006810 transport;GO:0055085 transmembrane transport	GO:0016020 membrane;GO:0016021 integral component of membrane	-
TRINITY_DN168141_c0_g1_i1	225	0	0	0	8.44	0	0	-	-	-	-	-	-	-	-	-	-	-	-	-	-	-	-	-	-	-	-	-
TRINITY_DN168228_c0_g1_i1	205	0	0	0	10.39	0	0	-	-	-	-	-	-	-	-	-	hypothetical protein KK1_005477 [Cajanus cajan]	gi|1012361690|gb|KYP72873.1|	95.5	1.29e-24	gmx:102666086	80.1	6.16e-18	-	-	-	-	-
TRINITY_DN168273_c0_g1_i1	213		0	0	0	0	14.53	-	-	-	-	-	-	-	-	-	-	-	-	-	-	-	-	-	-	-	-	-
TRINITY_DN168393_c0_g1_i1	203	0	0	0	11.18	0	0	Signal transduction mechanisms	KOG1187	At5g11015	54.7	5.46e-10	Receptor protein kinase CLAVATA1 OS=Arabidopsis thaliana GN=CLV1 PE=1 SV=3	sp|Q9SYQ8|CLV1_ARATH	53.9	4.04e-09	hypothetical protein DCAR_018857 [Daucus carota subsp. sativus]	gi|1021037832|gb|KZM95615.1|	58.9	1.33e-09	tcc:TCM_037406	58.2	3.03e-10	-	-	-	-	-
TRINITY_DN16841_c0_g2_i1	211	0	0	0	8.45	0	0	-	-	-	-	-	-	-	-	-	-	-	-	-	-	-	-	-	-	-	-	-
TRINITY_DN168410_c0_g1_i1	209	0	0	0	9.03	0	0	-	-	-	-	-	-	-	-	-	ATP binding [Ascochyta rabiei]	gi|1020701959|gb|KZM22469.1|	109	2.29e-27	-	-	-	-	-	GO:0008152 metabolic process	GO:0016459 myosin complex	GO:0003774 motor activity;GO:0005524 ATP binding;GO:0016758 transferase activity, transferring hexosyl groups
TRINITY_DN168630_c0_g1_i1	221	0	0	0	6.26	0	0	Cell cycle control, cell division, chromosome partitioning	KOG0440	At5g45550	101	4.93e-28	MOB kinase activator-like 1 homolog A OS=Dictyostelium discoideum GN=mobA PE=3 SV=1	sp|Q54XJ0|MOB1A_DICDI	110	7.37e-31	unknown [Lotus japonicus]	gi|388516643|gb|AFK46383.1|	110	1.16e-29	sbi:SORBI_07g004310	106	4.47e-29	K06685	ko04111//Cell cycle - yeast	-	-	-
TRINITY_DN168640_c0_g1_i1	207	0	0	0	9.67	0	0	General function prediction only	KOG1520	At3g51440	44.7	1.85e-06	Protein STRICTOSIDINE SYNTHASE-LIKE 6 OS=Arabidopsis thaliana GN=SSL6 PE=2 SV=1	sp|Q9SD05|SSL6_ARATH	44.7	7.66e-06	hypothetical protein BRADI_4g40936 [Brachypodium distachyon]	gi|944056337|gb|KQJ91975.1|	55.8	1.64e-08	bdi:100839744	55.8	2.57e-09	-	-	GO:0009058 biosynthetic process	-	GO:0016844 strictosidine synthase activity
TRINITY_DN168731_c0_g1_i1	225		0	0	0	0	10.32	-	-	-	-	-	-	-	-	-	PREDICTED: uncharacterized protein LOC103430323 [Malus domestica]	gi|658061621|ref|XP_008366684.1|	52.4	3.23e-07	mdm:103430323	52.4	4.75e-08	-	-	-	-	-
TRINITY_DN168764_c0_g1_i1	231	0	0	0	7.26	0	0	-	-	-	-	-	-	-	-	-	hypothetical protein T310_0355 [Rasamsonia emersonii CBS 393.64]	gi|915174561|ref|XP_013332238.1|	95.5	1.41e-22	-	-	-	-	-	-	-	-
TRINITY_DN168975_c0_g1_i1	217	0	0	0	7.02	0	0	-	-	-	-	-	-	-	-	-	-	-	-	-	-	-	-	-	-	-	-	-
TRINITY_DN168994_c0_g1_i1	220	0	0	0	6.44	0	0	-	-	-	-	-	-	-	-	-	-	-	-	-	-	-	-	-	-	-	-	-
TRINITY_DN169019_c0_g1_i1	209	0	0	0	9.03	0	0	-	-	-	-	-	-	-	-	-	-	-	-	-	-	-	-	-	-	-	-	-
TRINITY_DN169096_c0_g1_i1	209	0	0	0	9.03	0	0	-	-	-	-	-	-	-	-	-	-	-	-	-	-	-	-	-	-	-	-	-
TRINITY_DN169203_c0_g1_i1	208		0	0	0	0	11.41	-	-	-	-	-	-	-	-	-	-	-	-	-	-	-	-	-	-	-	-	-
TRINITY_DN169237_c0_g1_i1	204		0	0	0	0	13.16	-	-	-	-	-	-	-	-	-	-	-	-	-	-	-	-	-	-	-	-	-
TRINITY_DN169290_c0_g1_i1	215	0	0	0	7.45	0	0	-	-	-	-	-	-	-	-	-	-	-	-	-	-	-	-	-	-	-	-	-
TRINITY_DN16942_c0_g1_i1	227	0	0	0	10.68	0	0	-	-	-	-	-	Ubiquitin-40S ribosomal protein S27a OS=Neurospora crassa (strain ATCC 24698 / 74-OR23-1A / CBS 708.71 / DSM 1257 / FGSC 987) GN=ubi::crp-6 PE=1 SV=4	sp|P14799|RS27A_NEUCR	52	8.55e-09	ubiquitin-40S ribosomal protein S31 fusion protein [Alternaria alternata]	gi|1027158730|gb|OAG19110.1|	63.2	7.38e-12	-	-	-	-	-	GO:0000028 ribosomal small subunit assembly;GO:0002109 maturation of SSU-rRNA from tricistronic rRNA transcript (SSU-rRNA, LSU-rRNA,5S);GO:0006412 translation;GO:0042254 ribosome biogenesis	GO:0005840 ribosome;GO:0005840 ribosome;GO:0022627 cytosolic small ribosomal subunit	GO:0003735 structural constituent of ribosome;GO:0031386 protein tag
TRINITY_DN169422_c0_g1_i1	218	0	0	0	10.23	0	0	-	-	-	-	-	-	-	-	-	replication factor-A carboxy-terminal domain protein [Medicago truncatula]	gi|357491997|ref|XP_003616287.1|	72.4	2.34e-16	mtr:MTR_5g078250	72.4	3.43e-17	K07466	ko03030//DNA replication;ko03440//Homologous recombination;ko03430//Mismatch repair;ko03420//Nucleotide excision repair;ko03460//Fanconi anemia pathway	-	-	-
TRINITY_DN169496_c0_g1_i1	213	0	0	0	7.93	0	0	-	-	-	-	-	-	-	-	-	-	-	-	-	-	-	-	-	-	-	-	-
TRINITY_DN169582_c0_g1_i1	205	0	0	0	10.39	0	0	-	-	-	-	-	-	-	-	-	hypothetical protein EMCG_09688 [Emmonsia crescens UAMH 3008]	gi|821507678|gb|KKZ64304.1|	54.7	4.22e-08	-	-	-	-	-	-	-	-
TRINITY_DN169655_c0_g1_i1	220	0	0	0	6.44	0	0	-	-	-	-	-	Uncharacterized MscS family protein C1183.11 OS=Schizosaccharomyces pombe (strain 972 / ATCC 24843) GN=SPCC1183.11 PE=1 SV=1	sp|O74839|YC1B_SCHPO	61.2	1.28e-11	hypothetical protein CC77DRAFT_933916 [Alternaria alternata]	gi|1027161412|gb|OAG21786.1|	166	4.06e-47	-	-	-	-	-	GO:0055085 transmembrane transport	GO:0016020 membrane	GO:0005509 calcium ion binding
TRINITY_DN169736_c0_g1_i1	209	0	0	0	9.03	0	0	-	-	-	-	-	-	-	-	-	-	-	-	-	-	-	-	-	-	-	-	-
TRINITY_DN169781_c0_g1_i1	207		0	0	0	0	11.82	-	-	-	-	-	Vesicular-fusion protein sec18 OS=Schizosaccharomyces pombe (strain 972 / ATCC 24843) GN=sec18 PE=1 SV=1	sp|Q9P7Q4|SEC18_SCHPO	75.1	1.72e-16	ATP binding [Ascochyta rabiei]	gi|1020701777|gb|KZM22318.1|	136	5.67e-37	cme:CYME_CMQ243C	65.9	6.86e-13	K06027	ko04962//Vasopressin-regulated water reabsorption;ko04727//GABAergic synapse;ko04721//Synaptic vesicle cycle	GO:0000045 autophagosome assembly;GO:0035494 SNARE complex disassembly;GO:0042144 vacuole fusion, non-autophagic;GO:0043001 Golgi to plasma membrane protein transport;GO:0048211 Golgi vesicle docking;GO:0048219 inter-Golgi cisterna vesicle-mediated transport;GO:0048280 vesicle fusion with Golgi apparatus	GO:0005794 Golgi apparatus	GO:0000166 nucleotide binding;GO:0005524 ATP binding;GO:0016887 ATPase activity
TRINITY_DN169795_c0_g1_i1	210	0	0	0	8.73	0	0	-	-	-	-	-	-	-	-	-	-	-	-	-	-	-	-	-	-	-	-	-
TRINITY_DN169810_c0_g1_i1	204	0	0	0	10.77	0	0	-	-	-	-	-	-	-	-	-	-	-	-	-	-	-	-	-	-	-	-	-
TRINITY_DN169855_c0_g1_i1	239	0	0	0	10.09	0	0	-	-	-	-	-	-	-	-	-	-	-	-	-	-	-	-	-	-	-	-	-
TRINITY_DN169954_c0_g1_i1	214	0	0	0	7.69	0	0	-	-	-	-	-	-	-	-	-	hypothetical protein DOTSEDRAFT_72514 [Dothistroma septosporum NZE10]	gi|452841220|gb|EME43157.1|	68.2	9.2e-13	-	-	-	-	-	GO:0016311 dephosphorylation	-	GO:0003993 acid phosphatase activity
TRINITY_DN170068_c0_g1_i1	206	0	0	0	15.03	0	0	-	-	-	-	-	-	-	-	-	-	-	-	-	-	-	-	-	-	-	-	-
TRINITY_DN17009_c0_g1_i1	207	0	0	0	9.67	0	0	General function prediction only	KOG2893	At1g30970	96.3	1.3e-25	Protein SUPPRESSOR OF FRI 4 OS=Arabidopsis thaliana GN=SUF4 PE=1 SV=1	sp|Q9C5G0|SUF4_ARATH	96.3	1.67e-24	Protein SUPPRESSOR OF FRI 4 [Ananas comosus]	gi|1035962467|gb|OAY83085.1|	101	3.37e-25	atr:18422662	100	1.36e-25	-	-	-	-	GO:0003677 DNA binding;GO:0046872 metal ion binding
TRINITY_DN170207_c0_g1_i1	208	0	0	0	9.34	0	0	-	-	-	-	-	-	-	-	-	-	-	-	-	-	-	-	-	-	-	-	-
TRINITY_DN170232_c0_g1_i1	222	0	0	0	6.09	0	0	-	-	-	-	-	-	-	-	-	-	-	-	-	-	-	-	-	-	-	-	-
TRINITY_DN170256_c0_g1_i1	202		0	0	0	0	14.18	-	-	-	-	-	-	-	-	-	hypothetical protein MTR_8g032080 [Medicago truncatula]	gi|357514641|ref|XP_003627609.1|	118	7.2e-32	mtr:MTR_8g032080	118	1.06e-32	-	-	-	-	-
TRINITY_DN170279_c0_g1_i1	207	0	0	0	9.67	0	0	Transcription; Chromatin structure and dynamics	KOG0386	CE05553	45.4	9.53e-07	-	-	-	-	RSC complex subunit (Sth1) [Rasamsonia emersonii CBS 393.64]	gi|915154928|ref|XP_013328522.1|	122	8.41e-32	-	-	-	-	-	GO:0006355 regulation of transcription, DNA-templated;GO:0008152 metabolic process	GO:0005634 nucleus	GO:0003677 DNA binding;GO:0005524 ATP binding;GO:0016818 hydrolase activity, acting on acid anhydrides, in phosphorus-containing anhydrides;GO:0042393 histone binding
TRINITY_DN170325_c0_g1_i1	226		0	0	0	0	10.05	-	-	-	-	-	-	-	-	-	-	-	-	-	-	-	-	-	-	-	-	-
TRINITY_DN170368_c0_g1_i1	222		0	0	0	0	14.9	-	-	-	-	-	KRR1 small subunit processome component homolog OS=Schizosaccharomyces pombe (strain 972 / ATCC 24843) GN=mis3 PE=3 SV=1	sp|O74777|KRR1_SCHPO	127	1.06e-36	90S preribosome/SSU processome component KRR1 [Pyrenophora teres f. teres 0-1]	gi|330919489|ref|XP_003298637.1|	152	6.73e-45	smo:SELMODRAFT_268270	124	1.16e-34	K06961	-	GO:0000447 endonucleolytic cleavage in ITS1 to separate SSU-rRNA from 5.8S rRNA and LSU-rRNA from tricistronic rRNA transcript (SSU-rRNA, 5.8S rRNA, LSU-rRNA);GO:0006364 rRNA processing;GO:0042254 ribosome biogenesis;GO:0042274 ribosomal small subunit biogenesis	GO:0005634 nucleus;GO:0005730 nucleolus;GO:0030529 intracellular ribonucleoprotein complex;GO:0030686 90S preribosome;GO:0032040 small-subunit processome	GO:0003676 nucleic acid binding;GO:0003723 RNA binding
TRINITY_DN170388_c0_g1_i1	203	0	0	0	11.18	0	0	-	-	-	-	-	-	-	-	-	P-loop containing nucleoside triphosphate hydrolase protein [Alternaria alternata]	gi|1027159908|gb|OAG20285.1|	145	3.84e-40	-	-	-	-	-	-	-	-
TRINITY_DN17042_c0_g1_i1	210		0	0	0	0	10.67	-	-	-	-	-	-	-	-	-	cationic amino acid transporter 2, vacuolar protein [Medicago truncatula]	gi|922351437|ref|XP_013451535.1|	49.3	3.22e-06	-	-	-	-	-	-	-	-
TRINITY_DN170487_c0_g1_i1	205	0	0	0	10.39	0	0	-	-	-	-	-	-	-	-	-	hypothetical protein CC77DRAFT_1092240 [Alternaria alternata]	gi|1027163717|gb|OAG24087.1|	109	3.09e-29	-	-	-	-	-	-	GO:0005783 endoplasmic reticulum;GO:0005789 endoplasmic reticulum membrane;GO:0016020 membrane	-
TRINITY_DN170568_c0_g1_i1	202	0	0	0	11.62	0	0	-	-	-	-	-	Probable pectinesterase/pectinesterase inhibitor 21 OS=Arabidopsis thaliana GN=PME21 PE=2 SV=2	sp|Q8GX86|PME21_ARATH	124	5.13e-34	PREDICTED: LOW QUALITY PROTEIN: pectinesterase-like [Cucumis melo]	gi|1035393782|ref|XP_008438906.2|	130	5.76e-35	cmo:103483865	130	7.96e-36	K01051	ko00040//Pentose and glucuronate interconversions;ko00500//Starch and sucrose metabolism	GO:0042545 cell wall modification;GO:0043086 negative regulation of catalytic activity;GO:0045490 pectin catabolic process	GO:0005618 cell wall	GO:0004857 enzyme inhibitor activity;GO:0016787 hydrolase activity;GO:0030599 pectinesterase activity;GO:0045330 aspartyl esterase activity
TRINITY_DN170571_c0_g1_i1	238	0	0	0	6.18	0	0	-	-	-	-	-	cAMP-dependent protein kinase regulatory subunit OS=Dictyostelium discoideum GN=pkaR PE=1 SV=1	sp|P05987|KAPR_DICDI	47	1.6e-06	-	-	-	-	-	-	-	-	-	-	-	-
TRINITY_DN170644_c0_g1_i1	213	0	0	0	11.89	0	0	-	-	-	-	-	-	-	-	-	-	-	-	-	-	-	-	-	-	-	-	-
TRINITY_DN170661_c0_g1_i1	214		0	0	0	0	9.39	-	-	-	-	-	-	-	-	-	-	-	-	-	-	-	-	-	-	-	-	-
TRINITY_DN170671_c0_g1_i1	204	0	0	0	10.77	0	0	-	-	-	-	-	-	-	-	-	-	-	-	-	-	-	-	-	-	-	-	-
TRINITY_DN170672_c0_g1_i1	203	0	0	0	16.77	0	0	-	-	-	-	-	-	-	-	-	-	-	-	-	mtr:MTR_4g124120	77.8	1.45e-17	-	-	-	-	-
TRINITY_DN170715_c0_g1_i1	206	0	0	0	15.03	0	0	-	-	-	-	-	-	-	-	-	-	-	-	-	-	-	-	-	-	-	-	-
TRINITY_DN170720_c0_g1_i1	202	0	0	0	11.62	0	0	-	-	-	-	-	-	-	-	-	hypothetical protein ZTR_10888 [Talaromyces verruculosus]	gi|973322884|gb|KUL82779.1|	49.7	1.54e-09	-	-	-	-	-	-	-	-
TRINITY_DN170761_c0_g1_i1	214	0	0	0	11.53	0	0	-	-	-	-	-	-	-	-	-	hypothetical protein MTR_1g084010 [Medicago truncatula]	gi|922396109|ref|XP_003591216.2|	140	2.05e-40	mtr:MTR_1g084010	142	3.44e-41	-	-	-	-	-
TRINITY_DN170797_c0_g1_i1	235	0	0	0	6.61	0	0	-	-	-	-	-	-	-	-	-	hypothetical protein MYCGRDRAFT_59280 [Zymoseptoria tritici IPO323]	gi|398398137|ref|XP_003852526.1|	73.2	8.33e-15	-	-	-	-	-	GO:0008152 metabolic process;GO:0055114 oxidation-reduction process	-	GO:0016491 oxidoreductase activity
TRINITY_DN170819_c0_g1_i1	202	0	0	0	11.62	0	0	-	-	-	-	-	-	-	-	-	hypothetical protein MTR_1g041135 [Medicago truncatula]	gi|922399729|ref|XP_013467003.1|	49.7	2.13e-06	mtr:MTR_3g077800	51.2	1.04e-07	-	-	-	-	-
TRINITY_DN170835_c0_g1_i1	214		0	0	0	0	14.09	-	-	-	-	-	Fatty acid synthase subunit beta OS=Schizosaccharomyces pombe (strain 972 / ATCC 24843) GN=fas1 PE=1 SV=1	sp|Q9UUG0|FAS1_SCHPO	82.4	4.37e-19	predicted protein [Nectria haematococca mpVI 77-13-4]	gi|302881907|ref|XP_003039864.1|	136	1.03e-36	-	-	-	-	-	GO:0006633 fatty acid biosynthetic process;GO:0008152 metabolic process;GO:0042759 long-chain fatty acid biosynthetic process;GO:0055114 oxidation-reduction process	GO:0005737 cytoplasm;GO:0005739 mitochondrion;GO:0005811 lipid particle;GO:0005829 cytosol;GO:0005835 fatty acid synthase complex	GO:0004312 fatty acid synthase activity;GO:0004313 [acyl-carrier-protein] S-acetyltransferase activity;GO:0004314 [acyl-carrier-protein] S-malonyltransferase activity;GO:0004318 enoyl-[acyl-carrier-protein] reductase (NADH) activity;GO:0004319 enoyl-[acyl-carrier-protein] reductase (NADPH, B-specific) activity;GO:0016409 palmitoyltransferase activity;GO:0016740 transferase activity;GO:0019171 3-h…
TRINITY_DN170848_c0_g1_i1	208	0	0	0	9.34	0	0	Cell cycle control, cell division, chromosome partitioning	KOG1731	7303341	57.4	6.2e-11	Probable protein disulfide-isomerase A6 OS=Caenorhabditis elegans GN=tag-320 PE=3 SV=1	sp|Q11067|PDIA6_CAEEL	56.6	4.04e-10	hypothetical protein EMIHUDRAFT_454431 [Emiliania huxleyi CCMP1516]	gi|551622976|ref|XP_005791787.1|	58.2	1.54e-09	cme:CYME_CMN111C	55.5	3.17e-09	K09584	ko04141//Protein processing in endoplasmic reticulum	GO:0008152 metabolic process;GO:0045454 cell redox homeostasis	GO:0005623 cell;GO:0005623 cell	GO:0016853 isomerase activity
TRINITY_DN170892_c0_g1_i1	210	0	0	0	8.73	0	0	-	-	-	-	-	-	-	-	-	hypothetical protein CC77DRAFT_1065064 [Alternaria alternata]	gi|1027156227|gb|OAG16614.1|	114	1.39e-30	-	-	-	-	-	-	-	-
TRINITY_DN170922_c0_g1_i1	211	0	0	0	8.45	0	0	-	-	-	-	-	-	-	-	-	hypothetical protein PISL3812_01649 [Talaromyces islandicus]	gi|816194796|emb|CRG84352.1|	66.2	2.89e-12	-	-	-	-	-	-	-	-
TRINITY_DN170989_c0_g1_i1	201		0	0	0	0	22.12	Amino acid transport and metabolism	KOG1304	YKL146w	85.9	5.51e-21	Vacuolar amino acid transporter 3 OS=Saccharomyces cerevisiae (strain ATCC 204508 / S288c) GN=AVT3 PE=1 SV=1	sp|P36062|AVT3_YEAST	85.9	2.28e-20	carbohydrate binding [Ascochyta rabiei]	gi|1020702563|gb|KZM23011.1|	145	4.54e-40	-	-	-	-	-	GO:0006995 cellular response to nitrogen starvation	GO:0005783 endoplasmic reticulum;GO:0016020 membrane;GO:0016021 integral component of membrane	-
TRINITY_DN171044_c0_g1_i1	214		0	0	0	0	14.09	-	-	-	-	-	-	-	-	-	-	-	-	-	-	-	-	-	-	-	-	-
TRINITY_DN171053_c0_g1_i1	206		0	0	0	0	12.24	-	-	-	-	-	Probable ubiquitin carboxyl-terminal hydrolase 3 OS=Schizosaccharomyces pombe (strain 972 / ATCC 24843) GN=ubp3 PE=3 SV=1	sp|O94269|UBP3_SCHPO	52.8	9.87e-09	hypothetical protein PABG_03511 [Paracoccidioides brasiliensis Pb03]	gi|225682996|gb|EEH21280.1|	124	9.29e-33	pxb:103939765	95.5	2.59e-23	K11841	-	GO:0006508 proteolysis;GO:0006511 ubiquitin-dependent protein catabolic process	-	GO:0008233 peptidase activity;GO:0008234 cysteine-type peptidase activity;GO:0016787 hydrolase activity;GO:0036459 thiol-dependent ubiquitinyl hydrolase activity
TRINITY_DN171062_c0_g1_i1	218	0	0	0	6.82	0	0	Signal transduction mechanisms	KOG0788	At5g15950	67.4	1.83e-14	S-adenosylmethionine decarboxylase proenzyme OS=Dictyostelium discoideum GN=amd1 PE=3 SV=3	sp|Q8T1E3|DCAM_DICDI	83.2	1.59e-19	hypothetical protein AURANDRAFT_21325 [Aureococcus anophagefferens]	gi|676381665|ref|XP_009034111.1|	89	1.86e-20	osa:4329955	78.2	2.79e-17	K01611	ko00330//Arginine and proline metabolism;ko00270//Cysteine and methionine metabolism	GO:0006597 spermine biosynthetic process;GO:0008295 spermidine biosynthetic process	-	GO:0004014 adenosylmethionine decarboxylase activity
TRINITY_DN171167_c0_g1_i1	206	0	0	0	10.02	0	0	-	-	-	-	-	Uncharacterized protein C4H3.03c OS=Schizosaccharomyces pombe (strain 972 / ATCC 24843) GN=SPAC4H3.03c PE=4 SV=1	sp|Q10211|YAY3_SCHPO	89.7	9.96e-22	Six-hairpin glycosidase [Auricularia subglabra TFB-10046 SS5]	gi|598029023|ref|XP_007343884.1|	97.1	5e-23	-	-	-	-	-	GO:0008152 metabolic process	-	GO:0003824 catalytic activity;GO:0016798 hydrolase activity, acting on glycosyl bonds
TRINITY_DN171186_c0_g1_i1	207	0	0	0	9.67	0	0	-	-	-	-	-	-	-	-	-	-	-	-	-	-	-	-	-	-	-	-	-
TRINITY_DN171301_c0_g1_i1	218	0	0	0	6.82	0	0	-	-	-	-	-	-	-	-	-	hypothetical protein NECHADRAFT_48705 [Nectria haematococca mpVI 77-13-4]	gi|302908986|ref|XP_003049973.1|	52.4	3.53e-07	-	-	-	-	-	GO:0007165 signal transduction;GO:0016310 phosphorylation;GO:0045859 regulation of protein kinase activity	GO:0005737 cytoplasm;GO:0005829 cytosol;GO:0031588 nucleotide-activated protein kinase complex;GO:0031588 nucleotide-activated protein kinase complex	GO:0005524 ATP binding;GO:0016208 AMP binding;GO:0016301 kinase activity
TRINITY_DN171366_c0_g1_i1	214	0	0	0	7.69	0	0	-	-	-	-	-	-	-	-	-	-	-	-	-	-	-	-	-	-	-	-	-
TRINITY_DN171410_c0_g1_i1	209	0	0	0	13.55	0	0	-	-	-	-	-	-	-	-	-	-	-	-	-	-	-	-	-	-	-	-	-
TRINITY_DN171443_c0_g1_i1	221	0	0	0	6.26	0	0	-	-	-	-	-	-	-	-	-	-	-	-	-	-	-	-	-	-	-	-	-
TRINITY_DN171473_c0_g1_i1	210	0	0	0	13.1	0	0	Intracellular trafficking, secretion, and vesicular transport	KOG2344	At5g58430	66.6	3.77e-14	Exocyst complex component EXO70B1 OS=Arabidopsis thaliana GN=EXO70B1 PE=1 SV=1	sp|Q9FGH9|E70B1_ARATH	66.6	1.56e-13	exocyst subunit exo70 family protein [Medicago truncatula]	gi|357491293|ref|XP_003615934.1|	114	1.85e-29	mtr:MTR_5g074190	114	2.72e-30	-	-	GO:0006887 exocytosis	GO:0000145 exocyst	-
TRINITY_DN171503_c0_g1_i1	222	0	0	0	6.09	0	0	Amino acid transport and metabolism	KOG0633	At5g10330	150	2.03e-45	Histidinol-phosphate aminotransferase 2, chloroplastic OS=Arabidopsis thaliana GN=HISN6B PE=1 SV=1	sp|P0DI07|HIS6B_ARATH	150	1.03e-44	BnaA07g29720D [Brassica napus]	gi|674936942|emb|CDX96361.1|	155	3.81e-45	brp:103832256	153	3.41e-45	K00817	ko00360//Phenylalanine metabolism;ko00960//Tropane, piperidine and pyridine alkaloid biosynthesis;ko00350//Tyrosine metabolism;ko00340//Histidine metabolism;ko00401//Novobiocin biosynthesis;ko00400//Phenylalanine, tyrosine and tryptophan biosynthesis	GO:0000105 histidine biosynthetic process;GO:0009058 biosynthetic process	-	GO:0003824 catalytic activity;GO:0004400 histidinol-phosphate transaminase activity;GO:0030170 pyridoxal phosphate binding
TRINITY_DN171582_c0_g1_i1	219	0	0	0	6.63	0	0	Amino acid transport and metabolism; Carbohydrate transport and metabolism	KOG2449	Hs11095441	72.8	2.27e-16	Probable methylmalonate-semialdehyde dehydrogenase [acylating], mitochondrial OS=Dictyostelium discoideum GN=mmsdh PE=3 SV=1	sp|Q54I10|MMSA_DICDI	87	1.07e-20	MM-ALDH [Physcomitrella patens]	gi|168009419|ref|XP_001757403.1|	77.4	4.54e-16	ppp:PHYPADRAFT_205382	77.4	6.67e-17	K00140	ko00280//Valine, leucine and isoleucine degradation;ko00640//Propanoate metabolism;ko00410//beta-Alanine metabolism;ko00562//Inositol phosphate metabolism	GO:0006979 response to oxidative stress;GO:0008152 metabolic process;GO:0015996 chlorophyll catabolic process;GO:0055114 oxidation-reduction process	-	GO:0004491 methylmalonate-semialdehyde dehydrogenase (acylating) activity;GO:0005507 copper ion binding;GO:0016491 oxidoreductase activity;GO:0016620 oxidoreductase activity, acting on the aldehyde or oxo group of donors, NAD or NADP as acceptor
TRINITY_DN171647_c0_g1_i1	238	0	0	0	6.18	0	0	-	-	-	-	-	-	-	-	-	hypothetical protein MTR_0100s0190 [Medicago truncatula]	gi|922326675|ref|XP_013442730.1|	80.1	8.48e-18	cam:101514544	69.3	5.79e-14	-	-	-	-	-
TRINITY_DN171672_c0_g1_i1	205		0	0	0	0	12.69	-	-	-	-	-	-	-	-	-	-	-	-	-	-	-	-	-	-	-	-	-
TRINITY_DN171846_c0_g1_i1	217	0	0	0	7.02	0	0	-	-	-	-	-	-	-	-	-	-	-	-	-	-	-	-	-	-	-	-	-
TRINITY_DN171916_c0_g1_i1	216	0	0	0	7.23	0	0	General function prediction only	KOG1075	At2g07670	44.7	2.45e-06	-	-	-	-	endonuclease/exonuclease/phosphatase family protein [Medicago truncatula]	gi|922327407|ref|XP_013443096.1|	80.1	2.94e-17	jcu:105635905	50.4	2.3e-07	-	-	-	-	-
TRINITY_DN172005_c0_g1_i1	220	0	0	0	6.44	0	0	Posttranslational modification, protein turnover, chaperones	KOG2738	At3g25740	68.6	6.85e-15	Methionine aminopeptidase 1D, mitochondrial OS=Dictyostelium discoideum GN=metap1d PE=3 SV=1	sp|Q54VU7|MAP12_DICDI	69.7	1.09e-14	PREDICTED: methionine aminopeptidase 1B, chloroplastic [Gossypium raimondii]	gi|823211706|ref|XP_012438641.1|	72	3.64e-14	osa:4349075	70.1	2.1e-14	K01265	-	-	-	-
TRINITY_DN172073_c0_g1_i1	213		0	0	0	0	9.69	-	-	-	-	-	-	-	-	-	-	-	-	-	-	-	-	-	-	-	-	-
TRINITY_DN172205_c0_g1_i1	213	0	0	0	7.93	0	0	-	-	-	-	-	-	-	-	-	-	-	-	-	-	-	-	-	-	-	-	-
TRINITY_DN172244_c0_g1_i1	202	0	0	0	11.62	0	0	-	-	-	-	-	-	-	-	-	-	-	-	-	-	-	-	-	-	-	-	-
TRINITY_DN172281_c0_g1_i1	208		0	0	0	0	11.41	-	-	-	-	-	-	-	-	-	-	-	-	-	-	-	-	-	-	-	-	-
TRINITY_DN172320_c0_g1_i1	220	0	0	0	6.44	0	0	-	-	-	-	-	-	-	-	-	-	-	-	-	-	-	-	-	-	-	-	-
TRINITY_DN172460_c0_g1_i1	229	0	0	0	7.62	0	0	-	-	-	-	-	-	-	-	-	-	-	-	-	-	-	-	-	-	-	-	-
TRINITY_DN172499_c0_g1_i1	207		0	0	0	0	11.82	-	-	-	-	-	-	-	-	-	-	-	-	-	-	-	-	-	-	-	-	-
TRINITY_DN17254_c0_g1_i1	249		0	0	0	0	10.08	-	-	-	-	-	-	-	-	-	-	-	-	-	-	-	-	-	-	-	-	-
TRINITY_DN172589_c0_g1_i1	205	0	0	0	10.39	0	0	-	-	-	-	-	-	-	-	-	-	-	-	-	-	-	-	-	-	-	-	-
TRINITY_DN172630_c0_g1_i1	214	0	0	0	7.69	0	0	-	-	-	-	-	-	-	-	-	hypothetical protein PISL3812_08658 [Talaromyces islandicus]	gi|816186295|emb|CRG91608.1|	79.7	7.42e-17	-	-	-	-	-	-	-	-
TRINITY_DN172680_c0_g2_i1	208	0	0	0	9.34	0	0	-	-	-	-	-	-	-	-	-	-	-	-	-	-	-	-	-	-	-	-	-
TRINITY_DN172685_c0_g1_i1	211	0	0	0	8.45	0	0	-	-	-	-	-	-	-	-	-	hypothetical protein CC77DRAFT_1022600 [Alternaria alternata]	gi|1027158006|gb|OAG18388.1|	49.7	4.02e-07	-	-	-	-	-	-	-	-
TRINITY_DN172690_c0_g1_i1	214	0	0	0	7.69	0	0	-	-	-	-	-	-	-	-	-	hypothetical protein ACJ72_05967 [Emmonsia sp. CAC-2015a]	gi|1035637268|gb|OAX79713.1|	104	1.59e-25	-	-	-	-	-	-	-	-
TRINITY_DN172731_c0_g1_i1	213	0	0	0	7.93	0	0	-	-	-	-	-	Phosphatidylethanolamine N-methyltransferase OS=Phaeosphaeria nodorum (strain SN15 / ATCC MYA-4574 / FGSC 10173) GN=CHO2 PE=3 SV=2	sp|Q0U2R3|CHO2_PHANO	46.2	2.14e-06	hypothetical protein PHYBLDRAFT_77805 [Phycomyces blakesleeanus NRRL 1555(-)]	gi|1026589222|gb|OAD73732.1|	57.4	5.05e-09	-	-	-	-	-	-	-	-
TRINITY_DN172799_c0_g1_i1	213	0	0	0	7.93	0	0	-	-	-	-	-	-	-	-	-	-	-	-	-	-	-	-	-	-	-	-	-
TRINITY_DN172866_c0_g1_i1	240	0	0	0	7.9	0	0	-	-	-	-	-	-	-	-	-	-	-	-	-	-	-	-	-	-	-	-	-
TRINITY_DN172892_c0_g1_i1	213		0	0	0	0	9.69	Secondary metabolites biosynthesis, transport and catabolism; Lipid transport and metabolism	KOG0157	YMR015c	97.8	3.23e-25	Cytochrome P450 61 OS=Saccharomyces cerevisiae (strain ATCC 204508 / S288c) GN=ERG5 PE=1 SV=1	sp|P54781|ERG5_YEAST	97.8	1.34e-24	cytochrome p450 61 [Stemphylium lycopersici]	gi|909988384|gb|KNG45940.1|	152	1.32e-42	-	-	-	-	-	GO:0055114 oxidation-reduction process	-	GO:0004497 monooxygenase activity;GO:0005506 iron ion binding;GO:0016491 oxidoreductase activity;GO:0016705 oxidoreductase activity, acting on paired donors, with incorporation or reduction of molecular oxygen;GO:0020037 heme binding;GO:0046872 metal ion binding
TRINITY_DN173047_c0_g1_i1	214	0	0	0	11.53	0	0	-	-	-	-	-	-	-	-	-	-	-	-	-	-	-	-	-	-	-	-	-
TRINITY_DN173050_c0_g1_i1	202	0	0	0	11.62	0	0	-	-	-	-	-	Copper amine oxidase 1 OS=Schizosaccharomyces pombe (strain 972 / ATCC 24843) GN=cao1 PE=1 SV=1	sp|Q9P7F2|CAO1_SCHPO	110	3.86e-29	putative peroxisomal copper amine oxidase [Phaeomoniella chlamydospora]	gi|821060526|gb|KKY16021.1|	143	1.85e-39	cme:CYME_CMT003C	77.8	4.03e-17	K00276	ko00950//Isoquinoline alkaloid biosynthesis;ko00360//Phenylalanine metabolism;ko00960//Tropane, piperidine and pyridine alkaloid biosynthesis;ko00350//Tyrosine metabolism;ko00260//Glycine, serine and threonine metabolism;ko00410//beta-Alanine metabolism	GO:0009308 amine metabolic process;GO:0055114 oxidation-reduction process	-	GO:0005507 copper ion binding;GO:0008131 primary amine oxidase activity;GO:0016491 oxidoreductase activity;GO:0046872 metal ion binding;GO:0048038 quinone binding
TRINITY_DN173123_c0_g1_i1	215	0	0	0	7.45	0	0	Signal transduction mechanisms	KOG1486	Hs4557537	124	1.75e-35	Developmentally-regulated GTP-binding protein 2 OS=Homo sapiens GN=DRG2 PE=1 SV=1	sp|P55039|DRG2_HUMAN	124	7.24e-35	developmentally-regulated GTP-binding protein 2 [Spizellomyces punctatus DAOM BR117]	gi|1026979196|ref|XP_016608990.1|	120	3.37e-32	ccp:CHC_T00008792001	112	2.74e-30	K06944	-	-	-	-
TRINITY_DN173253_c0_g1_i1	201	0	0	0	6.04	0	0	-	-	-	-	-	-	-	-	-	predicted protein [Nectria haematococca mpVI 77-13-4]	gi|302918286|ref|XP_003052628.1|	90.5	8.42e-21	-	-	-	-	-	-	GO:0005737 cytoplasm;GO:0005829 cytosol	-
TRINITY_DN173297_c0_g1_i1	222	0	0	0	6.09	0	0	Energy production and conversion	KOG2450	HsM4502031	71.6	6.36e-16	Aldehyde dehydrogenase family 2 member C4 OS=Arabidopsis thaliana GN=ALDH2C4 PE=1 SV=2	sp|Q56YU0|AL2C4_ARATH	82.4	4.61e-19	hypothetical protein B456_001G004300 [Gossypium raimondii]	gi|763739429|gb|KJB06928.1|	88.2	4.79e-20	tcc:TCM_037908	85.1	1.32e-19	K12355	ko00940//Phenylpropanoid biosynthesis	GO:0008152 metabolic process;GO:0055114 oxidation-reduction process	-	GO:0016491 oxidoreductase activity;GO:0016620 oxidoreductase activity, acting on the aldehyde or oxo group of donors, NAD or NADP as acceptor
TRINITY_DN173409_c0_g1_i1	219	0	0	0	6.63	0	0	Translation, ribosomal structure and biogenesis	KOG0886	At2g37190	116	2.17e-34	60S ribosomal protein L12-1 OS=Arabidopsis thaliana GN=RPL12A PE=2 SV=2	sp|P50883|RL121_ARATH	116	8.99e-34	60S ribosomal protein L12 [Triticum urartu]	gi|474247447|gb|EMS60074.1|	124	1.44e-35	ppp:PHYPADRAFT_175850	120	4.31e-35	K02870	ko03010//Ribosome	GO:0006412 translation	GO:0005840 ribosome;GO:0030529 intracellular ribonucleoprotein complex	GO:0003735 structural constituent of ribosome
TRINITY_DN173446_c0_g1_i1	218	0	0	0	6.82	0	0	-	-	-	-	-	-	-	-	-	-	-	-	-	-	-	-	-	-	-	-	-
TRINITY_DN173447_c0_g1_i1	204	0	0	0	16.16	0	0	-	-	-	-	-	-	-	-	-	-	-	-	-	-	-	-	-	-	-	-	-
TRINITY_DN173476_c0_g1_i1	202	0	0	0	17.42	0	0	-	-	-	-	-	-	-	-	-	hypothetical protein FE78DRAFT_142263 [Acidomyces richmondensis]	gi|1000488230|gb|KXL48301.1|	110	1e-27	-	-	-	-	-	GO:0008152 metabolic process	-	GO:0000166 nucleotide binding;GO:0003924 GTPase activity;GO:0005525 GTP binding
TRINITY_DN173486_c0_g1_i1	215		0	0	0	0	9.11	-	-	-	-	-	-	-	-	-	-	-	-	-	-	-	-	-	-	-	-	-
TRINITY_DN173514_c0_g1_i1	221	0	0	0	6.26	0	0	-	-	-	-	-	-	-	-	-	-	-	-	-	-	-	-	-	-	-	-	-
TRINITY_DN173635_c0_g1_i1	212		0	0	0	0	10	Transcription	KOG1601	At1g08010	53.1	1.67e-09	Cutinase gene palindrome-binding protein OS=Fusarium solani subsp. pisi PE=2 SV=1	sp|Q00858|CGPB_FUSSO	58.2	1.48e-10	hypothetical protein A1O1_07103 [Capronia coronata CBS 617.96]	gi|628258523|ref|XP_007726166.1|	63.9	2.31e-11	egu:105047478	57.8	1.42e-10	-	-	GO:0006355 regulation of transcription, DNA-templated;GO:0007165 signal transduction	-	GO:0003700 transcription factor activity, sequence-specific DNA binding;GO:0004871 signal transducer activity;GO:0008270 zinc ion binding;GO:0043565 sequence-specific DNA binding
TRINITY_DN173666_c0_g1_i1	212	0	0	0	8.18	0	0	-	-	-	-	-	-	-	-	-	-	-	-	-	-	-	-	-	-	-	-	-
TRINITY_DN173681_c0_g1_i1	213	0	0	0	7.93	0	0	-	-	-	-	-	-	-	-	-	maltose permease MAL61 [Alternaria alternata]	gi|1027154415|gb|OAG14810.1|	112	1.15e-28	-	-	-	-	-	GO:0006810 transport;GO:0055085 transmembrane transport	GO:0016020 membrane;GO:0016021 integral component of membrane	GO:0005215 transporter activity;GO:0022857 transmembrane transporter activity;GO:0022891 substrate-specific transmembrane transporter activity
TRINITY_DN173736_c0_g1_i1	215	0	0	0	11.18	0	0	-	-	-	-	-	-	-	-	-	-	-	-	-	-	-	-	-	-	-	-	-
TRINITY_DN173753_c0_g1_i1	205	0	0	0	10.39	0	0	-	-	-	-	-	-	-	-	-	-	-	-	-	-	-	-	-	-	-	-	-
TRINITY_DN173787_c0_g1_i1	207	0	0	0	9.67	0	0	-	-	-	-	-	-	-	-	-	-	-	-	-	-	-	-	-	-	-	-	-
TRINITY_DN173818_c0_g1_i1	229		0	0	0	0	9.33	Intracellular trafficking, secretion, and vesicular transport	KOG0292	Hs4758030	157	3.96e-46	Coatomer subunit alpha OS=Homo sapiens GN=COPA PE=1 SV=2	sp|P53621|COPA_HUMAN	157	1.64e-45	alpha-COP [Chlamydomonas reinhardtii]	gi|159471083|ref|XP_001693686.1|	155	1.74e-43	cvr:CHLNCDRAFT_137537	157	3.04e-45	K05236	ko04080//Neuroactive ligand-receptor interaction	GO:0006810 transport;GO:0006886 intracellular protein transport;GO:0015031 protein transport;GO:0016192 vesicle-mediated transport	GO:0000139 Golgi membrane;GO:0005737 cytoplasm;GO:0005794 Golgi apparatus;GO:0016020 membrane;GO:0030117 membrane coat;GO:0030126 COPI vesicle coat	GO:0005198 structural molecule activity
TRINITY_DN173848_c0_g1_i1	204		0	0	0	0	13.16	-	-	-	-	-	-	-	-	-	-	-	-	-	-	-	-	-	-	-	-	-
TRINITY_DN173856_c0_g1_i1	224		0	0	0	0	10.59	-	-	-	-	-	-	-	-	-	-	-	-	-	-	-	-	-	-	-	-	-
TRINITY_DN173858_c0_g1_i1	239	0	0	0	6.05	0	0	-	-	-	-	-	-	-	-	-	hypothetical protein CC77DRAFT_1008076 [Alternaria alternata]	gi|1027161393|gb|OAG21767.1|	106	8.99e-29	-	-	-	-	-	-	-	-
TRINITY_DN173862_c0_g1_i1	219	0	0	0	6.63	0	0	-	-	-	-	-	-	-	-	-	-	-	-	-	-	-	-	-	-	-	-	-
TRINITY_DN173899_c0_g1_i1	209	0	0	0	9.03	0	0	-	-	-	-	-	-	-	-	-	-	-	-	-	mtr:MTR_3g027050	45.1	1.77e-06	-	-	-	-	-
TRINITY_DN173916_c0_g1_i1	221	0	0	0	6.26	0	0	-	-	-	-	-	-	-	-	-	-	-	-	-	-	-	-	-	-	-	-	-
TRINITY_DN173934_c0_g1_i1	204	0	0	0	10.77	0	0	Energy production and conversion	KOG1352	CE22210	118	1.28e-32	V-type proton ATPase catalytic subunit A OS=Caenorhabditis elegans GN=vha-13 PE=1 SV=3	sp|Q9XW92|VATA_CAEEL	118	5.32e-32	hypothetical protein MPER_16032 [Moniliophthora perniciosa FA553]	gi|215436362|gb|EEB86861.1|	108	9.22e-31	pmum:103327431	111	5.79e-29	K02145	ko00190//Oxidative phosphorylation;ko04966//Collecting duct acid secretion;ko04145//Phagosome;ko04721//Synaptic vesicle cycle	GO:0006810 transport;GO:0006811 ion transport;GO:0015992 proton transport;GO:0015992 proton transport;GO:0046034 ATP metabolic process	-	GO:0005524 ATP binding
TRINITY_DN174043_c0_g1_i1	217	0	0	0	7.02	0	0	-	-	-	-	-	-	-	-	-	-	-	-	-	-	-	-	-	-	-	-	-
TRINITY_DN174106_c0_g1_i1	223		0	0	0	0	10.88	-	-	-	-	-	-	-	-	-	hypothetical protein ST47_g10185 [Ascochyta rabiei]	gi|1020697803|gb|KZM18777.1|	145	9.46e-40	-	-	-	-	-	GO:0000715 nucleotide-excision repair, DNA damage recognition;GO:0006289 nucleotide-excision repair;GO:0034644 cellular response to UV;GO:0042787 protein ubiquitination involved in ubiquitin-dependent protein catabolic process	GO:0000109 nucleotide-excision repair complex;GO:0000113 nucleotide-excision repair factor 4 complex;GO:0005634 nucleus;GO:0031463 Cul3-RING ubiquitin ligase complex;GO:0044732 mitotic spindle pole body	-
TRINITY_DN174140_c0_g1_i1	219	0	0	0	6.63	0	0	-	-	-	-	-	-	-	-	-	-	-	-	-	-	-	-	-	-	-	-	-
TRINITY_DN174148_c0_g1_i1	207	0	0	0	9.67	0	0	-	-	-	-	-	-	-	-	-	-	-	-	-	-	-	-	-	-	-	-	-
TRINITY_DN174201_c0_g1_i1	221	0	0	0	6.26	0	0	-	-	-	-	-	-	-	-	-	-	-	-	-	-	-	-	-	-	-	-	-
TRINITY_DN174213_c0_g1_i1	213	0	0	0	7.93	0	0	-	-	-	-	-	Acyltransferase mlcH OS=Penicillium citrinum GN=mlcH PE=1 SV=1	sp|Q8J0G0|MLCH_PENCI	66.2	1.75e-13	beta-lactamase [Capronia epimyces CBS 606.96]	gi|628304375|ref|XP_007734480.1|	125	5.03e-34	-	-	-	-	-	-	-	-
TRINITY_DN174272_c0_g1_i1	210	0	0	0	8.73	0	0	-	-	-	-	-	-	-	-	-	-	-	-	-	-	-	-	-	-	-	-	-
TRINITY_DN174329_c0_g1_i1	226	0	0	0	8.22	0	0	-	-	-	-	-	-	-	-	-	-	-	-	-	-	-	-	-	-	-	-	-
TRINITY_DN174339_c0_g1_i1	201	0	0	0	12.07	0	0	-	-	-	-	-	-	-	-	-	-	-	-	-	-	-	-	-	-	-	-	-
TRINITY_DN174516_c0_g1_i1	218	0	0	0	6.82	0	0	-	-	-	-	-	-	-	-	-	-	-	-	-	-	-	-	-	-	-	-	-
TRINITY_DN174598_c0_g1_i1	206	0	0	0	15.03	0	0	General function prediction only	KOG0619	At1g13910	50.1	1.98e-08	Probable LRR receptor-like serine/threonine-protein kinase At1g69990 OS=Arabidopsis thaliana GN=At1g69990 PE=2 SV=1	sp|C0LGI5|Y1699_ARATH	47	1.02e-06	LRR receptor-like kinase family protein [Medicago truncatula]	gi|357504579|ref|XP_003622578.1|	99.8	4.93e-24	mtr:MTR_7g045710	99.8	7.24e-25	-	-	GO:0006468 protein phosphorylation;GO:0016310 phosphorylation	GO:0016020 membrane;GO:0016021 integral component of membrane	GO:0000166 nucleotide binding;GO:0004672 protein kinase activity;GO:0005524 ATP binding;GO:0016301 kinase activity;GO:0016740 transferase activity;GO:0016772 transferase activity, transferring phosphorus-containing groups
TRINITY_DN174809_c0_g1_i1	287		0	0	0	0	15.54	-	-	-	-	-	-	-	-	-	-	-	-	-	-	-	-	-	-	-	-	-
TRINITY_DN174911_c0_g1_i1	212	0	0	0	8.18	0	0	-	-	-	-	-	-	-	-	-	-	-	-	-	-	-	-	-	-	-	-	-
TRINITY_DN174968_c0_g1_i1	234	0	0	0	9.02	0	0	General function prediction only	KOG0017	At2g14640_2	58.2	4.78e-11	-	-	-	-	PREDICTED: uncharacterized protein LOC106798941 [Glycine max]	gi|955325151|ref|XP_014632080.1|	106	3.02e-26	gmx:100812827	92	5.93e-22	-	-	-	-	-
TRINITY_DN175044_c0_g1_i1	216	0	0	0	7.23	0	0	-	-	-	-	-	G-type lectin S-receptor-like serine/threonine-protein kinase At1g61360 OS=Arabidopsis thaliana GN=At1g61360 PE=2 SV=1	sp|O64784|Y1136_ARATH	134	1.58e-37	PREDICTED: G-type lectin S-receptor-like serine/threonine-protein kinase At1g61360 [Brassica napus]	gi|923798588|ref|XP_013686618.1|	152	2.58e-42	brp:103849641	151	4.85e-43	-	-	-	-	-
TRINITY_DN175100_c0_g1_i1	210	0	0	0	8.73	0	0	-	-	-	-	-	-	-	-	-	-	-	-	-	-	-	-	-	-	-	-	-
TRINITY_DN175105_c0_g1_i1	247	0	0	0	6.84	0	0	-	-	-	-	-	-	-	-	-	-	-	-	-	-	-	-	-	-	-	-	-
TRINITY_DN175162_c0_g1_i1	218	0	0	0	6.82	0	0	-	-	-	-	-	Polygalacturonase OS=Prunus persica PE=2 SV=1	sp|P48979|PGLR_PRUPE	103	6.25e-27	endo-polygalacturonase [Medicago truncatula]	gi|922386126|ref|XP_003594480.2|	142	7.6e-41	mtr:MTR_2g029170	143	6.74e-42	K01184	ko00040//Pentose and glucuronate interconversions;ko00500//Starch and sucrose metabolism	-	-	-
TRINITY_DN175341_c0_g1_i1	212		0	0	0	0	10	-	-	-	-	-	-	-	-	-	DNA binding [Ascochyta rabiei]	gi|1020700099|gb|KZM20830.1|	95.5	1.35e-22	-	-	-	-	-	GO:0006348 chromatin silencing at telomere;GO:0006351 transcription, DNA-templated;GO:0006357 regulation of transcription from RNA polymerase II promoter;GO:0006366 transcription from RNA polymerase II promoter;GO:0016973 poly(A)+ mRNA export from nucleus;GO:0030702 chromatin silencing at centromere;GO:0034243 regulation of transcription elongation from RNA polymerase II promoter;GO:0034401 chrom…	GO:0005634 nucleus;GO:0005730 nucleolus;GO:0072686 mitotic spindle	GO:0000991 transcription factor activity, core RNA polymerase II binding;GO:0001076 transcription factor activity, RNA polymerase II transcription factor binding;GO:0003677 DNA binding
TRINITY_DN175397_c0_g1_i1	220	0	0	0	6.44	0	0	-	-	-	-	-	-	-	-	-	-	-	-	-	-	-	-	-	-	-	-	-
TRINITY_DN175446_c0_g1_i1	442	0	0	0	10.55	0	0	RNA processing and modification	KOG2481	At5g14520	144	1.57e-40	Pescadillo homolog OS=Nematostella vectensis GN=v1g194255 PE=3 SV=1	sp|A7SWH1|PESC_NEMVE	64.7	1.02e-11	unknown [Medicago truncatula]	gi|388509480|gb|AFK42806.1|	240	3.8e-79	mtr:MTR_7g100040	244	1.58e-77	K14843	-	GO:0000463 maturation of LSU-rRNA from tricistronic rRNA transcript (SSU-rRNA, 5.8S rRNA, LSU-rRNA);GO:0000466 maturation of 5.8S rRNA from tricistronic rRNA transcript (SSU-rRNA, 5.8S rRNA, LSU-rRNA);GO:0006364 rRNA processing;GO:0042254 ribosome biogenesis;GO:0042273 ribosomal large subunit biogenesis	GO:0005634 nucleus;GO:0005634 nucleus;GO:0005654 nucleoplasm;GO:0005730 nucleolus;GO:0030687 preribosome, large subunit precursor	GO:0043021 ribonucleoprotein complex binding
TRINITY_DN175464_c0_g1_i1	208	0	0	0	9.34	0	0	-	-	-	-	-	-	-	-	-	-	-	-	-	-	-	-	-	-	-	-	-
TRINITY_DN175491_c0_g1_i1	208	0	0	0	9.34	0	0	-	-	-	-	-	-	-	-	-	hypothetical protein NECHADRAFT_48840 [Nectria haematococca mpVI 77-13-4]	gi|302909260|ref|XP_003050033.1|	82.4	6.47e-18	-	-	-	-	-	GO:0007050 cell cycle arrest	-	-
TRINITY_DN175516_c0_g1_i1	205	0	0	0	10.39	0	0	-	-	-	-	-	-	-	-	-	-	-	-	-	-	-	-	-	-	-	-	-
TRINITY_DN175519_c0_g1_i1	217	0	0	0	10.53	0	0	-	-	-	-	-	-	-	-	-	-	-	-	-	-	-	-	-	-	-	-	-
TRINITY_DN175592_c0_g1_i1	203		0	0	0	0	13.66	Signal transduction mechanisms	KOG2595	7289454	47	2.31e-07	TBC1 domain family member 20 OS=Bos taurus GN=TBC1D20 PE=2 SV=1	sp|Q2T9Q1|TBC20_BOVIN	44.7	6.26e-06	TBC1 domain family member 20 [Microsporum gypseum CBS 118893]	gi|315052362|ref|XP_003175555.1|	55.1	2.76e-08	cvr:CHLNCDRAFT_140797	50.4	1.96e-07	-	-	-	-	-
TRINITY_DN175645_c0_g1_i1	202		0	0	0	0	14.18	Posttranslational modification, protein turnover, chaperones	KOG0800	At1g45180	90.1	1.82e-22	E3 ubiquitin-protein ligase MBR2 OS=Arabidopsis thaliana GN=MBR2 PE=1 SV=1	sp|O49500|MBR2_ARATH	88.6	2.53e-21	hypothetical protein AMTR_s00046p00058640 [Amborella trichopoda]	gi|548860353|gb|ERN17939.1|	113	7.76e-29	vvi:100267740	109	3.16e-28	K10635	-	-	-	GO:0008270 zinc ion binding;GO:0046872 metal ion binding
TRINITY_DN175657_c0_g1_i1	201		0	0	0	0	14.74	-	-	-	-	-	-	-	-	-	-	-	-	-	-	-	-	-	-	-	-	-
TRINITY_DN175676_c0_g1_i1	214		0	0	0	0	9.39	-	-	-	-	-	-	-	-	-	-	-	-	-	-	-	-	-	-	-	-	-
TRINITY_DN175741_c0_g1_i1	237	0	0	0	8.43	0	0	-	-	-	-	-	-	-	-	-	-	-	-	-	-	-	-	-	-	-	-	-
TRINITY_DN175774_c0_g1_i1	234	0	0	0	6.77	0	0	-	-	-	-	-	-	-	-	-	-	-	-	-	-	-	-	-	-	-	-	-
TRINITY_DN175808_c0_g1_i1	207	0	0	0	9.67	0	0	-	-	-	-	-	-	-	-	-	centaurin-beta-2 [Alternaria alternata]	gi|1027153494|gb|OAG13897.1|	86.7	2.46e-19	-	-	-	-	-	-	-	-
TRINITY_DN175826_c0_g1_i1	266	0	0	0	6.12	0	0	Cell cycle control, cell division, chromosome partitioning; Replication, recombination and repair	KOG1434	At3g22880	46.2	1.05e-06	Meiotic recombination protein DMC1 homolog OS=Glycine max PE=2 SV=1	sp|Q96449|DMC1_SOYBN	48.9	5.5e-07	-	-	-	-	zma:100273470	48.9	1.49e-06	K10872	ko04113//Meiosis - yeast	-	-	-
TRINITY_DN175869_c0_g1_i1	214		0	0	0	0	9.39	-	-	-	-	-	-	-	-	-	-	-	-	-	-	-	-	-	-	-	-	-
TRINITY_DN175939_c0_g2_i1	213	0	0	0	7.93	0	0	-	-	-	-	-	-	-	-	-	-	-	-	-	-	-	-	-	-	-	-	-
TRINITY_DN175996_c0_g1_i1	206	0	0	0	15.03	0	0	-	-	-	-	-	ATP-dependent (S)-NAD(P)H-hydrate dehydratase OS=Phaeosphaeria nodorum (strain SN15 / ATCC MYA-4574 / FGSC 10173) GN=SNOG_04206 PE=3 SV=1	sp|Q0UVK8|NNRD_PHANO	122	8.31e-35	ATP binding [Ascochyta rabiei]	gi|1020697529|gb|KZM18524.1|	132	4.41e-37	-	-	-	-	-	-	-	-
TRINITY_DN176021_c0_g1_i1	213	0	0	0	7.93	0	0	-	-	-	-	-	-	-	-	-	-	-	-	-	-	-	-	-	-	-	-	-
TRINITY_DN176026_c0_g1_i1	219	0	0	0	6.63	0	0	General function prediction only; Intracellular trafficking, secretion, and vesicular transport	KOG0446	Hs5031677	78.6	2.37e-18	Dynamin-A OS=Dictyostelium discoideum GN=dymA PE=1 SV=2	sp|Q94464|DYNA_DICDI	95.5	1.16e-23	dynamin switch motor protein [Nannochloropsis gaditana]	gi|585104369|gb|EWM23361.1|	94	1.57e-24	bdi:100821795	79.7	9.34e-18	K17065	-	GO:0008152 metabolic process	-	GO:0000166 nucleotide binding;GO:0003924 GTPase activity;GO:0005525 GTP binding;GO:0005525 GTP binding
TRINITY_DN176033_c0_g1_i1	206		0	0	0	0	12.24	-	-	-	-	-	NADPH-dependent conjugated polyketone reductase C2 OS=Candida parapsilosis GN=cpr-c2 PE=1 SV=1	sp|Q76L36|CPRC2_CANPA	65.1	3.7e-13	2,5-diketo-D-gluconic acid reductase A [Alternaria alternata]	gi|1027157504|gb|OAG17887.1|	143	5.94e-42	ppp:PHYPADRAFT_107724	68.6	4.19e-14	-	-	GO:0055114 oxidation-reduction process	-	GO:0016491 oxidoreductase activity
TRINITY_DN176108_c0_g1_i1	207	0	0	0	9.67	0	0	-	-	-	-	-	-	-	-	-	-	-	-	-	-	-	-	-	-	-	-	-
TRINITY_DN176147_c0_g1_i1	222	0	0	0	6.09	0	0	-	-	-	-	-	-	-	-	-	-	-	-	-	-	-	-	-	-	-	-	-
TRINITY_DN176167_c0_g1_i1	216	0	0	0	7.23	0	0	-	-	-	-	-	-	-	-	-	-	-	-	-	-	-	-	-	-	-	-	-
TRINITY_DN176222_c0_g1_i1	205		0	0	0	0	12.69	-	-	-	-	-	-	-	-	-	hypothetical protein ST47_g10124 [Ascochyta rabiei]	gi|1020697767|gb|KZM18741.1|	125	1.02e-34	-	-	-	-	-	-	-	-
TRINITY_DN176267_c0_g1_i1	221	0	0	0	6.26	0	0	-	-	-	-	-	-	-	-	-	putative glycoside hydrolase family 61 protein [Neofusicoccum parvum UCRNP2]	gi|615430220|ref|XP_007589532.1|	87.8	9.61e-21	-	-	-	-	-	GO:0008152 metabolic process	-	GO:0016787 hydrolase activity
TRINITY_DN176353_c0_g2_i1	212	0	0	0	8.18	0	0	-	-	-	-	-	-	-	-	-	-	-	-	-	-	-	-	-	-	-	-	-
TRINITY_DN176468_c0_g1_i1	223	0	0	0	8.9	0	0	-	-	-	-	-	-	-	-	-	-	-	-	-	-	-	-	-	-	-	-	-
TRINITY_DN176620_c0_g1_i1	204		0	0	0	0	13.16	-	-	-	-	-	-	-	-	-	PREDICTED: ubiquitin-like-specific protease ESD4 isoform X2 [Brassica oleracea var. oleracea]	gi|922517069|ref|XP_013593424.1|	64.3	1.79e-11	-	-	-	-	-	-	-	-
TRINITY_DN176717_c0_g1_i1	219	0	0	0	6.63	0	0	-	-	-	-	-	-	-	-	-	hypothetical protein NECHADRAFT_39325 [Nectria haematococca mpVI 77-13-4]	gi|302893456|ref|XP_003045609.1|	78.2	2.55e-16	-	-	-	-	-	GO:0008152 metabolic process	-	GO:0003824 catalytic activity
TRINITY_DN176736_c0_g1_i1	234	0	0	0	6.77	0	0	-	-	-	-	-	-	-	-	-	hypothetical protein MTR_5g085195 [Medicago truncatula]	gi|922360721|ref|XP_013454281.1|	124	9.51e-35	mtr:MTR_5g085190	57.4	4.39e-10	-	-	-	-	-
TRINITY_DN176787_c0_g1_i1	201	0	0	0	6.04	0	0	-	-	-	-	-	-	-	-	-	NBS-LRR protein [Cicer arietinum]	gi|574460714|gb|AHG29001.1|	84	1.74e-18	cam:101489032	84	3.03e-19	-	-	-	-	GO:0043531 ADP binding
TRINITY_DN176855_c0_g1_i1	214	0	0	0	7.69	0	0	-	-	-	-	-	-	-	-	-	-	-	-	-	-	-	-	-	-	-	-	-
TRINITY_DN176965_c0_g1_i1	221	0	0	0	6.26	0	0	-	-	-	-	-	-	-	-	-	-	-	-	-	-	-	-	-	-	-	-	-
TRINITY_DN176969_c0_g1_i1	207	0	0	0	9.67	0	0	-	-	-	-	-	-	-	-	-	-	-	-	-	-	-	-	-	-	-	-	-
TRINITY_DN177048_c0_g1_i1	252	0	0	0	6.22	0	0	-	-	-	-	-	-	-	-	-	-	-	-	-	-	-	-	-	-	-	-	-
TRINITY_DN177123_c0_g1_i1	201		0	0	0	0	14.74	-	-	-	-	-	-	-	-	-	-	-	-	-	-	-	-	-	-	-	-	-
TRINITY_DN17738_c0_g1_i2	852	0	0	0	6.7	0	0	-	-	-	-	-	-	-	-	-	-	-	-	-	-	-	-	-	-	-	-	-
TRINITY_DN177413_c0_g1_i1	206	0	0	0	10.02	0	0	-	-	-	-	-	-	-	-	-	-	-	-	-	-	-	-	-	-	-	-	-
TRINITY_DN177475_c0_g1_i1	211	0	0	0	8.45	0	0	-	-	-	-	-	-	-	-	-	-	-	-	-	-	-	-	-	-	-	-	-
TRINITY_DN177581_c0_g1_i1	219		0	0	0	0	12.15	-	-	-	-	-	-	-	-	-	-	-	-	-	-	-	-	-	-	-	-	-
TRINITY_DN177627_c0_g1_i1	211	0	0	0	8.45	0	0	-	-	-	-	-	-	-	-	-	-	-	-	-	-	-	-	-	-	-	-	-
TRINITY_DN17763_c0_g1_i1	219	0	0	0	6.63	0	0	-	-	-	-	-	-	-	-	-	PREDICTED: 6-phosphofructo-2-kinase/fructose-2,6-bisphosphatase-like [Gossypium hirsutum]	gi|1028940654|ref|XP_016713528.1|	49.7	3e-06	cam:101506199	46.6	5.82e-06	K01103	ko00051//Fructose and mannose metabolism	-	-	-
TRINITY_DN17767_c0_g1_i1	201	0	0	0	12.07	0	0	-	-	-	-	-	-	-	-	-	-	-	-	-	-	-	-	-	-	-	-	-
TRINITY_DN177928_c0_g1_i1	211		0	0	0	0	10.33	-	-	-	-	-	-	-	-	-	-	-	-	-	-	-	-	-	-	-	-	-
TRINITY_DN178092_c0_g1_i1	206	0	0	0	10.02	0	6.12	-	-	-	-	-	-	-	-	-	-	-	-	-	-	-	-	-	-	-	-	-
TRINITY_DN17822_c0_g1_i1	218	0	0	0	6.82	0	0	-	-	-	-	-	Probable WRKY transcription factor 13 OS=Arabidopsis thaliana GN=WRKY13 PE=2 SV=1	sp|Q9SVB7|WRK13_ARATH	48.9	2.39e-07	PREDICTED: probable WRKY transcription factor 13 [Phoenix dactylifera]	gi|672139374|ref|XP_008793465.1|	53.9	7.02e-08	pda:103709750	53.9	1.03e-08	-	-	GO:0006355 regulation of transcription, DNA-templated	-	GO:0003700 transcription factor activity, sequence-specific DNA binding;GO:0043565 sequence-specific DNA binding
TRINITY_DN178270_c0_g1_i1	214	0	0	0	7.69	0	0	-	-	-	-	-	-	-	-	-	-	-	-	-	-	-	-	-	-	-	-	-
TRINITY_DN178349_c0_g1_i1	213	0	0	0	7.93	0	0	-	-	-	-	-	-	-	-	-	hypothetical protein AUEXF2481DRAFT_270 [Aureobasidium subglaciale EXF-2481]	gi|915707069|ref|XP_013348767.1|	65.1	1.18e-12	-	-	-	-	-	-	-	-
TRINITY_DN178452_c0_g1_i1	207		0	0	0	0	11.82	-	-	-	-	-	-	-	-	-	-	-	-	-	-	-	-	-	-	-	-	-
TRINITY_DN178484_c0_g1_i1	261	0	0	0	6.64	0	0	-	-	-	-	-	-	-	-	-	-	-	-	-	-	-	-	-	-	-	-	-
TRINITY_DN178515_c0_g1_i1	207	0	0	0	9.67	0	0	-	-	-	-	-	-	-	-	-	-	-	-	-	-	-	-	-	-	-	-	-
TRINITY_DN178591_c0_g1_i1	212	0	0	0	8.18	0	0	-	-	-	-	-	-	-	-	-	-	-	-	-	-	-	-	-	-	-	-	-
TRINITY_DN178727_c0_g1_i1	202	0	0	0	11.62	0	0	RNA processing and modification	KOG4655	YHR148w	44.7	1.24e-06	U3 small nucleolar ribonucleoprotein protein IMP3 OS=Saccharomyces cerevisiae (strain ATCC 204508 / S288c) GN=IMP3 PE=1 SV=1	sp|P32899|IMP3_YEAST	44.7	5.12e-06	U3 small nucleolar ribonucleoprotein subunit (Imp3), putative [Byssochlamys spectabilis No. 5]	gi|557721564|dbj|GAD99604.1|	94.4	9.08e-24	-	-	-	-	-	-	GO:0005622 intracellular;GO:0019013 viral nucleocapsid;GO:0030529 intracellular ribonucleoprotein complex	GO:0003723 RNA binding;GO:0019843 rRNA binding
TRINITY_DN178764_c0_g1_i1	222	0	0	0	6.09	0	0	-	-	-	-	-	-	-	-	-	hypothetical protein MTR_5g027090 [Medicago truncatula]	gi|357484679|ref|XP_003612627.1|	75.9	7.08e-18	mtr:MTR_5g027090	75.9	1.04e-18	-	-	-	-	-
TRINITY_DN178919_c0_g1_i1	211	0	0	0	8.45	0	0	-	-	-	-	-	NmrA-like family domain-containing protein 1 OS=Mus musculus GN=Nmral1 PE=1 SV=1	sp|Q8K2T1|NMRL1_MOUSE	50.4	8.16e-08	NmrA-like family domain-containing protein [Alternaria alternata]	gi|1027162010|gb|OAG22382.1|	120	5.32e-33	gsl:Gasu_52340	55.8	2.27e-09	-	-	-	-	-
TRINITY_DN178921_c0_g1_i1	211	0	0	0	8.45	0	0	-	-	-	-	-	-	-	-	-	-	-	-	-	-	-	-	-	-	-	-	-
TRINITY_DN179026_c0_g1_i1	220	0	0	0	6.44	0	0	-	-	-	-	-	-	-	-	-	-	-	-	-	-	-	-	-	-	-	-	-
TRINITY_DN179162_c0_g1_i1	218	0	0	0	6.82	0	0	-	-	-	-	-	-	-	-	-	-	-	-	-	-	-	-	-	-	-	-	-
TRINITY_DN179184_c0_g1_i1	201	0	0	0	6.04	0	0	-	-	-	-	-	-	-	-	-	-	-	-	-	-	-	-	-	-	-	-	-
TRINITY_DN17923_c0_g1_i1	214	0	0	0	11.53	0	0	-	-	-	-	-	-	-	-	-	-	-	-	-	-	-	-	-	-	-	-	-
TRINITY_DN18135_c0_g1_i1	206		0	0	0	0	12.24	-	-	-	-	-	-	-	-	-	hypothetical protein MTR_6g488260 [Medicago truncatula]	gi|922354632|ref|XP_013453130.1|	53.9	6.16e-08	mtr:MTR_104s0007	53.9	9.05e-09	-	-	-	-	-
TRINITY_DN1838_c0_g1_i1	226	0	0	0	7.57	0	0	-	-	-	-	-	Linoleate 9S-lipoxygenase OS=Lens culinaris GN=LOX1.1 PE=2 SV=1	sp|P38414|LOX1_LENCU	140	2.31e-39	seed linoleate 9S-lipoxygenase [Medicago truncatula]	gi|357513817|ref|XP_003627197.1|	155	1.42e-43	mtr:MTR_8g018690	155	2.2e-44	K15718	ko00591//Linoleic acid metabolism	GO:0006633 fatty acid biosynthetic process;GO:0031408 oxylipin biosynthetic process;GO:0055114 oxidation-reduction process	-	GO:0016491 oxidoreductase activity;GO:0016702 oxidoreductase activity, acting on single donors with incorporation of molecular oxygen, incorporation of two atoms of oxygen;GO:0046872 metal ion binding;GO:0051213 dioxygenase activity
TRINITY_DN18509_c0_g2_i1	203		0	0	0	0	13.66	-	-	-	-	-	-	-	-	-	-	-	-	-	-	-	-	-	-	-	-	-
TRINITY_DN1853_c0_g1_i1	308	0	0	0	6.33	0	0	-	-	-	-	-	-	-	-	-	transmembrane protein, putative [Medicago truncatula]	gi|922360868|ref|XP_013454354.1|	50.8	9.31e-07	-	-	-	-	-	-	-	-
TRINITY_DN18564_c0_g1_i1	220	0	0	0	6.44	0	0	-	-	-	-	-	-	-	-	-	-	-	-	-	-	-	-	-	-	-	-	-
TRINITY_DN18659_c0_g1_i1	228	0	0	0	10.42	0	0	-	-	-	-	-	-	-	-	-	-	-	-	-	-	-	-	-	-	-	-	-
TRINITY_DN18804_c0_g1_i1	214	0	0	0	7.69	0	0	-	-	-	-	-	-	-	-	-	-	-	-	-	-	-	-	-	-	-	-	-
TRINITY_DN18835_c0_g1_i1	217	0	0	0	7.02	0	0	Signal transduction mechanisms	KOG4658	At3g14470	62.4	1.32e-12	Putative disease resistance RPP13-like protein 1 OS=Arabidopsis thaliana GN=RPPL1 PE=3 SV=1	sp|Q9LRR4|R13L1_ARATH	62.4	5.47e-12	LRR and NB-ARC domain disease resistance protein [Medicago truncatula]	gi|922386340|ref|XP_003595150.2|	106	2.42e-26	mtr:MTR_2g038930	106	3.23e-27	-	-	-	-	GO:0043531 ADP binding
TRINITY_DN18962_c0_g1_i1	230	0	0	0	7.44	0	0	-	-	-	-	-	Fumarate reductase OS=Schizosaccharomyces pombe (strain 972 / ATCC 24843) GN=osm1 PE=3 SV=1	sp|O13755|OSM1_SCHPO	48.1	6.15e-07	fumarate reductase Osm1, putative [Talaromyces stipitatus ATCC 10500]	gi|242820379|ref|XP_002487498.1|	96.7	8.87e-23	mis:MICPUN_104854	67.4	2.68e-13	-	-	GO:0055114 oxidation-reduction process;GO:0055114 oxidation-reduction process	-	GO:0000104 succinate dehydrogenase activity;GO:0016156 fumarate reductase (NADH) activity;GO:0016491 oxidoreductase activity
TRINITY_DN19310_c0_g1_i1	237		0	0	0	0	25.8	-	-	-	-	-	-	-	-	-	-	-	-	-	-	-	-	-	-	-	-	-
TRINITY_DN19310_c0_g2_i1	237		0	0	0	0	15.48	-	-	-	-	-	-	-	-	-	-	-	-	-	-	-	-	-	-	-	-	-
TRINITY_DN19841_c0_g1_i1	221		0	0	0	0	11.49	-	-	-	-	-	-	-	-	-	equilibrative nucleoside transporter [Medicago truncatula]	gi|922379771|ref|XP_013460119.1|	62.8	6.61e-11	cam:101504800	47	4.05e-06	K15014	-	-	-	-
TRINITY_DN19978_c0_g1_i1	204	0	0	0	16.16	0	0	-	-	-	-	-	-	-	-	-	galactosyl transferase GMA12/MNN10 family protein [Alternaria alternata]	gi|1027155708|gb|OAG16097.1|	145	6.25e-42	-	-	-	-	-	GO:0008152 metabolic process	GO:0016021 integral component of membrane	GO:0016740 transferase activity;GO:0016758 transferase activity, transferring hexosyl groups
TRINITY_DN20119_c0_g1_i1	217	0	0	0	7.02	0	0	-	-	-	-	-	-	-	-	-	hypothetical protein ST47_g4643 [Ascochyta rabiei]	gi|1020703867|gb|KZM24190.1|	143	7.25e-40	-	-	-	-	-	-	-	-
TRINITY_DN20149_c0_g1_i1	208	0	0	0	9.34	0	0	-	-	-	-	-	-	-	-	-	hypothetical protein CERSUDRAFT_136712 [Gelatoporia subvermispora B]	gi|449546870|gb|EMD37839.1|	47.4	7.43e-06	-	-	-	-	-	GO:0042823 pyridoxal phosphate biosynthetic process;GO:0055114 oxidation-reduction process	-	GO:0004733 pyridoxamine-phosphate oxidase activity;GO:0010181 FMN binding;GO:0016491 oxidoreductase activity
TRINITY_DN20162_c0_g1_i1	212		0	0	0	0	10	-	-	-	-	-	-	-	-	-	hypothetical protein ST47_g7783 [Ascochyta rabiei]	gi|1020700404|gb|KZM21095.1|	58.5	1.81e-09	-	-	-	-	-	-	-	-
TRINITY_DN20227_c0_g1_i1	222	0	0	0	9.14	0	0	Carbohydrate transport and metabolism	KOG0496	At5g56870	60.1	8.45e-12	Beta-galactosidase 4 OS=Arabidopsis thaliana GN=BGAL4 PE=1 SV=1	sp|Q9SCV8|BGAL4_ARATH	60.1	3.5e-11	beta-like galactosidase [Medicago truncatula]	gi|922390031|ref|XP_013463438.1|	66.6	2.85e-12	mtr:MTR_2g039120	66.2	5.31e-13	-	-	-	-	-
TRINITY_DN20413_c0_g1_i1	231	0	0	0	7.26	0	0	-	-	-	-	-	40S ribosomal protein S30 OS=Dictyostelium discoideum GN=rps30-1 PE=3 SV=1	sp|Q556Y1|RS30_DICDI	44.3	1.63e-06	-	-	-	-	-	-	-	-	-	-	-	-
TRINITY_DN20601_c0_g1_i1	283		0	0	0	0	9.36	-	-	-	-	-	-	-	-	-	transmembrane protein, putative [Medicago truncatula]	gi|357495209|ref|XP_003617893.1|	58.2	3.56e-10	mtr:MTR_5g096650	58.2	5.23e-11	-	-	-	GO:0016021 integral component of membrane	-
TRINITY_DN20705_c0_g1_i1	219	0	0	0	6.63	0	0	-	-	-	-	-	-	-	-	-	-	-	-	-	-	-	-	-	-	-	-	-
TRINITY_DN20711_c0_g1_i1	210		0	0	0	0	10.67	-	-	-	-	-	F-box/kelch-repeat protein At3g06240 OS=Arabidopsis thaliana GN=At3g06240 PE=2 SV=1	sp|Q8GXC7|FBK50_ARATH	53.9	3.98e-09	F-box protein interaction domain protein [Medicago truncatula]	gi|357507551|ref|XP_003624064.1|	115	4.58e-30	mtr:MTR_7g078840	115	6.73e-31	K06268	ko04020//Calcium signaling pathway;ko04662//B cell receptor signaling pathway;ko04114//Oocyte meiosis;ko04660//T cell receptor signaling pathway;ko04720//Long-term potentiation;ko04650//Natural killer cell mediated cytotoxicity;ko04360//Axon guidance;ko04210//Apoptosis;ko04724//Glutamatergic synapse;ko04370//VEGF signaling pathway;ko04010//MAPK signaling pathway;ko04310//Wnt signaling pathway	-	-	-
TRINITY_DN20712_c0_g2_i1	207	0	0	0	9.67	0	0	-	-	-	-	-	-	-	-	-	-	-	-	-	-	-	-	-	-	-	-	-
TRINITY_DN20716_c0_g1_i1	209	0	0	0	9.03	0	0	Energy production and conversion; Carbohydrate transport and metabolism	KOG1192	At5g54010	65.5	7.34e-14	Anthocyanidin 3-O-glucoside 2''-O-glucosyltransferase OS=Ipomoea purpurea GN=3GGT PE=2 SV=1	sp|Q53UH5|DUSKY_IPOPU	79.3	4.69e-18	UDP-glucosyltransferase family protein [Medicago truncatula]	gi|922386764|ref|XP_003596668.2|	124	1.62e-33	mtr:MTR_2g083390	124	3.18e-34	-	-	-	-	-
TRINITY_DN2072_c0_g1_i1	282	0	0	0	21.25	0	62.43	-	-	-	-	-	-	-	-	-	-	-	-	-	-	-	-	-	-	-	-	-
TRINITY_DN20752_c0_g1_i1	207	0	0	0	9.67	0	0	-	-	-	-	-	-	-	-	-	PREDICTED: probable receptor-like protein kinase At5g39030 isoform X2 [Cicer arietinum]	gi|502123882|ref|XP_004498297.1|	73.6	7.86e-15	cam:101499887	73.6	1.17e-15	-	-	GO:0006468 protein phosphorylation;GO:0016310 phosphorylation	-	GO:0004672 protein kinase activity;GO:0004674 protein serine/threonine kinase activity;GO:0005524 ATP binding;GO:0016301 kinase activity;GO:0016772 transferase activity, transferring phosphorus-containing groups
TRINITY_DN20773_c0_g1_i1	369		0	0	0	0	10.57	Transcription ; General function prediction only	KOG1267	At1g29060	51.6	9.07e-09	Bet1-like protein At4g14600 OS=Arabidopsis thaliana GN=At4g14600 PE=2 SV=1	sp|Q8VXX9|BETL1_ARATH	53.5	6.7e-09	target SNARE coiled-coil protein [Medicago truncatula]	gi|357489901|ref|XP_003615238.1|	70.1	5.6e-14	mtr:MTR_5g065550	70.1	8.22e-15	K08505	ko04130//SNARE interactions in vesicular transport	-	-	-
TRINITY_DN20836_c0_g1_i1	211	0	0	0	8.45	0	0	-	-	-	-	-	-	-	-	-	-	-	-	-	-	-	-	-	-	-	-	-
TRINITY_DN21018_c0_g1_i1	213	0	0	0	11.89	0	0	-	-	-	-	-	-	-	-	-	-	-	-	-	-	-	-	-	-	-	-	-
TRINITY_DN21693_c0_g2_i1	234	0	0	0	6.77	0	0	-	-	-	-	-	-	-	-	-	hypothetical protein MTR_5g017620 [Medicago truncatula]	gi|357482961|ref|XP_003611767.1|	59.3	5.26e-11	mtr:MTR_5g017620	59.3	7.73e-12	-	-	-	-	-
TRINITY_DN21757_c0_g1_i1	215	0	0	0	7.45	0	0	Inorganic ion transport and metabolism	KOG2493	CE06694	65.5	8.2e-14	Putative phosphate permease PF1020 OS=Pyrococcus furiosus (strain ATCC 43587 / DSM 3638 / JCM 8422 / Vc1) GN=PF1020 PE=3 SV=1	sp|Q8U230|Y1020_PYRFU	62.8	3.05e-12	sodium/phosphate symporter [Blastocystis sp. NandII]	gi|1032149774|gb|OAO13683.1|	75.5	2.38e-15	pda:103721227	67	2.69e-13	K14640	-	GO:0006817 phosphate ion transport;GO:0055085 transmembrane transport	GO:0016020 membrane	GO:0005315 inorganic phosphate transmembrane transporter activity
TRINITY_DN21841_c0_g2_i1	231	0	0	0	7.26	0	0	-	-	-	-	-	-	-	-	-	-	-	-	-	-	-	-	-	-	-	-	-
TRINITY_DN22102_c0_g1_i1	217	0	0	0	7.02	0	0	-	-	-	-	-	-	-	-	-	-	-	-	-	-	-	-	-	-	-	-	-
TRINITY_DN22148_c0_g16_i1	233		0	0	0	0	14.12	-	-	-	-	-	-	-	-	-	VQ motif protein [Medicago truncatula]	gi|357468143|ref|XP_003604356.1|	57.8	1.7e-09	mtr:MTR_4g009950	57.8	2.5e-10	-	-	GO:0006865 amino acid transport;GO:0006888 ER to Golgi vesicle-mediated transport;GO:0008150 biological_process;GO:0043090 amino acid import	GO:0005737 cytoplasm	-
TRINITY_DN22196_c0_g1_i1	211	0	0	0	8.45	0	0	-	-	-	-	-	-	-	-	-	-	-	-	-	-	-	-	-	-	-	-	-
TRINITY_DN2223_c0_g1_i1	209		0	0	0	0	11.03	Lipid transport and metabolism	KOG1256	Hs11276083	57.4	5.69e-11	Long-chain-fatty-acid--CoA ligase 1 OS=Homo sapiens GN=ACSL1 PE=1 SV=1	sp|P33121|ACSL1_HUMAN	57.4	2.36e-10	hypothetical protein PHYSODRAFT_522340 [Phytophthora sojae]	gi|695448337|ref|XP_009534955.1|	61.6	1.3e-10	csl:COCSUDRAFT_54281	56.6	1.31e-09	K01897	ko04920//Adipocytokine signaling pathway;ko04146//Peroxisome;ko03320//PPAR signaling pathway;ko00071//Fatty acid degradation	GO:0008152 metabolic process	-	GO:0003824 catalytic activity
TRINITY_DN22302_c0_g1_i1	219	0	0	0	6.63	0	4.05	-	-	-	-	-	Heat shock protein hsp88 OS=Neurospora crassa (strain ATCC 24698 / 74-OR23-1A / CBS 708.71 / DSM 1257 / FGSC 987) GN=hsp88 PE=1 SV=1	sp|O74225|HSP88_NEUCR	68.2	4.31e-14	heat shock protein Hsp88 [Alternaria longipes]	gi|311223814|gb|ADP88557.1|	142	5.36e-39	-	-	-	-	-	-	GO:0005634 nucleus;GO:0005829 cytosol	GO:0000166 nucleotide binding;GO:0000166 nucleotide binding;GO:0005524 ATP binding
TRINITY_DN22359_c0_g2_i1	210		0	0	0	0	10.67	-	-	-	-	-	-	-	-	-	-	-	-	-	-	-	-	-	-	-	-	-
TRINITY_DN2237_c0_g3_i1	209		0	0	0	0	11.03	-	-	-	-	-	-	-	-	-	-	-	-	-	-	-	-	-	-	-	-	-
TRINITY_DN22372_c0_g1_i1	226	0	0	0	8.22	0	0	Transcription; Chromatin structure and dynamics	KOG2535	YPL086c	123	2.9e-34	Elongator complex protein 3 OS=Saccharomyces cerevisiae (strain ATCC 204508 / S288c) GN=ELP3 PE=1 SV=1	sp|Q02908|ELP3_YEAST	123	1.2e-33	hypothetical protein BATDEDRAFT_90184 [Batrachochytrium dendrobatidis JAM81]	gi|575482522|ref|XP_006680555.1|	135	1.15e-36	gsl:Gasu_62530	121	1.71e-32	K07739	-	GO:0002098 tRNA wobble uridine modification;GO:0006357 regulation of transcription from RNA polymerase II promoter;GO:0006368 transcription elongation from RNA polymerase II promoter;GO:0016573 histone acetylation	GO:0000123 histone acetyltransferase complex;GO:0005737 cytoplasm;GO:0008023 transcription elongation factor complex;GO:0033588 Elongator holoenzyme complex	GO:0003824 catalytic activity;GO:0004402 histone acetyltransferase activity;GO:0008080 N-acetyltransferase activity;GO:0051536 iron-sulfur cluster binding
TRINITY_DN22545_c0_g1_i1	204		0	0	0	0	19.74	-	-	-	-	-	-	-	-	-	-	-	-	-	-	-	-	-	-	-	-	-
TRINITY_DN22581_c0_g1_i1	215		0	0	0	0	9.11	-	-	-	-	-	-	-	-	-	tubulin beta-1 chain [Medicago truncatula]	gi|922390255|ref|XP_013463550.1|	57.8	3.9e-09	-	-	-	-	-	-	-	-
TRINITY_DN2265_c0_g1_i1	217	0	0	0	7.02	0	0	-	-	-	-	-	-	-	-	-	-	-	-	-	-	-	-	-	-	-	-	-
TRINITY_DN22682_c0_g2_i1	364	0	0	0	7.04	0	0	-	-	-	-	-	-	-	-	-	-	-	-	-	-	-	-	-	-	-	-	-
TRINITY_DN2311_c0_g1_i1	229	0	0	0	7.62	0	0	-	-	-	-	-	Major vault protein (Fragment) OS=Ictalurus punctatus GN=mvp PE=2 SV=2	sp|Q9DGM7|MVP_ICTPU	103	1.24e-26	predicted protein [Hordeum vulgare subsp. vulgare]	gi|326526723|dbj|BAK00750.1|	92	3.4e-21	-	-	-	-	-	-	-	-
TRINITY_DN23180_c1_g3_i1	215	0	0	0	7.45	0	0	-	-	-	-	-	-	-	-	-	-	-	-	-	-	-	-	-	-	-	-	-
TRINITY_DN23212_c0_g1_i1	203	0	0	0	11.18	0	0	Cell cycle control, cell division, chromosome partitioning	KOG2166	Hs4503165	99.8	6.27e-26	Cullin-3 OS=Dictyostelium discoideum GN=culC PE=3 SV=1	sp|Q54NZ5|CUL3_DICDI	108	1.57e-28	hypothetical protein DCAR_011135 [Daucus carota subsp. sativus]	gi|1021044600|gb|KZN02381.1|	103	7.01e-27	atr:18426196	106	3.57e-27	K03869	ko04120//Ubiquitin mediated proteolysis	-	-	-
TRINITY_DN23353_c0_g2_i1	209	0	0	0	9.03	0	0	-	-	-	-	-	-	-	-	-	-	-	-	-	-	-	-	-	-	-	-	-
TRINITY_DN23415_c0_g2_i1	218	0	0	0	10.23	0	0	Translation, ribosomal structure and biogenesis	KOG0469	YOR133w	87	2.28e-21	Elongation factor 2 OS=Candida glabrata (strain ATCC 2001 / CBS 138 / JCM 3761 / NBRC 0622 / NRRL Y-65) GN=EFT1 PE=3 SV=1	sp|Q6FYA7|EF2_CANGA	91.7	2.31e-22	HGL327Cp [Eremothecium sinecaudum]	gi|985626417|gb|AMD22013.1|	96.3	1.04e-22	brp:103854706	85.1	1.32e-19	K03234	-	GO:0006412 translation;GO:0006414 translational elongation;GO:0006414 translational elongation	GO:0005737 cytoplasm	GO:0000166 nucleotide binding;GO:0003746 translation elongation factor activity;GO:0003924 GTPase activity;GO:0005525 GTP binding
TRINITY_DN23432_c0_g1_i1	212	0	0	0	8.18	0	0	General function prediction only	KOG0725	At2g29320	55.5	2.08e-10	L-rhamnose-1-dehydrogenase OS=Scheffersomyces stipitis (strain ATCC 58785 / CBS 6054 / NBRC 10063 / NRRL Y-11545) GN=DHG2 PE=1 SV=2	sp|A3LZU7|RM1DH_PICST	113	1.13e-31	short-chain dehydrogenase [Trichophyton tonsurans CBS 112818]	gi|326472956|gb|EGD96965.1|	130	7.71e-37	cvr:CHLNCDRAFT_50121	65.5	9.16e-13	K08081	ko00960//Tropane, piperidine and pyridine alkaloid biosynthesis	GO:0008152 metabolic process;GO:0055114 oxidation-reduction process	-	GO:0016491 oxidoreductase activity
TRINITY_DN23639_c0_g1_i1	206	0	0	0	15.03	0	0	-	-	-	-	-	-	-	-	-	-	-	-	-	-	-	-	-	-	-	-	-
TRINITY_DN23702_c0_g1_i1	239	0	0	0	8.07	0	7.41	-	-	-	-	-	-	-	-	-	-	-	-	-	-	-	-	-	-	-	-	-
TRINITY_DN23870_c0_g1_i1	220	0	0	0	12.88	0	0	-	-	-	-	-	-	-	-	-	plant invertase/pectin methylesterase inhibitor [Medicago truncatula]	gi|922365776|ref|XP_013455068.1|	86.3	1.28e-20	cam:101510257	78.2	4.63e-18	-	-	-	-	-
TRINITY_DN2389_c0_g1_i1	202		0	0	0	0	21.28	General function prediction only	KOG3086	At2g25280	62.4	7.05e-13	Protein MEMO1 OS=Xenopus laevis GN=memo1 PE=2 SV=1	sp|Q6GNT9|MEMO1_XENLA	45.1	4.49e-06	Protein MEMO1 [Morus notabilis]	gi|703111455|ref|XP_010099863.1|	69.7	1.77e-13	egu:105050105	67	1.61e-13	K06990	-	-	-	-
TRINITY_DN23931_c0_g1_i1	348		0	0	0	0	23.09	Chromatin structure and dynamics	KOG3467	At5g59970	137	5.2e-43	Histone H4 OS=Glycine max PE=3 SV=1	sp|P0CG89|H4_SOYBN	137	2.16e-42	histone H4 [Amborella trichopoda]	gi|340805614|emb|CBV65836.1|	137	3.23e-41	aly:ARALYDRAFT_470793	137	4.82e-42	K11254	-	GO:0006334 nucleosome assembly	GO:0000786 nucleosome;GO:0005634 nucleus;GO:0005694 chromosome	GO:0003677 DNA binding;GO:0046982 protein heterodimerization activity
TRINITY_DN2414_c0_g1_i1	205	0	0	0	10.39	0	0	-	-	-	-	-	-	-	-	-	ArfGap/RecO-like zinc finger protein, putative [Medicago truncatula]	gi|922396995|ref|XP_013465777.1|	54.3	4.75e-08	cam:101499268	48.1	1.34e-06	-	-	-	-	-
TRINITY_DN24391_c0_g1_i1	218	0	0	0	10.23	0	0	-	-	-	-	-	-	-	-	-	cytochrome P450 family protein [Medicago truncatula]	gi|357464343|ref|XP_003602453.1|	50.4	1.5e-06	mtr:MTR_3g093530	50.4	2.2e-07	-	-	GO:0055114 oxidation-reduction process	-	GO:0004497 monooxygenase activity;GO:0005506 iron ion binding;GO:0016491 oxidoreductase activity;GO:0016705 oxidoreductase activity, acting on paired donors, with incorporation or reduction of molecular oxygen;GO:0020037 heme binding;GO:0046872 metal ion binding
TRINITY_DN24547_c0_g2_i1	297		0	0	0	0	10.78	-	-	-	-	-	-	-	-	-	-	-	-	-	-	-	-	-	-	-	-	-
TRINITY_DN24572_c0_g1_i1	350	0	0	0	17.5	0	0	-	-	-	-	-	-	-	-	-	-	-	-	-	-	-	-	-	-	-	-	-
TRINITY_DN24642_c0_g1_i1	212	0	0	0	8.18	0	0	-	-	-	-	-	Putative ribonuclease H protein At1g65750 OS=Arabidopsis thaliana GN=At1g65750 PE=3 SV=1	sp|P0C2F6|RNHX1_ARATH	45.4	4.91e-06	Ribonuclease H [Medicago truncatula]	gi|92870995|gb|ABE80156.1|	117	1.54e-30	mtr:MTR_5g025000	69.7	2.61e-16	K01166	-	GO:0006278 RNA-dependent DNA biosynthetic process;GO:0090502 RNA phosphodiester bond hydrolysis, endonucleolytic;GO:0090502 RNA phosphodiester bond hydrolysis, endonucleolytic	-	GO:0003676 nucleic acid binding;GO:0003964 RNA-directed DNA polymerase activity;GO:0004523 RNA-DNA hybrid ribonuclease activity
TRINITY_DN24841_c0_g1_i1	206		0	0	0	0	12.24	Signal transduction mechanisms	KOG0698	At1g47380	55.1	4.44e-10	Probable protein phosphatase 2C 12 OS=Arabidopsis thaliana GN=At1g47380 PE=2 SV=1	sp|Q9FX08|P2C12_ARATH	55.1	1.57e-09	putative protein phosphatase 2C 12 [Cajanus cajan]	gi|1012339690|gb|KYP50918.1|	67	1.66e-12	mtr:MTR_1g019760	63.9	3.64e-12	-	-	-	-	-
TRINITY_DN24974_c0_g5_i1	257		0	0	0	0	13.94	-	-	-	-	-	-	-	-	-	-	-	-	-	-	-	-	-	-	-	-	-
TRINITY_DN25042_c0_g2_i1	213	0	0	0	11.89	0	0	-	-	-	-	-	-	-	-	-	-	-	-	-	-	-	-	-	-	-	-	-
TRINITY_DN25161_c0_g1_i1	218	0	0	0	6.82	0	0	-	-	-	-	-	-	-	-	-	-	-	-	-	-	-	-	-	-	-	-	-
TRINITY_DN25298_c0_g1_i1	237	0	0	0	10.54	0	0	Secondary metabolites biosynthesis, transport and catabolism; General function prediction only	KOG0143	At1g06650	55.1	4.75e-10	1-aminocyclopropane-1-carboxylate oxidase homolog 3 OS=Arabidopsis thaliana GN=At1g06650 PE=2 SV=1	sp|Q8H1S4|ACCH3_ARATH	55.1	1.97e-09	1-aminocyclopropane-1-carboxylate oxidase-like protein [Medicago truncatula]	gi|357512999|ref|XP_003626788.1|	70.1	2.15e-13	mtr:MTR_8g009090	70.1	3.15e-14	-	-	GO:0055114 oxidation-reduction process	-	GO:0016491 oxidoreductase activity;GO:0016706 oxidoreductase activity, acting on paired donors, with incorporation or reduction of molecular oxygen, 2-oxoglutarate as one donor, and incorporation of one atom each of oxygen into both donors;GO:0046872 metal ion binding
TRINITY_DN25793_c0_g3_i1	253	0	0	0	6.11	0	0	-	-	-	-	-	Putative uncharacterized protein YLR154W-B OS=Saccharomyces cerevisiae (strain ATCC 204508 / S288c) GN=YLR154W-B PE=5 SV=1	sp|P0C5P9|YL54B_YEAST	42	7.42e-07	hypothetical protein BDFG_09352 [Blastomyces dermatitidis ATCC 26199]	gi|531977256|gb|EQL27843.1|	157	2.09e-49	ppp:PHYPADRAFT_156771	79	8.28e-20	-	-	-	-	-
TRINITY_DN25870_c0_g1_i1	221	0	0	0	6.26	0	0	-	-	-	-	-	-	-	-	-	-	-	-	-	mtr:MTR_5g072620	47	4.07e-06	-	-	-	-	-
TRINITY_DN25882_c0_g3_i1	221	0	0	0	6.26	0	0	-	-	-	-	-	-	-	-	-	-	-	-	-	-	-	-	-	-	-	-	-
TRINITY_DN26003_c0_g2_i1	217	0	0	0	10.37	0	0	Posttranslational modification, protein turnover, chaperones	KOG0896	At3g52560	79.3	4.18e-20	Ubiquitin-conjugating enzyme E2 variant 1D OS=Arabidopsis thaliana GN=UEV1D PE=1 SV=1	sp|Q9SVD7|UEV1D_ARATH	79.3	1.73e-19	ubiquitin-conjugating enzyme E2 variant 1D [Arabidopsis thaliana]	gi|145332813|ref|NP_001078272.1|	79.3	9.49e-19	ath:AT3G52560	79.3	1.39e-19	K10704	-	-	-	GO:0005515 protein binding
TRINITY_DN26145_c0_g1_i1	212	0	0	0	12.28	0	0	-	-	-	-	-	-	-	-	-	myosin heavy chain-like protein [Medicago truncatula]	gi|922383413|ref|XP_013461928.1|	70.5	9.9e-14	mtr:MTR_3g109330	70.5	1.75e-14	-	-	-	-	-
TRINITY_DN26255_c0_g1_i1	210	0	0	0	8.73	0	0	-	-	-	-	-	-	-	-	-	-	-	-	-	-	-	-	-	-	-	-	-
TRINITY_DN26338_c0_g2_i1	227	0	0	0	8.01	0	0	-	-	-	-	-	-	-	-	-	hypothetical protein MTR_8g008720 [Medicago truncatula]	gi|922328763|ref|XP_003626754.2|	52.8	8.1e-08	mtr:MTR_5g010890	53.5	2.71e-09	-	-	-	-	-
TRINITY_DN26624_c0_g1_i1	210		0	0	0	0	10.67	-	-	-	-	-	-	-	-	-	-	-	-	-	-	-	-	-	-	-	-	-
TRINITY_DN26694_c0_g1_i1	208		0	0	0	0	17.12	-	-	-	-	-	Probable disease resistance protein RPP1 OS=Arabidopsis thaliana GN=RPP1 PE=2 SV=1	sp|F4J339|RPP1_ARATH	67	1.13e-13	unknown, partial [Cicer arietinum]	gi|7107236|gb|AAF36332.1|AF186624_1	121	1.3e-34	cam:101512894	121	2.34e-32	-	-	-	-	GO:0043531 ADP binding
TRINITY_DN26756_c0_g1_i1	237	0	0	0	6.32	0	0	-	-	-	-	-	-	-	-	-	RING-H2 zinc finger protein [Medicago truncatula]	gi|357476255|ref|XP_003608413.1|	75.1	2.67e-15	mtr:MTR_4g093830	75.1	3.93e-16	-	-	-	-	GO:0008270 zinc ion binding;GO:0046872 metal ion binding
TRINITY_DN26866_c0_g2_i1	205	0	0	0	10.39	0	6.34	-	-	-	-	-	-	-	-	-	PPR containing plant protein [Medicago truncatula]	gi|357446577|ref|XP_003593564.1|	50.8	1.04e-06	mtr:MTR_2g013450	50.8	1.52e-07	-	-	-	-	GO:0003674 molecular_function
TRINITY_DN26875_c0_g1_i1	205	0	0	0	10.39	0	0	-	-	-	-	-	Fimbrin OS=Schizosaccharomyces pombe (strain 972 / ATCC 24843) GN=fim1 PE=1 SV=1	sp|O59945|FIMB_SCHPO	59.7	3.58e-11	hypothetical protein SPPG_05664 [Spizellomyces punctatus DAOM BR117]	gi|1026996379|ref|XP_016607463.1|	72.8	1.58e-14	csv:101221648	65.9	7.59e-13	K17275	-	-	-	GO:0003779 actin binding;GO:0003779 actin binding;GO:0005509 calcium ion binding
TRINITY_DN27024_c0_g1_i1	316		0	0	0.65	0	11.11	-	-	-	-	-	-	-	-	-	ethylene-responsive transcription factor ERF017-like protein [Medicago truncatula]	gi|357450171|ref|XP_003595362.1|	144	1.94e-42	mtr:MTR_2g043030	144	2.85e-43	-	-	GO:0006351 transcription, DNA-templated;GO:0006355 regulation of transcription, DNA-templated	GO:0005634 nucleus	GO:0003677 DNA binding;GO:0003700 transcription factor activity, sequence-specific DNA binding
TRINITY_DN27158_c0_g2_i1	210		0	0	0	0	21.34	-	-	-	-	-	-	-	-	-	-	-	-	-	-	-	-	-	-	-	-	-
TRINITY_DN27165_c0_g2_i1	211	0	0	0	8.45	0	0	-	-	-	-	-	-	-	-	-	-	-	-	-	-	-	-	-	-	-	-	-
TRINITY_DN27216_c0_g1_i1	214		0	0	0	0	9.39	-	-	-	-	-	-	-	-	-	Serine/threonine protein phosphatase 7 long form isogeny [Cajanus cajan]	gi|1012349703|gb|KYP60893.1|	92	3.45e-21	cam:101499679	87	2.48e-20	-	-	-	-	-
TRINITY_DN27235_c0_g1_i1	236	0	0	0	6.46	0	0	-	-	-	-	-	-	-	-	-	-	-	-	-	-	-	-	-	-	-	-	-
TRINITY_DN27289_c0_g1_i1	252	0	0	0	6.22	0	0	-	-	-	-	-	-	-	-	-	-	-	-	-	-	-	-	-	-	-	-	-
TRINITY_DN27346_c0_g1_i1	205	0	0	0	10.39	0	0	-	-	-	-	-	-	-	-	-	hypothetical protein PAAG_00401 [Paracoccidioides lutzii Pb01]	gi|1002972826|ref|XP_015700340.1|	53.9	7.95e-08	-	-	-	-	-	GO:0055114 oxidation-reduction process	-	GO:0004497 monooxygenase activity;GO:0005506 iron ion binding;GO:0016491 oxidoreductase activity;GO:0016705 oxidoreductase activity, acting on paired donors, with incorporation or reduction of molecular oxygen;GO:0020037 heme binding;GO:0046872 metal ion binding
TRINITY_DN27683_c0_g1_i1	222	0	0	0	6.09	0	0	-	-	-	-	-	-	-	-	-	-	-	-	-	-	-	-	-	-	-	-	-
TRINITY_DN27758_c0_g1_i1	221	0	0	0	6.26	0	0	General function prediction only	KOG0017	At2g10690	37.7	2.86e-07	-	-	-	-	Retrovirus-related Pol polyprotein from transposon 17.6 [Cajanus cajan]	gi|1012366035|gb|KYP77216.1|	49.3	8.23e-09	pmum:103337359	42.7	1.72e-08	-	-	-	-	-
TRINITY_DN27901_c0_g2_i1	372		0	0	0	0	81.1	-	-	-	-	-	-	-	-	-	-	-	-	-	-	-	-	-	-	-	-	-
TRINITY_DN27996_c0_g1_i1	383	0	0	0	9.27	0	0	-	-	-	-	-	-	-	-	-	hypothetical protein MtrDRAFT_AC149208g31v2 [Medicago truncatula]	gi|87162970|gb|ABD28765.1|	58.5	7.29e-10	mtr:MTR_7g031870	58.5	1.07e-10	-	-	-	-	-
TRINITY_DN28280_c0_g1_i1	222	0	0	0	6.09	0	0	-	-	-	-	-	-	-	-	-	-	-	-	-	-	-	-	-	-	-	-	-
TRINITY_DN28517_c0_g2_i1	216	0	0	0	7.23	0	0	-	-	-	-	-	-	-	-	-	Ulp1 protease family, carboxy-terminal domain protein, partial [Medicago truncatula]	gi|922324605|ref|XP_013441695.1|	49.3	3.49e-07	mtr:MTR_7g005160	48.9	5.12e-07	-	-	-	-	-
TRINITY_DN28590_c1_g1_i1	233	0	0	0	6.92	0	0	-	-	-	-	-	-	-	-	-	transmembrane protein, putative [Medicago truncatula]	gi|922339485|ref|XP_003623301.2|	51.2	8.69e-07	mtr:MTR_7g068350	51.6	6.59e-08	-	-	-	-	-
TRINITY_DN28643_c0_g1_i1	232	0	0	0	7.09	0	0	-	-	-	-	-	Probable plastid-lipid-associated protein 8, chloroplastic OS=Arabidopsis thaliana GN=PAP8 PE=1 SV=1	sp|Q941D3|PAP8_ARATH	50.1	9.03e-08	unknown [Medicago truncatula]	gi|388517989|gb|AFK47056.1|	72.4	8.09e-15	gmx:100800917	63.5	2.93e-12	-	-	-	-	-
TRINITY_DN28662_c0_g1_i1	228	0	0	0	13.02	0	0	-	-	-	-	-	-	-	-	-	-	-	-	-	-	-	-	-	-	-	-	-
TRINITY_DN28688_c0_g6_i1	229		0	0	0	0	12.49	-	-	-	-	-	-	-	-	-	-	-	-	-	-	-	-	-	-	-	-	-
TRINITY_DN2870_c0_g1_i1	210	0	0	0	8.73	0	0	-	-	-	-	-	-	-	-	-	-	-	-	-	-	-	-	-	-	-	-	-
TRINITY_DN28894_c0_g1_i1	341	0	0	0	19.47	0	47.31	-	-	-	-	-	-	-	-	-	-	-	-	-	-	-	-	-	-	-	-	-
TRINITY_DN28894_c0_g2_i1	379	0	0	0	11.05	0	0	-	-	-	-	-	-	-	-	-	-	-	-	-	-	-	-	-	-	-	-	-
TRINITY_DN28925_c0_g3_i1	215	0	0	0	7.45	0	4.55	-	-	-	-	-	-	-	-	-	hypothetical protein MTR_7g089270 [Medicago truncatula]	gi|357509309|ref|XP_003624943.1|	78.6	1.41e-18	mtr:MTR_7g089270	78.6	2.07e-19	-	-	-	-	-
TRINITY_DN28991_c0_g1_i1	212		0	0	0	0	10	-	-	-	-	-	-	-	-	-	-	-	-	-	-	-	-	-	-	-	-	-
TRINITY_DN29018_c0_g4_i1	295		0	0	0	0	188.13	-	-	-	-	-	-	-	-	-	ribosomal RNA small subunit methyltransferase G [Medicago truncatula]	gi|922363698|ref|XP_003608919.2|	75.9	4.35e-15	mtr:MTR_4g106410	75.1	1.07e-15	K03501	-	-	-	-
TRINITY_DN29155_c0_g1_i1	252	0	0	0	6.22	0	0	-	-	-	-	-	-	-	-	-	staurosporin and temperature sensitive-like protein A, putative [Medicago truncatula]	gi|357448541|ref|XP_003594546.1|	60.8	2.43e-11	mtr:MTR_2g030440	60.8	3.57e-12	K07151	ko04141//Protein processing in endoplasmic reticulum;ko00513//Various types of N-glycan biosynthesis;ko00510//N-Glycan biosynthesis	GO:0006364 rRNA processing;GO:0006486 protein glycosylation;GO:0009627 systemic acquired resistance;GO:0009651 response to salt stress;GO:0034976 response to endoplasmic reticulum stress;GO:0047484 regulation of response to osmotic stress	GO:0005886 plasma membrane;GO:0016020 membrane	GO:0004576 oligosaccharyl transferase activity;GO:0016740 transferase activity
TRINITY_DN29162_c0_g1_i3	408		0	0	0	0	13.28	-	-	-	-	-	-	-	-	-	transmembrane protein, putative [Medicago truncatula]	gi|922346402|ref|XP_013450115.1|	57.8	2.96e-08	mtr:MTR_7g088320	63.9	5.12e-13	-	-	-	-	-
TRINITY_DN29164_c0_g2_i1	250		0	0	0	0	21.77	-	-	-	-	-	-	-	-	-	glycoside hydrolase family 18 protein [Medicago truncatula]	gi|922328527|ref|XP_013443656.1|	49.3	4.38e-06	-	-	-	-	-	-	-	-
TRINITY_DN29225_c0_g2_i1	218	0	0	0	6.82	0	0	-	-	-	-	-	Homeobox-leucine zipper protein HOX32 OS=Oryza sativa subsp. japonica GN=HOX32 PE=2 SV=1	sp|Q6AST1|HOX32_ORYSJ	62	6.12e-12	HD-Zip protein ATHB-15, partial [Camellia sinensis]	gi|844625565|gb|AKN10566.1|	66.6	4.35e-13	mtr:MTR_2g101190	68.2	1.14e-13	K09338	-	GO:0006355 regulation of transcription, DNA-templated	GO:0005634 nucleus	GO:0003677 DNA binding;GO:0003700 transcription factor activity, sequence-specific DNA binding;GO:0008289 lipid binding;GO:0043565 sequence-specific DNA binding
TRINITY_DN29228_c0_g1_i1	201	0	0	0	6.04	0	0	-	-	-	-	-	Probable LRR receptor-like serine/threonine-protein kinase At1g34110 OS=Arabidopsis thaliana GN=At1g34110 PE=2 SV=2	sp|C0LGF5|Y1341_ARATH	69.7	1.18e-14	LRR receptor-like kinase family protein [Medicago truncatula]	gi|357484451|ref|XP_003612513.1|	111	5.29e-28	mtr:MTR_5g025860	111	7.77e-29	K04730	ko04620//Toll-like receptor signaling pathway;ko04210//Apoptosis;ko04722//Neurotrophin signaling pathway	GO:0006468 protein phosphorylation;GO:0016310 phosphorylation	GO:0016020 membrane;GO:0016021 integral component of membrane	GO:0000166 nucleotide binding;GO:0004672 protein kinase activity;GO:0004674 protein serine/threonine kinase activity;GO:0005524 ATP binding;GO:0016301 kinase activity;GO:0016740 transferase activity;GO:0016772 transferase activity, transferring phosphorus-containing groups
TRINITY_DN29252_c0_g1_i1	210	0	0	0	8.73	0	0	-	-	-	-	-	-	-	-	-	-	-	-	-	-	-	-	-	-	-	-	-
TRINITY_DN29455_c0_g1_i1	238	0	0	0	10.31	0	2.52	-	-	-	-	-	Homeobox-leucine zipper protein ATHB-15 OS=Arabidopsis thaliana GN=ATHB-15 PE=1 SV=1	sp|Q9ZU11|ATB15_ARATH	49.7	5.41e-10	Homeobox-leucine zipper protein ATHB-8 [Glycine soja]	gi|734343065|gb|KHN10188.1|	52.8	3.32e-10	gmx:100815727	52.8	4.91e-11	K09338	-	GO:0006355 regulation of transcription, DNA-templated	GO:0005634 nucleus	GO:0003677 DNA binding;GO:0003700 transcription factor activity, sequence-specific DNA binding;GO:0008289 lipid binding;GO:0043565 sequence-specific DNA binding
TRINITY_DN29463_c0_g2_i1	267	0	0	0	8.43	0	0	-	-	-	-	-	-	-	-	-	-	-	-	-	mtr:MTR_8g097170	50.1	2.45e-07	-	-	-	-	-
TRINITY_DN29481_c0_g1_i1	240	0	0	0	511.33	0	0	-	-	-	-	-	Protein SRC1 OS=Glycine max GN=SRC1 PE=2 SV=1	sp|O04132|SRC1_SOYBN	55.8	1.33e-10	hypothetical protein MTR_6g027810 [Medicago truncatula]	gi|922351461|ref|XP_013451547.1|	106	1.79e-29	pvu:PHAVU_001G114100g	57	9.42e-11	-	-	-	-	-
TRINITY_DN29482_c0_g1_i1	221	0	0	0	6.26	0	0	-	-	-	-	-	Mitogen-activated protein kinase hog1 OS=Eurotium herbariorum GN=hog1 PE=3 SV=1	sp|Q38HL5|HOG1_EURHE	125	1.81e-35	RecName: Full=Mitogen-activated protein kinase hog1; Short=MAP kinase hog	gi|148886841|sp|Q0D0P5.2|HOG1_ASPTN	125	5.2e-34	gsl:Gasu_30110	45.8	8.7e-06	K04371	ko04662//B cell receptor signaling pathway;ko04270//Vascular smooth muscle contraction;ko04114//Oocyte meiosis;ko04380//Osteoclast differentiation;ko04720//Long-term potentiation;ko04620//Toll-like receptor signaling pathway;ko04722//Neurotrophin signaling pathway;ko04726//Serotonergic synapse;ko04914//Progesterone-mediated oocyte maturation;ko04510//Focal adhesion;ko04660//T cell receptor signal…	GO:0000165 MAPK cascade;GO:0006351 transcription, DNA-templated;GO:0006355 regulation of transcription, DNA-templated;GO:0006468 protein phosphorylation;GO:0016310 phosphorylation	GO:0005634 nucleus;GO:0005737 cytoplasm	GO:0000166 nucleotide binding;GO:0004672 protein kinase activity;GO:0004674 protein serine/threonine kinase activity;GO:0004707 MAP kinase activity;GO:0005524 ATP binding;GO:0016301 kinase activity;GO:0016740 transferase activity;GO:0016772 transferase activity, transferring phosphorus-containing groups
TRINITY_DN29606_c0_g1_i1	209	0	0	0	9.03	0	0	-	-	-	-	-	-	-	-	-	L-type lectin-domain receptor kinase IX.1 [Medicago truncatula]	gi|357517145|ref|XP_003628861.1|	54.7	3.73e-08	mtr:MTR_8g067630	55.1	5.11e-09	-	-	GO:0006468 protein phosphorylation;GO:0016310 phosphorylation	-	GO:0000166 nucleotide binding;GO:0004672 protein kinase activity;GO:0004674 protein serine/threonine kinase activity;GO:0005524 ATP binding;GO:0016301 kinase activity;GO:0016772 transferase activity, transferring phosphorus-containing groups;GO:0030246 carbohydrate binding
TRINITY_DN29671_c0_g2_i1	205	0	0	0	10.39	0	0	-	-	-	-	-	-	-	-	-	-	-	-	-	-	-	-	-	-	-	-	-
TRINITY_DN29807_c1_g1_i1	229	0	0	0	7.62	0	0	-	-	-	-	-	-	-	-	-	-	-	-	-	-	-	-	-	-	-	-	-
TRINITY_DN29907_c0_g1_i1	230	0	0	0	12.4	0	9.1	Signal transduction mechanisms	KOG1187	At1g18390	75.5	4.02e-17	LEAF RUST 10 DISEASE-RESISTANCE LOCUS RECEPTOR-LIKE PROTEIN KINASE-like 1.2 OS=Arabidopsis thaliana GN=LRK10L-1.2 PE=2 SV=3	sp|P0C5E2|LRL12_ARATH	76.3	8.95e-17	tyrosine kinase family protein [Medicago truncatula]	gi|922354271|ref|XP_013452950.1|	141	6.86e-40	cam:101491635	135	2.32e-38	K04733	ko04620//Toll-like receptor signaling pathway;ko04210//Apoptosis;ko04722//Neurotrophin signaling pathway	-	-	-
TRINITY_DN29920_c0_g1_i1	208	0	0	0	9.34	0	0	-	-	-	-	-	-	-	-	-	-	-	-	-	-	-	-	-	-	-	-	-
TRINITY_DN29929_c0_g1_i1	237	0	0	0	6.32	0	0	-	-	-	-	-	-	-	-	-	alpha/beta-hydrolase superfamily protein [Medicago truncatula]	gi|922360247|ref|XP_013454044.1|	57.8	4.39e-09	mtr:MTR_5g064040	56.2	2.42e-09	-	-	-	-	-
TRINITY_DN30099_c0_g1_i1	254		0	0	0	0	12.87	Translation, ribosomal structure and biogenesis	KOG1041	At2g27880	71.2	1.69e-15	Protein argonaute 5 OS=Arabidopsis thaliana GN=AGO5 PE=1 SV=2	sp|Q9SJK3|AGO5_ARATH	71.2	7.03e-15	eukaryotic translation initiation factor 2c [Medicago truncatula]	gi|922367475|ref|XP_013455904.1|	73.9	1.39e-14	cam:101513622	73.2	4.07e-15	K11593	-	GO:0031047 gene silencing by RNA	-	GO:0003676 nucleic acid binding
TRINITY_DN30228_c0_g2_i1	217	0	0	0	7.02	0	0	General function prediction only	KOG1469	Hs21314747	75.9	1.89e-17	Acyl-CoA dehydrogenase family member 11 OS=Mus musculus GN=Acad11 PE=1 SV=2	sp|Q80XL6|ACD11_MOUSE	79	6.75e-18	acyl-CoA dehydrogenase family member 11 [Alternaria alternata]	gi|1027159582|gb|OAG19960.1|	143	2.33e-40	csl:COCSUDRAFT_36129	77.8	4.61e-17	K00249	ko03320//PPAR signaling pathway;ko00071//Fatty acid degradation;ko00280//Valine, leucine and isoleucine degradation;ko00640//Propanoate metabolism;ko00410//beta-Alanine metabolism	GO:0008152 metabolic process;GO:0055114 oxidation-reduction process	-	GO:0003995 acyl-CoA dehydrogenase activity;GO:0016491 oxidoreductase activity;GO:0016627 oxidoreductase activity, acting on the CH-CH group of donors;GO:0050660 flavin adenine dinucleotide binding
TRINITY_DN30266_c0_g2_i1	241	0	0	0	7.73	0	0	Posttranslational modification, protein turnover, chaperones	KOG0854	7303747	67	5.68e-16	Peroxiredoxin-6 OS=Gallus gallus GN=PRDX6 PE=2 SV=3	sp|Q5ZJF4|PRDX6_CHICK	66.6	6.96e-14	peroxiredoxin-6 [Alternaria alternata]	gi|1027165942|gb|OAG26309.1|	107	2.42e-28	ccp:CHC_T00001518001	63.5	2.72e-12	K11188	ko00940//Phenylpropanoid biosynthesis;ko00360//Phenylalanine metabolism;ko00680//Methane metabolism	GO:0055114 oxidation-reduction process	-	GO:0016209 antioxidant activity;GO:0016491 oxidoreductase activity;GO:0051920 peroxiredoxin activity
TRINITY_DN30272_c0_g2_i1	300	0	0	0	10.32	0	27.43	-	-	-	-	-	-	-	-	-	-	-	-	-	-	-	-	-	-	-	-	-
TRINITY_DN30339_c0_g1_i1	229	0	0	0	7.62	0	0	-	-	-	-	-	-	-	-	-	-	-	-	-	-	-	-	-	-	-	-	-
TRINITY_DN30377_c0_g1_i1	687		0	0	0	0	11.01	-	-	-	-	-	-	-	-	-	-	-	-	-	bvg:104896914	52	4.73e-06	-	-	-	-	-
TRINITY_DN30377_c0_g2_i1	233		0	0	0	0	13	-	-	-	-	-	-	-	-	-	-	-	-	-	-	-	-	-	-	-	-	-
TRINITY_DN30449_c0_g1_i1	227		0	0	0	0	9.8	-	-	-	-	-	-	-	-	-	-	-	-	-	-	-	-	-	-	-	-	-
TRINITY_DN30644_c1_g1_i1	218	0	0	0	6.82	0	0	-	-	-	-	-	-	-	-	-	hypothetical protein TCE0_060r18766 [Talaromyces cellulolyticus]	gi|748550246|dbj|GAM43724.1|	57.4	5.34e-09	-	-	-	-	-	-	-	-
TRINITY_DN30645_c0_g2_i1	233	0	0	0	6.92	0	0	General function prediction only	KOG0017	At1g36120	36.6	2.18e-06	-	-	-	-	PREDICTED: uncharacterized protein LOC105851235 [Cicer arietinum]	gi|828337339|ref|XP_012567311.1|	43.9	6.28e-07	cam:105851235	43.9	9.2e-08	-	-	-	-	-
TRINITY_DN30661_c0_g1_i1	220		0	0	0	0	11.81	-	-	-	-	-	-	-	-	-	-	-	-	-	-	-	-	-	-	-	-	-
TRINITY_DN30664_c0_g1_i1	211	0	0	0	8.45	0	0	-	-	-	-	-	-	-	-	-	chromosome condensation regulator RCC1 repeat protein [Medicago truncatula]	gi|922337793|ref|XP_013446886.1|	78.6	5.07e-17	mtr:MTR_8g094450	76.3	8.9e-18	-	-	-	-	-
TRINITY_DN30671_c0_g2_i1	237	0	0	0	6.32	0	2.58	-	-	-	-	-	-	-	-	-	-	-	-	-	-	-	-	-	-	-	-	-
TRINITY_DN30671_c0_g3_i1	238	0	0	0	28.86	0	0	-	-	-	-	-	-	-	-	-	-	-	-	-	-	-	-	-	-	-	-	-
TRINITY_DN30766_c0_g1_i1	402	0	0	0	9.53	0	0	RNA processing and modification	KOG2481	At5g14520	51.2	7.57e-08	-	-	-	-	pescadillo-like protein [Medicago truncatula]	gi|922340363|ref|XP_003625519.2|	125	1.52e-32	mtr:MTR_7g100040	125	6.06e-33	K14843	-	GO:0000463 maturation of LSU-rRNA from tricistronic rRNA transcript (SSU-rRNA, 5.8S rRNA, LSU-rRNA);GO:0000466 maturation of 5.8S rRNA from tricistronic rRNA transcript (SSU-rRNA, 5.8S rRNA, LSU-rRNA);GO:0006364 rRNA processing;GO:0042254 ribosome biogenesis;GO:0042273 ribosomal large subunit biogenesis	GO:0005634 nucleus;GO:0005654 nucleoplasm;GO:0005730 nucleolus;GO:0030687 preribosome, large subunit precursor	GO:0043021 ribonucleoprotein complex binding
TRINITY_DN30766_c0_g4_i1	229	0	0	0	15.24	0	0	RNA processing and modification	KOG2481	At5g14520	102	1.13e-26	Pescadillo homolog OS=Chlamydomonas reinhardtii GN=CHLREDRAFT_206018 PE=3 SV=1	sp|A8JBB2|PESC_CHLRE	53.9	6.22e-09	pescadillo-like protein [Medicago truncatula]	gi|922340363|ref|XP_003625519.2|	132	7.9e-36	mtr:MTR_7g100040	131	4.16e-36	K14843	-	GO:0000463 maturation of LSU-rRNA from tricistronic rRNA transcript (SSU-rRNA, 5.8S rRNA, LSU-rRNA);GO:0000466 maturation of 5.8S rRNA from tricistronic rRNA transcript (SSU-rRNA, 5.8S rRNA, LSU-rRNA);GO:0006364 rRNA processing;GO:0042254 ribosome biogenesis;GO:0042273 ribosomal large subunit biogenesis	GO:0005634 nucleus;GO:0005654 nucleoplasm;GO:0005730 nucleolus;GO:0030687 preribosome, large subunit precursor	GO:0043021 ribonucleoprotein complex binding
TRINITY_DN30798_c0_g3_i1	214	0	0	0	19.21	0	0	-	-	-	-	-	-	-	-	-	-	-	-	-	-	-	-	-	-	-	-	-
TRINITY_DN30833_c0_g2_i1	204		0	0	0	0	13.16	-	-	-	-	-	-	-	-	-	salt stress response/antifungal domain protein [Medicago truncatula]	gi|922353331|ref|XP_013452482.1|	105	3.97e-26	mtr:MTR_6g057440	71.2	6.49e-16	-	-	-	-	-
TRINITY_DN30908_c0_g1_i1	221	0	0	0	6.26	0	0	-	-	-	-	-	-	-	-	-	PREDICTED: probable leucine-rich repeat receptor-like protein kinase At1g35710 [Ziziphus jujuba]	gi|1009139253|ref|XP_015887026.1|	73.6	7.11e-15	cit:102612615	68.9	6.58e-14	-	-	-	-	-
TRINITY_DN31024_c0_g4_i1	218		0	0	0	0	37.51	-	-	-	-	-	Subtilisin-like protease Glyma18g48580 OS=Glycine max GN=Glyma18g48580 PE=1 SV=3	sp|I1N462|SBT1_SOYBN	114	4.17e-30	PREDICTED: subtilisin-like protease Glyma18g48580 [Cicer arietinum]	gi|502106377|ref|XP_004492929.1|	140	2.63e-38	cam:101508312	140	3.87e-39	-	-	GO:0006508 proteolysis	-	GO:0004252 serine-type endopeptidase activity;GO:0008233 peptidase activity;GO:0016787 hydrolase activity
[truncated: 3,880 more rows]
