# Supplementary material for: Transcriptomic and physiological analyses of Medicago sativa L. roots in response to lead stress
Source: PLoS One. 2017 Apr 7;12(4):e0175307. doi: 10.1371/journal.pone.0175307 (PMC5384761; doi:10.1371/journal.pone.0175307)
Supplement: S3 Table — (XLSX) [file pone.0175307.s006.xlsx]

## Sheet: Sheet1
Table S3 GO enrichment of DEGs
GO_ID	GO_Term	P-value	Q-value	DEGs number (1749)	All genes number (133415)
Molecular function
GO:0016831	carboxy-lyase activity	1.40662e-12	4.29862e-09	30(1.72%)	667(0.50%)
GO:0030976	thiamine pyrophosphate binding	1.75342e-11	2.67922e-08	18(1.03%)	171(0.13%)
GO:1901681	sulfur compound binding	7.1542e-11	7.28775e-08	18(1.03%)	186(0.14%)
GO:0019842	vitamin binding	6.91541e-10	5.28337e-07	22(1.26%)	327(0.25%)
GO:0016830	carbon-carbon lyase activity	9.6302e-09	5.88598e-06	32(1.83%)	908(0.68%)
GO:0004857	enzyme inhibitor activity	2.11267e-05	0.00807038	30(1.72%)	1056(0.79%)
GO:0016829	lyase activity	2.95456e-05	0.0100324	57(3.26%)	2511(1.88%)
GO:0030234	enzyme regulator activity	0.000227519	0.0470583	38(2.17%)	1592(1.19%)
GO:0004737	pyruvate decarboxylase activity	0.000304341	0.0470583	5(0.29%)	45(0.03%)
GO:0000287	magnesium ion binding	0.000332486	0.0470583	26(1.49%)	976(0.73%)
GO:0050307	sucrose-phosphate phosphatase activity	0.000348641	0.0470583	6(0.34%)	71(0.05%)
GO:0003972	RNA ligase (ATP) activity	0.00101266	0.0967093	2(0.11%)	4(0.00%)
GO:0008452	RNA ligase activity	0.00101266	0.0967093	2(0.11%)	4(0.00%)
GO:0043531	ADP binding	0.00167909	0.134171	109(6.23%)	11103(8.32%)
GO:0042803	protein homodimerization activity	0.00171014	0.134171	11(0.63%)	289(0.22%)
GO:0030599	pectinesterase activity	0.00245703	0.174621	18(1.03%)	661(0.50%)
GO:0016772	transferase activity, transferring phosphorus-containing groups	0.00408259	0.246461	157(8.98%)	14879(11.15%)
GO:0050308	sugar-phosphatase activity	0.00441599	0.249912	7(0.40%)	154(0.12%)
GO:0004846	urate oxidase activity	0.00553374	0.251991	4(0.23%)	54(0.04%)
GO:0016663	oxidoreductase activity, acting on other nitrogenous compounds as donors, oxygen as acceptor	0.00553374	0.251991	4(0.23%)	54(0.04%)
GO:0000166	nucleotide binding	0.00646135	0.251991	410(23.44%)	35114(26.32%)
GO:1901265	nucleoside phosphate binding	0.00646135	0.251991	410(23.44%)	35114(26.32%)
GO:0016779	nucleotidyltransferase activity	0.00742982	0.251991	17(0.97%)	2481(1.86%)
GO:0016661	oxidoreductase activity, acting on other nitrogenous compounds as donors	0.00786858	0.251991	6(0.34%)	131(0.10%)
GO:0005488	binding	0.0109595	0.251991	897(51.29%)	72478(54.33%)
GO:0004817	cysteine-tRNA ligase activity	0.0116379	0.251991	3(0.17%)	36(0.03%)
GO:0047605	acetolactate decarboxylase activity	0.0131095	0.251991	1(0.06%)	1(0.00%)
GO:0008327	methyl-CpG binding	0.0131095	0.251991	1(0.06%)	1(0.00%)
GO:0004723	calcium-dependent protein serine/threonine phosphatase activity	0.0131095	0.251991	1(0.06%)	1(0.00%)
GO:0050151	oleate hydratase activity	0.0131095	0.251991	1(0.06%)	1(0.00%)
GO:0071949	FAD binding	0.0131095	0.251991	1(0.06%)	1(0.00%)
GO:0022872	protein-N(PI)-phosphohistidine-mannitol phosphotransferase system transmembrane transporter activity	0.0131095	0.251991	1(0.06%)	1(0.00%)
GO:0052858	peptidyl-lysine N-acetyltransferase activity	0.0131095	0.251991	1(0.06%)	1(0.00%)
GO:0004400	histidinol-phosphate transaminase activity	0.0131095	0.251991	1(0.06%)	1(0.00%)
GO:0004664	prephenate dehydratase activity	0.0134878	0.252718	3(0.17%)	38(0.03%)
GO:0052689	carboxylic ester hydrolase activity	0.0135611	0.252718	20(1.14%)	861(0.65%)
GO:0097367	carbohydrate derivative binding	0.0143452	0.252718	366(20.93%)	31243(23.42%)
GO:0008373	sialyltransferase activity	0.0165587	0.279936	3(0.17%)	41(0.03%)
GO:0016798	hydrolase activity, acting on glycosyl bonds	0.0185188	0.299436	27(1.54%)	3248(2.43%)
GO:0032553	ribonucleotide binding	0.0190999	0.302432	365(20.87%)	31018(23.25%)
GO:0030554	adenyl nucleotide binding	0.0195103	0.305761	327(18.70%)	27996(20.98%)
GO:0032559	adenyl ribonucleotide binding	0.0201004	0.308678	327(18.70%)	27981(20.97%)
GO:0016597	amino acid binding	0.0204041	0.310163	9(0.51%)	305(0.23%)
GO:0016429	tRNA (adenine-N1-)-methyltransferase activity	0.0205016	0.310163	2(0.11%)	17(0.01%)
GO:0016426	tRNA (adenine) methyltransferase activity	0.0205016	0.310163	2(0.11%)	17(0.01%)
GO:0017076	purine nucleotide binding	0.0211771	0.317241	360(20.58%)	30569(22.91%)
GO:0032555	purine ribonucleotide binding	0.0218352	0.321109	360(20.58%)	30553(22.90%)
GO:0001883	purine nucleoside binding	0.0219606	0.321109	360(20.58%)	30550(22.90%)
GO:0032550	purine ribonucleoside binding	0.0219606	0.321109	360(20.58%)	30550(22.90%)
GO:0001882	nucleoside binding	0.0226419	0.327005	361(20.64%)	30613(22.95%)
GO:0032549	ribonucleoside binding	0.0226849	0.327005	361(20.64%)	30612(22.94%)
GO:0019203	carbohydrate phosphatase activity	0.0242013	0.327573	7(0.40%)	215(0.16%)
GO:0004553	hydrolase activity, hydrolyzing O-glycosyl compounds	0.0244264	0.327573	26(1.49%)	3095(2.32%)
GO:0004463	leukotriene-A4 hydrolase activity	0.0260472	0.327573	1(0.06%)	2(0.00%)
GO:0051879	Hsp90 protein binding	0.0260472	0.327573	1(0.06%)	2(0.00%)
GO:0030544	Hsp70 protein binding	0.0260472	0.327573	1(0.06%)	2(0.00%)
GO:0004765	shikimate kinase activity	0.0260472	0.327573	1(0.06%)	2(0.00%)
GO:0017116	single-stranded DNA-dependent ATP-dependent DNA helicase activity	0.0260472	0.327573	1(0.06%)	2(0.00%)
GO:0008982	protein-N(PI)-phosphohistidine-sugar phosphotransferase activity	0.0260472	0.327573	1(0.06%)	2(0.00%)
GO:0016156	fumarate reductase (NADH) activity	0.0260472	0.327573	1(0.06%)	2(0.00%)
GO:0003964	RNA-directed DNA polymerase activity	0.0282976	0.343164	11(0.63%)	1644(1.23%)
GO:0004869	cysteine-type endopeptidase inhibitor activity	0.030529	0.358345	5(0.29%)	132(0.10%)
GO:0004046	aminoacylase activity	0.0309878	0.360071	4(0.23%)	90(0.07%)
GO:0031406	carboxylic acid binding	0.0312432	0.360093	11(0.63%)	419(0.31%)
GO:0043177	organic acid binding	0.0312432	0.360093	11(0.63%)	419(0.31%)
GO:0034061	DNA polymerase activity	0.0313432	0.360093	12(0.69%)	1724(1.29%)
GO:0004070	aspartate carbamoyltransferase activity	0.0333567	0.374772	2(0.11%)	22(0.02%)
GO:0046912	transferase activity, transferring acyl groups, acyl groups converted into alkyl on transfer	0.0365584	0.379325	7(0.40%)	235(0.18%)
GO:0004301	epoxide hydrolase activity	0.0388154	0.379325	1(0.06%)	3(0.00%)
GO:0033984	indole-3-glycerol-phosphate lyase activity	0.0388154	0.379325	1(0.06%)	3(0.00%)
GO:0017172	cysteine dioxygenase activity	0.0388154	0.379325	1(0.06%)	3(0.00%)
GO:0015275	stretch-activated, cation-selective, calcium channel activity	0.0388154	0.379325	1(0.06%)	3(0.00%)
GO:0051063	CDP reductase activity	0.0388154	0.379325	1(0.06%)	3(0.00%)
GO:0070626	(S)-2-(5-amino-1-(5-phospho-D-ribosyl)imidazole-4-carboxamido)succinate AMP-lyase (fumarate-forming) activity	0.0388154	0.379325	1(0.06%)	3(0.00%)
GO:0043142	single-stranded DNA-dependent ATPase activity	0.0388154	0.379325	1(0.06%)	3(0.00%)
GO:0015575	mannitol transmembrane transporter activity	0.0388154	0.379325	1(0.06%)	3(0.00%)
GO:0008234	cysteine-type peptidase activity	0.0404736	0.38584	2(0.11%)	639(0.48%)
GO:0045330	aspartyl esterase activity	0.040539	0.38584	13(0.74%)	541(0.41%)
GO:0016418	S-acetyltransferase activity	0.0422218	0.394185	2(0.11%)	25(0.02%)
GO:0032266	phosphatidylinositol-3-phosphate binding	0.0453512	0.394185	2(0.11%)	26(0.02%)
GO:0016301	kinase activity	0.0467648	0.394185	135(7.72%)	12149(9.11%)
GO:0030414	peptidase inhibitor activity	0.0475721	0.394185	10(0.57%)	387(0.29%)
GO:0004866	endopeptidase inhibitor activity	0.0475721	0.394185	10(0.57%)	387(0.29%)
GO:0061135	endopeptidase regulator activity	0.0504623	0.394185	10(0.57%)	390(0.29%)
GO:0016765	transferase activity, transferring alkyl or aryl (other than methyl) groups	0.051067	0.394185	14(0.80%)	612(0.46%)
GO:0004613	phosphoenolpyruvate carboxykinase (GTP) activity	0.0514163	0.394185	1(0.06%)	4(0.00%)
GO:0034648	histone demethylase activity (H3-dimethyl-K4 specific)	0.0514163	0.394185	1(0.06%)	4(0.00%)
GO:0034647	histone demethylase activity (H3-trimethyl-K4 specific)	0.0514163	0.394185	1(0.06%)	4(0.00%)
GO:0032453	histone demethylase activity (H3-K4 specific)	0.0514163	0.394185	1(0.06%)	4(0.00%)
GO:0004640	phosphoribosylanthranilate isomerase activity	0.0514163	0.394185	1(0.06%)	4(0.00%)
GO:0004358	glutamate N-acetyltransferase activity	0.0514163	0.394185	1(0.06%)	4(0.00%)
GO:0003923	GPI-anchor transamidase activity	0.0514163	0.394185	1(0.06%)	4(0.00%)
GO:0050385	ureidoglycolate lyase activity	0.0514163	0.394185	1(0.06%)	4(0.00%)
GO:0003836	beta-galactoside (CMP) alpha-2,3-sialyltransferase activity	0.0514163	0.394185	1(0.06%)	4(0.00%)
GO:0061134	peptidase regulator activity	0.0514519	0.394185	10(0.57%)	391(0.29%)
GO:0016842	amidine-lyase activity	0.051855	0.394185	2(0.11%)	28(0.02%)
GO:0042802	identical protein binding	0.0523361	0.395889	11(0.63%)	446(0.33%)
GO:0008375	acetylglucosaminyltransferase activity	0.052483	0.39602	7(0.40%)	255(0.19%)
GO:0031386	protein tag	0.0552241	0.405684	2(0.11%)	29(0.02%)
GO:0008408	3'-5' exonuclease activity	0.0564665	0.409885	6(0.34%)	207(0.16%)
GO:0004591	oxoglutarate dehydrogenase (succinyl-transferring) activity	0.0586677	0.416949	2(0.11%)	30(0.02%)
GO:0003674	molecular_function	0.0589616	0.416949	1486(84.96%)	115435(86.52%)
GO:0046906	tetrapyrrole binding	0.0591149	0.416949	55(3.14%)	3237(2.43%)
GO:0048037	cofactor binding	0.0616089	0.416949	73(4.17%)	4465(3.35%)
GO:0004049	anthranilate synthase activity	0.0638521	0.416949	1(0.06%)	5(0.00%)
GO:0046509	1,2-diacylglycerol 3-beta-galactosyltransferase activity	0.0638521	0.416949	1(0.06%)	5(0.00%)
GO:0000213	tRNA-intron endonuclease activity	0.0638521	0.416949	1(0.06%)	5(0.00%)
GO:0032452	histone demethylase activity	0.0638521	0.416949	1(0.06%)	5(0.00%)
GO:0002020	protease binding	0.0657688	0.423136	2(0.11%)	32(0.02%)
GO:0004489	methylenetetrahydrofolate reductase (NAD(P)H) activity	0.0657688	0.423136	2(0.11%)	32(0.02%)
GO:0004659	prenyltransferase activity	0.0669313	0.425243	4(0.23%)	116(0.09%)
GO:0016886	ligase activity, forming phosphoric ester bonds	0.0694214	0.428589	2(0.11%)	33(0.02%)
GO:0008080	N-acetyltransferase activity	0.0697095	0.4295	9(0.51%)	377(0.28%)
GO:0080048	GDP-D-glucose phosphorylase activity	0.0731387	0.43161	2(0.11%)	34(0.03%)
GO:0004364	glutathione transferase activity	0.0759676	0.43161	3(0.17%)	75(0.06%)
GO:0004651	polynucleotide 5'-phosphatase activity	0.0761249	0.43161	1(0.06%)	6(0.00%)
GO:0050577	GDP-L-fucose synthase activity	0.0761249	0.43161	1(0.06%)	6(0.00%)
GO:0047389	glycerophosphocholine phosphodiesterase activity	0.0761249	0.43161	1(0.06%)	6(0.00%)
GO:0016972	thiol oxidase activity	0.0761249	0.43161	1(0.06%)	6(0.00%)
GO:0004313	[acyl-carrier-protein] S-acetyltransferase activity	0.0761249	0.43161	1(0.06%)	6(0.00%)
GO:0004319	enoyl-[acyl-carrier-protein] reductase (NADPH, B-specific) activity	0.0761249	0.43161	1(0.06%)	6(0.00%)
GO:0019171	3-hydroxyacyl-[acyl-carrier-protein] dehydratase activity	0.0761249	0.43161	1(0.06%)	6(0.00%)
GO:0032451	demethylase activity	0.0761249	0.43161	1(0.06%)	6(0.00%)
GO:0016149	translation release factor activity, codon specific	0.0769186	0.432897	2(0.11%)	35(0.03%)
GO:0004042	acetyl-CoA:L-glutamate N-acetyltransferase activity	0.0769186	0.432897	2(0.11%)	35(0.03%)
GO:0009881	photoreceptor activity	0.0769186	0.432897	2(0.11%)	35(0.03%)
GO:0008270	zinc ion binding	0.0801309	0.435958	71(4.06%)	6662(4.99%)
GO:0016651	oxidoreductase activity, acting on NAD(P)H	0.0872707	0.435958	3(0.17%)	642(0.48%)
GO:0018576	catechol 1,2-dioxygenase activity	0.088237	0.435958	1(0.06%)	7(0.01%)
GO:0031957	very long-chain fatty acid-CoA ligase activity	0.088237	0.435958	1(0.06%)	7(0.01%)
GO:0031956	medium-chain fatty acid-CoA ligase activity	0.088237	0.435958	1(0.06%)	7(0.01%)
GO:0008864	formyltetrahydrofolate deformylase activity	0.088237	0.435958	1(0.06%)	7(0.01%)
GO:0008824	cyanate hydratase activity	0.088237	0.435958	1(0.06%)	7(0.01%)
GO:0050421	nitrite reductase (NO-forming) activity	0.088237	0.435958	1(0.06%)	7(0.01%)
GO:0009540	zeaxanthin epoxidase [overall] activity	0.088237	0.435958	1(0.06%)	7(0.01%)
GO:0052663	antheraxanthin epoxidase activity	0.088237	0.435958	1(0.06%)	7(0.01%)
GO:0052662	zeaxanthin epoxidase activity	0.088237	0.435958	1(0.06%)	7(0.01%)
GO:0031177	phosphopantetheine binding	0.088237	0.435958	1(0.06%)	7(0.01%)
GO:0098518	polynucleotide phosphatase activity	0.088237	0.435958	1(0.06%)	7(0.01%)
GO:0016803	ether hydrolase activity	0.088237	0.435958	1(0.06%)	7(0.01%)
GO:0019114	catechol dioxygenase activity	0.088237	0.435958	1(0.06%)	7(0.01%)
GO:0008381	mechanically-gated ion channel activity	0.088237	0.435958	1(0.06%)	7(0.01%)
GO:0022833	mechanically gated channel activity	0.088237	0.435958	1(0.06%)	7(0.01%)
GO:0016743	carboxyl- or carbamoyltransferase activity	0.0886104	0.43606	2(0.11%)	38(0.03%)
GO:0016840	carbon-nitrogen lyase activity	0.0894241	0.439357	5(0.29%)	180(0.13%)
GO:0004784	superoxide dismutase activity	0.0907558	0.440913	3(0.17%)	81(0.06%)
GO:0016157	sucrose synthase activity	0.0907558	0.440913	3(0.17%)	81(0.06%)
GO:0016721	oxidoreductase activity, acting on superoxide radicals as acceptor	0.0907558	0.440913	3(0.17%)	81(0.06%)
GO:0016168	chlorophyll binding	0.095816	0.451942	7(0.40%)	271(0.20%)
GO:0000104	succinate dehydrogenase activity	0.096677	0.451942	2(0.11%)	40(0.03%)
GO:0042030	ATPase inhibitor activity	0.10019	0.451942	1(0.06%)	8(0.01%)
GO:0001078	RNA polymerase II core promoter proximal region sequence-specific DNA binding transcription factor activity involved in negative regulation of transcription	0.10019	0.451942	1(0.06%)	8(0.01%)
GO:0004090	carbonyl reductase (NADPH) activity	0.10019	0.451942	1(0.06%)	8(0.01%)
GO:0004642	phosphoribosylformylglycinamidine synthase activity	0.10019	0.451942	1(0.06%)	8(0.01%)
GO:0030295	protein kinase activator activity	0.10019	0.451942	1(0.06%)	8(0.01%)
GO:0001227	RNA polymerase II transcription regulatory region sequence-specific DNA binding transcription factor activity involved in negative regulation of transcription	0.10019	0.451942	1(0.06%)	8(0.01%)
GO:0015166	polyol transmembrane transporter activity	0.10019	0.451942	1(0.06%)	8(0.01%)
GO:0019209	kinase activator activity	0.10019	0.451942	1(0.06%)	8(0.01%)
GO:0000981	sequence-specific DNA binding RNA polymerase II transcription factor activity	0.108406	0.477238	7(0.40%)	287(0.22%)
GO:0097159	organic cyclic compound binding	0.108847	0.477238	696(39.79%)	55635(41.70%)
GO:1901363	heterocyclic compound binding	0.108847	0.477238	696(39.79%)	55635(41.70%)
GO:0000009	alpha-1,6-mannosyltransferase activity	0.111987	0.47847	1(0.06%)	9(0.01%)
GO:0004318	enoyl-[acyl-carrier-protein] reductase (NADH) activity	0.111987	0.47847	1(0.06%)	9(0.01%)
GO:0016670	oxidoreductase activity, acting on a sulfur group of donors, oxygen as acceptor	0.111987	0.47847	1(0.06%)	9(0.01%)
GO:0016662	oxidoreductase activity, acting on other nitrogenous compounds as donors, cytochrome as acceptor	0.111987	0.47847	1(0.06%)	9(0.01%)
GO:0036094	small molecule binding	0.116193	0.492492	439(25.10%)	35730(26.78%)
GO:0003995	acyl-CoA dehydrogenase activity	0.119637	0.49975	4(0.23%)	143(0.11%)
GO:0003878	ATP citrate synthase activity	0.122004	0.49975	2(0.11%)	46(0.03%)
GO:0016151	nickel cation binding	0.122004	0.49975	2(0.11%)	46(0.03%)
GO:0004425	indole-3-glycerol-phosphate synthase activity	0.123629	0.49975	1(0.06%)	10(0.01%)
GO:0000991	core RNA polymerase II binding transcription factor activity	0.123629	0.49975	1(0.06%)	10(0.01%)
GO:0003747	translation release factor activity	0.126369	0.504277	2(0.11%)	47(0.04%)
GO:0008079	translation termination factor activity	0.126369	0.504277	2(0.11%)	47(0.04%)
GO:0072341	modified amino acid binding	0.126369	0.504277	2(0.11%)	47(0.04%)
GO:0070569	uridylyltransferase activity	0.126399	0.504277	3(0.17%)	94(0.07%)
GO:0016746	transferase activity, transferring acyl groups	0.128068	0.510268	39(2.23%)	2308(1.73%)
GO:0004576	oligosaccharyl transferase activity	0.132272	0.517789	3(0.17%)	96(0.07%)
GO:0005506	iron ion binding	0.133291	0.517789	43(2.46%)	2586(1.94%)
GO:0004315	3-oxoacyl-[acyl-carrier-protein] synthase activity	0.135119	0.517789	1(0.06%)	11(0.01%)
GO:0004845	uracil phosphoribosyltransferase activity	0.135119	0.517789	1(0.06%)	11(0.01%)
GO:0034038	deoxyhypusine synthase activity	0.135119	0.517789	1(0.06%)	11(0.01%)
GO:0015665	alcohol transmembrane transporter activity	0.135119	0.517789	1(0.06%)	11(0.01%)
GO:1901981	phosphatidylinositol phosphate binding	0.135208	0.517789	2(0.11%)	49(0.04%)
GO:0005544	calcium-dependent phospholipid binding	0.137888	0.524766	4(0.23%)	151(0.11%)
GO:0030145	manganese ion binding	0.13869	0.526333	1(0.06%)	316(0.24%)
GO:0004775	succinate-CoA ligase (ADP-forming) activity	0.139678	0.526333	2(0.11%)	50(0.04%)
GO:0004774	succinate-CoA ligase activity	0.139678	0.526333	2(0.11%)	50(0.04%)
GO:0016702	oxidoreductase activity, acting on single donors with incorporation of molecular oxygen, incorporation of two atoms of oxygen	0.141132	0.530314	9(0.51%)	395(0.30%)
GO:0019003	GDP binding	0.146458	0.5341	1(0.06%)	12(0.01%)
GO:0004122	cystathionine beta-synthase activity	0.146458	0.5341	1(0.06%)	12(0.01%)
GO:0004792	thiosulfate sulfurtransferase activity	0.146458	0.5341	1(0.06%)	12(0.01%)
GO:0005338	nucleotide-sugar transmembrane transporter activity	0.146458	0.5341	1(0.06%)	12(0.01%)
GO:0005351	sugar:hydrogen symporter activity	0.146458	0.5341	1(0.06%)	12(0.01%)
GO:0052852	very-long-chain-(S)-2-hydroxy-acid oxidase activity	0.146458	0.5341	1(0.06%)	12(0.01%)
GO:0052853	long-chain-(S)-2-hydroxy-long-chain-acid oxidase activity	0.146458	0.5341	1(0.06%)	12(0.01%)
GO:0052854	medium-chain-(S)-2-hydroxy-acid oxidase activity	0.146458	0.5341	1(0.06%)	12(0.01%)
GO:1901618	organic hydroxy compound transmembrane transporter activity	0.146458	0.5341	1(0.06%)	12(0.01%)
GO:0005402	cation:sugar symporter activity	0.146458	0.5341	1(0.06%)	12(0.01%)
GO:0016410	N-acyltransferase activity	0.149556	0.538966	9(0.51%)	399(0.30%)
GO:0005507	copper ion binding	0.150546	0.540529	12(0.69%)	578(0.43%)
GO:0020037	heme binding	0.151866	0.540529	48(2.74%)	2955(2.21%)
GO:0030674	protein binding, bridging	0.15327	0.540529	2(0.11%)	53(0.04%)
GO:0003876	AMP deaminase activity	0.15327	0.540529	2(0.11%)	53(0.04%)
GO:0005385	zinc ion transmembrane transporter activity	0.15327	0.540529	2(0.11%)	53(0.04%)
GO:0047623	adenosine-phosphate deaminase activity	0.15327	0.540529	2(0.11%)	53(0.04%)
GO:0000049	tRNA binding	0.153536	0.540529	3(0.17%)	103(0.08%)
GO:0080025	phosphatidylinositol-3,5-bisphosphate binding	0.157648	0.540529	1(0.06%)	13(0.01%)
GO:0004766	spermidine synthase activity	0.157648	0.540529	1(0.06%)	13(0.01%)
GO:0003973	(S)-2-hydroxy-acid oxidase activity	0.157648	0.540529	1(0.06%)	13(0.01%)
GO:0008413	8-oxo-7,8-dihydroguanosine triphosphate pyrophosphatase activity	0.157648	0.540529	1(0.06%)	13(0.01%)
GO:0019177	dihydroneopterin triphosphate pyrophosphohydrolase activity	0.157648	0.540529	1(0.06%)	13(0.01%)
GO:0042586	peptide deformylase activity	0.157648	0.540529	1(0.06%)	13(0.01%)
GO:0005262	calcium channel activity	0.157648	0.540529	1(0.06%)	13(0.01%)
GO:0004312	fatty acid synthase activity	0.157856	0.540529	2(0.11%)	54(0.04%)
GO:0016833	oxo-acid-lyase activity	0.157856	0.540529	2(0.11%)	54(0.04%)
GO:0032403	protein complex binding	0.157949	0.540529	3(0.17%)	555(0.42%)
GO:0005451	monovalent cation:hydrogen antiporter activity	0.162468	0.552898	2(0.11%)	55(0.04%)
GO:0003962	cystathionine gamma-synthase activity	0.162468	0.552898	2(0.11%)	55(0.04%)
GO:0004611	phosphoenolpyruvate carboxykinase activity	0.162959	0.553952	3(0.17%)	106(0.08%)
GO:0004497	monooxygenase activity	0.163257	0.554349	33(1.89%)	1949(1.46%)
GO:0016811	hydrolase activity, acting on carbon-nitrogen (but not peptide) bonds, in linear amides	0.165029	0.557926	6(0.34%)	263(0.20%)
GO:0016773	phosphotransferase activity, alcohol group as acceptor	0.166534	0.557926	117(6.69%)	10124(7.59%)
GO:0016905	myosin heavy chain kinase activity	0.168692	0.557926	1(0.06%)	14(0.01%)
GO:0008237	metallopeptidase activity	0.170738	0.56105	13(0.74%)	651(0.49%)
GO:0003989	acetyl-CoA carboxylase activity	0.171762	0.562598	2(0.11%)	57(0.04%)
GO:0016421	CoA carboxylase activity	0.171762	0.562598	2(0.11%)	57(0.04%)
GO:0030170	pyridoxal phosphate binding	0.172023	0.562851	19(1.09%)	1032(0.77%)
GO:0008836	diaminopimelate decarboxylase activity	0.176441	0.574843	2(0.11%)	58(0.04%)
GO:0060090	binding, bridging	0.176441	0.574843	2(0.11%)	58(0.04%)
GO:0016877	ligase activity, forming carbon-sulfur bonds	0.179029	0.575899	3(0.17%)	111(0.08%)
GO:0004180	carboxypeptidase activity	0.179343	0.575899	10(0.57%)	472(0.35%)
GO:0004314	[acyl-carrier-protein] S-malonyltransferase activity	0.179591	0.575899	1(0.06%)	15(0.01%)
GO:0004641	phosphoribosylformylglycinamidine cyclo-ligase activity	0.179591	0.575899	1(0.06%)	15(0.01%)
GO:0004399	histidinol dehydrogenase activity	0.179591	0.575899	1(0.06%)	15(0.01%)
GO:0004748	ribonucleoside-diphosphate reductase activity, thioredoxin disulfide as acceptor	0.179591	0.575899	1(0.06%)	15(0.01%)
GO:0016728	oxidoreductase activity, acting on CH or CH2 groups, disulfide as acceptor	0.179591	0.575899	1(0.06%)	15(0.01%)
GO:0016419	S-malonyltransferase activity	0.179591	0.575899	1(0.06%)	15(0.01%)
GO:0016407	acetyltransferase activity	0.180136	0.576561	11(0.63%)	533(0.40%)
GO:0004645	phosphorylase activity	0.185857	0.589801	2(0.11%)	60(0.04%)
GO:0015295	solute:hydrogen symporter activity	0.190348	0.590717	1(0.06%)	16(0.01%)
GO:0004871	signal transducer activity	0.193212	0.597022	21(1.20%)	1178(0.88%)
GO:0060089	molecular transducer activity	0.193212	0.597022	21(1.20%)	1178(0.88%)
GO:0008565	protein transporter activity	0.197399	0.602101	1(0.06%)	301(0.23%)
GO:0031072	heat shock protein binding	0.197435	0.602101	5(0.29%)	202(0.15%)
GO:0043167	ion binding	0.198387	0.602101	635(36.31%)	50453(37.82%)
GO:0008374	O-acyltransferase activity	0.19849	0.602101	1(0.06%)	304(0.23%)
GO:0016757	transferase activity, transferring glycosyl groups	0.199275	0.602101	71(4.06%)	4633(3.47%)
GO:0005516	calmodulin binding	0.199312	0.602101	1(0.06%)	306(0.23%)
GO:0005047	signal recognition particle binding	0.200963	0.602101	1(0.06%)	17(0.01%)
GO:0004822	isoleucine-tRNA ligase activity	0.200963	0.602101	1(0.06%)	17(0.01%)
GO:0004848	ureidoglycolate hydrolase activity	0.200963	0.602101	1(0.06%)	17(0.01%)
GO:0004864	protein phosphatase inhibitor activity	0.200963	0.602101	1(0.06%)	17(0.01%)
GO:0019212	phosphatase inhibitor activity	0.200963	0.602101	1(0.06%)	17(0.01%)
GO:0008173	RNA methyltransferase activity	0.203802	0.608163	5(0.29%)	208(0.16%)
GO:0003743	translation initiation factor activity	0.203981	0.608163	7(0.40%)	902(0.68%)
GO:0004185	serine-type carboxypeptidase activity	0.210981	0.612473	9(0.51%)	425(0.32%)
GO:0001054	RNA polymerase I activity	0.211439	0.612473	1(0.06%)	18(0.01%)
GO:0004719	protein-L-isoaspartate (D-aspartate) O-methyltransferase activity	0.211439	0.612473	1(0.06%)	18(0.01%)
GO:0030620	U2 snRNA binding	0.211439	0.612473	1(0.06%)	18(0.01%)
GO:0008177	succinate dehydrogenase (ubiquinone) activity	0.211439	0.612473	1(0.06%)	18(0.01%)
GO:0016892	endoribonuclease activity, producing 3'-phosphomonoesters	0.219288	0.619267	2(0.11%)	67(0.05%)
GO:0004222	metalloendopeptidase activity	0.219996	0.619267	7(0.40%)	336(0.25%)
GO:0004467	long-chain fatty acid-CoA ligase activity	0.221778	0.619267	1(0.06%)	19(0.01%)
GO:0016531	copper chaperone activity	0.221778	0.619267	1(0.06%)	19(0.01%)
GO:0004482	mRNA (guanine-N7-)-methyltransferase activity	0.221778	0.619267	1(0.06%)	19(0.01%)
GO:0004742	dihydrolipoyllysine-residue acetyltransferase activity	0.221778	0.619267	1(0.06%)	19(0.01%)
GO:0010340	carboxyl-O-methyltransferase activity	0.221778	0.619267	1(0.06%)	19(0.01%)
GO:0051998	protein carboxyl O-methyltransferase activity	0.221778	0.619267	1(0.06%)	19(0.01%)
GO:0015645	fatty acid ligase activity	0.221778	0.619267	1(0.06%)	19(0.01%)
GO:0004190	aspartic-type endopeptidase activity	0.222575	0.61948	17(0.97%)	936(0.70%)
GO:0070001	aspartic-type peptidase activity	0.222575	0.61948	17(0.97%)	936(0.70%)
GO:0003729	mRNA binding	0.222575	0.61948	3(0.17%)	124(0.09%)
GO:0016885	ligase activity, forming carbon-carbon bonds	0.224108	0.620358	2(0.11%)	68(0.05%)
GO:0019887	protein kinase regulator activity	0.224108	0.620358	2(0.11%)	68(0.05%)
GO:0008175	tRNA methyltransferase activity	0.224108	0.620358	2(0.11%)	68(0.05%)
GO:0016894	endonuclease activity, active with either ribo- or deoxyribonucleic acids and producing 3'-phosphomonoesters	0.224108	0.620358	2(0.11%)	68(0.05%)
GO:0004451	isocitrate lyase activity	0.231982	0.631469	1(0.06%)	20(0.01%)
GO:0004853	uroporphyrinogen decarboxylase activity	0.231982	0.631469	1(0.06%)	20(0.01%)
GO:0046923	ER retention sequence binding	0.231982	0.631469	1(0.06%)	20(0.01%)
GO:0004018	N6-(1,2-dicarboxyethyl)AMP AMP-lyase (fumarate-forming) activity	0.231982	0.631469	1(0.06%)	20(0.01%)
GO:0001664	G-protein coupled receptor binding	0.231982	0.631469	1(0.06%)	20(0.01%)
GO:0008353	RNA polymerase II carboxy-terminal domain kinase activity	0.231982	0.631469	1(0.06%)	20(0.01%)
GO:0050347	trans-octaprenyltranstransferase activity	0.231982	0.631469	1(0.06%)	20(0.01%)
GO:0052923	all-trans-nonaprenyl-diphosphate synthase (geranyl-diphosphate specific) activity	0.231982	0.631469	1(0.06%)	20(0.01%)
GO:0030523	dihydrolipoamide S-acyltransferase activity	0.231982	0.631469	1(0.06%)	20(0.01%)
GO:0008762	UDP-N-acetylmuramate dehydrogenase activity	0.232406	0.631879	5(0.29%)	229(0.17%)
GO:0005484	SNAP receptor activity	0.240492	0.640997	5(0.29%)	234(0.18%)
GO:0015385	sodium:hydrogen antiporter activity	0.242052	0.640997	1(0.06%)	21(0.02%)
GO:0008447	L-ascorbate oxidase activity	0.242052	0.640997	1(0.06%)	21(0.02%)
GO:0004618	phosphoglycerate kinase activity	0.243459	0.641387	2(0.11%)	72(0.05%)
GO:0015293	symporter activity	0.243459	0.641387	2(0.11%)	72(0.05%)
GO:0016160	amylase activity	0.246823	0.648015	3(0.17%)	131(0.10%)
GO:0003756	protein disulfide isomerase activity	0.248308	0.648214	2(0.11%)	73(0.05%)
GO:0016864	intramolecular oxidoreductase activity, transposing S-S bonds	0.248308	0.648214	2(0.11%)	73(0.05%)
GO:0003676	nucleic acid binding	0.251594	0.648214	246(14.07%)	20103(15.07%)
GO:0008108	UDP-glucose:hexose-1-phosphate uridylyltransferase activity	0.25199	0.648214	1(0.06%)	22(0.02%)
GO:0016208	AMP binding	0.25199	0.648214	1(0.06%)	22(0.02%)
GO:0030619	U1 snRNA binding	0.25199	0.648214	1(0.06%)	22(0.02%)
GO:0032441	pheophorbide a oxygenase activity	0.25199	0.648214	1(0.06%)	22(0.02%)
GO:0042973	glucan endo-1,3-beta-D-glucosidase activity	0.25199	0.648214	1(0.06%)	22(0.02%)
GO:0016530	metallochaperone activity	0.25199	0.648214	1(0.06%)	22(0.02%)
GO:0034062	RNA polymerase activity	0.252201	0.648214	2(0.11%)	369(0.28%)
GO:0003779	actin binding	0.25425	0.649662	9(0.51%)	441(0.33%)
GO:0050662	coenzyme binding	0.256374	0.6529	51(2.92%)	3294(2.47%)
GO:0019904	protein domain specific binding	0.260856	0.657221	3(0.17%)	135(0.10%)
GO:0044822	poly(A) RNA binding	0.260856	0.657221	3(0.17%)	135(0.10%)
GO:0004430	1-phosphatidylinositol 4-kinase activity	0.261797	0.657221	1(0.06%)	23(0.02%)
GO:0004008	copper-exporting ATPase activity	0.261797	0.657221	1(0.06%)	23(0.02%)
GO:0045486	naringenin 3-dioxygenase activity	0.261797	0.657221	1(0.06%)	23(0.02%)
GO:0043682	copper-transporting ATPase activity	0.261797	0.657221	1(0.06%)	23(0.02%)
GO:0033218	amide binding	0.262871	0.657221	2(0.11%)	76(0.06%)
GO:0019207	kinase regulator activity	0.262871	0.657221	2(0.11%)	76(0.06%)
GO:0070008	serine-type exopeptidase activity	0.265675	0.661195	9(0.51%)	445(0.33%)
GO:0008964	phosphoenolpyruvate carboxylase activity	0.267727	0.664021	2(0.11%)	77(0.06%)
GO:0008047	enzyme activator activity	0.269103	0.664658	5(0.29%)	250(0.19%)
GO:0043141	ATP-dependent 5'-3' DNA helicase activity	0.271476	0.664658	1(0.06%)	24(0.02%)
GO:0004100	chitin synthase activity	0.271476	0.664658	1(0.06%)	24(0.02%)
GO:0042282	hydroxymethylglutaryl-CoA reductase activity	0.271476	0.664658	1(0.06%)	24(0.02%)
GO:0003873	6-phosphofructo-2-kinase activity	0.271476	0.664658	1(0.06%)	24(0.02%)
GO:0016853	isomerase activity	0.271561	0.664658	17(0.97%)	1729(1.30%)
GO:0016667	oxidoreductase activity, acting on a sulfur group of donors	0.276894	0.666672	8(0.46%)	936(0.70%)
GO:0009055	electron carrier activity	0.280508	0.666672	9(0.51%)	1023(0.77%)
GO:0016040	glutamate synthase (NADH) activity	0.281029	0.666672	1(0.06%)	25(0.02%)
GO:0045181	glutamate synthase activity, NAD(P)H as acceptor	0.281029	0.666672	1(0.06%)	25(0.02%)
GO:0004181	metallocarboxypeptidase activity	0.281029	0.666672	1(0.06%)	25(0.02%)
GO:0004826	phenylalanine-tRNA ligase activity	0.281029	0.666672	1(0.06%)	25(0.02%)
GO:0008266	poly(U) RNA binding	0.281029	0.666672	1(0.06%)	25(0.02%)
GO:0008187	poly-pyrimidine tract binding	0.281029	0.666672	1(0.06%)	25(0.02%)
GO:0047429	nucleoside-triphosphate diphosphatase activity	0.281029	0.666672	1(0.06%)	25(0.02%)
GO:0060590	ATPase regulator activity	0.282289	0.666672	2(0.11%)	80(0.06%)
GO:0016705	oxidoreductase activity, acting on paired donors, with incorporation or reduction of molecular oxygen	0.283049	0.667951	48(2.74%)	3110(2.33%)
GO:0046983	protein dimerization activity	0.285668	0.673092	45(2.57%)	2901(2.17%)
GO:0016701	oxidoreductase activity, acting on single donors with incorporation of molecular oxygen	0.286016	0.673394	10(0.57%)	515(0.39%)
GO:0005094	Rho GDP-dissociation inhibitor activity	0.290456	0.67347	1(0.06%)	26(0.02%)
GO:0004367	glycerol-3-phosphate dehydrogenase [NAD+] activity	0.290456	0.67347	1(0.06%)	26(0.02%)
GO:2001070	starch binding	0.291983	0.675473	2(0.11%)	82(0.06%)
GO:0008519	ammonium transmembrane transporter activity	0.293631	0.677007	4(0.23%)	172(0.13%)
GO:0015101	organic cation transmembrane transporter activity	0.296245	0.681158	4(0.23%)	174(0.13%)
GO:0030246	carbohydrate binding	0.297606	0.681158	20(1.14%)	1961(1.47%)
GO:0008144	drug binding	0.299759	0.681158	1(0.06%)	27(0.02%)
GO:0003714	transcription corepressor activity	0.299759	0.681158	1(0.06%)	27(0.02%)
GO:0004549	tRNA-specific ribonuclease activity	0.299759	0.681158	1(0.06%)	27(0.02%)
GO:0016758	transferase activity, transferring hexosyl groups	0.300447	0.682144	59(3.37%)	3909(2.93%)
GO:0004045	aminoacyl-tRNA hydrolase activity	0.308941	0.693189	1(0.06%)	28(0.02%)
GO:0004609	phosphatidylserine decarboxylase activity	0.308941	0.693189	1(0.06%)	28(0.02%)
GO:0004003	ATP-dependent DNA helicase activity	0.311312	0.695954	2(0.11%)	86(0.06%)
GO:0016774	phosphotransferase activity, carboxyl group as acceptor	0.31422	0.701942	4(0.23%)	186(0.14%)
GO:0016405	CoA-ligase activity	0.316128	0.703195	2(0.11%)	87(0.07%)
GO:0017056	structural constituent of nuclear pore	0.318002	0.703195	1(0.06%)	29(0.02%)
GO:0009824	AMP dimethylallyltransferase activity	0.318002	0.703195	1(0.06%)	29(0.02%)
GO:0004672	protein kinase activity	0.318984	0.704347	109(6.23%)	9151(6.86%)
GO:0016817	hydrolase activity, acting on acid anhydrides	0.322703	0.70811	82(4.69%)	5589(4.19%)
GO:0016740	transferase activity	0.322835	0.70811	336(19.21%)	26926(20.18%)
GO:0008238	exopeptidase activity	0.324035	0.70811	14(0.80%)	790(0.59%)
GO:0000234	phosphoethanolamine N-methyltransferase activity	0.326945	0.70811	1(0.06%)	30(0.02%)
GO:0000179	rRNA (adenine-N6,N6-)-dimethyltransferase activity	0.326945	0.70811	1(0.06%)	30(0.02%)
GO:0008716	D-alanine-D-alanine ligase activity	0.326945	0.70811	1(0.06%)	30(0.02%)
GO:0016433	rRNA (adenine) methyltransferase activity	0.326945	0.70811	1(0.06%)	30(0.02%)
GO:0031418	L-ascorbic acid binding	0.335307	0.717061	2(0.11%)	91(0.07%)
GO:0004014	adenosylmethionine decarboxylase activity	0.33577	0.717061	1(0.06%)	31(0.02%)
GO:0016538	cyclin-dependent protein serine/threonine kinase regulator activity	0.33577	0.717061	1(0.06%)	31(0.02%)
GO:0046524	sucrose-phosphate synthase activity	0.33577	0.717061	1(0.06%)	31(0.02%)
GO:0008017	microtubule binding	0.337567	0.71864	2(0.11%)	332(0.25%)
GO:0050661	NADP binding	0.338499	0.718886	5(0.29%)	627(0.47%)
GO:0016878	acid-thiol ligase activity	0.340078	0.719722	2(0.11%)	92(0.07%)
GO:0003899	DNA-directed RNA polymerase activity	0.343421	0.721852	2(0.11%)	357(0.27%)
GO:0051213	dioxygenase activity	0.34442	0.721852	25(1.43%)	1548(1.16%)
GO:0004491	methylmalonate-semialdehyde dehydrogenase (acylating) activity	0.34448	0.721852	1(0.06%)	32(0.02%)
GO:0008446	GDP-mannose 4,6-dehydratase activity	0.34448	0.721852	1(0.06%)	32(0.02%)
GO:0008174	mRNA methyltransferase activity	0.34448	0.721852	1(0.06%)	32(0.02%)
GO:0016641	oxidoreductase activity, acting on the CH-NH2 group of donors, oxygen as acceptor	0.344838	0.721852	2(0.11%)	93(0.07%)
GO:0015631	tubulin binding	0.345908	0.722553	2(0.11%)	362(0.27%)
GO:0008026	ATP-dependent helicase activity	0.347327	0.724526	4(0.23%)	204(0.15%)
GO:0070035	purine NTP-dependent helicase activity	0.347327	0.724526	4(0.23%)	204(0.15%)
GO:0016161	beta-amylase activity	0.349587	0.724775	2(0.11%)	94(0.07%)
GO:0003688	DNA replication origin binding	0.353076	0.724775	1(0.06%)	33(0.02%)
GO:0016712	oxidoreductase activity, acting on paired donors, with incorporation or reduction of molecular oxygen, reduced flavin or flavoprotein as one donor, and incorporation of one atom of oxygen	0.353076	0.724775	1(0.06%)	33(0.02%)
GO:0004375	glycine dehydrogenase (decarboxylating) activity	0.353076	0.724775	1(0.06%)	33(0.02%)
GO:0000990	core RNA polymerase binding transcription factor activity	0.353076	0.724775	1(0.06%)	33(0.02%)
GO:0016899	oxidoreductase activity, acting on the CH-OH group of donors, oxygen as acceptor	0.353076	0.724775	1(0.06%)	33(0.02%)
GO:0016642	oxidoreductase activity, acting on the CH-NH2 group of donors, disulfide as acceptor	0.353076	0.724775	1(0.06%)	33(0.02%)
GO:0003678	DNA helicase activity	0.353424	0.724775	4(0.23%)	207(0.16%)
GO:0015491	cation:cation antiporter activity	0.354324	0.724775	2(0.11%)	95(0.07%)
GO:0003755	peptidyl-prolyl cis-trans isomerase activity	0.358931	0.730385	7(0.40%)	381(0.29%)
GO:0004088	carbamoyl-phosphate synthase (glutamine-hydrolyzing) activity	0.361559	0.733581	1(0.06%)	34(0.03%)
GO:0004512	inositol-3-phosphate synthase activity	0.361559	0.733581	1(0.06%)	34(0.03%)
GO:0047800	cysteamine dioxygenase activity	0.361559	0.733581	1(0.06%)	34(0.03%)
GO:0016725	oxidoreductase activity, acting on CH or CH2 groups	0.361559	0.733581	1(0.06%)	34(0.03%)
GO:0004519	endonuclease activity	0.365318	0.739377	13(0.74%)	1313(0.98%)
GO:0043168	anion binding	0.366058	0.739377	429(24.53%)	34011(25.49%)
GO:0019239	deaminase activity	0.368458	0.739377	2(0.11%)	98(0.07%)
GO:0004751	ribose-5-phosphate isomerase activity	0.36993	0.739377	1(0.06%)	35(0.03%)
GO:0003991	acetylglutamate kinase activity	0.36993	0.739377	1(0.06%)	35(0.03%)
GO:0010277	chlorophyllide a oxygenase [overall] activity	0.36993	0.739377	1(0.06%)	35(0.03%)
GO:0015294	solute:cation symporter activity	0.36993	0.739377	1(0.06%)	35(0.03%)
GO:0016638	oxidoreductase activity, acting on the CH-NH2 group of donors	0.37034	0.739438	4(0.23%)	215(0.16%)
GO:0004402	histone acetyltransferase activity	0.373143	0.743367	2(0.11%)	99(0.07%)
GO:0004017	adenylate kinase activity	0.378192	0.746612	1(0.06%)	36(0.03%)
GO:0052742	phosphatidylinositol kinase activity	0.378192	0.746612	1(0.06%)	36(0.03%)
GO:0003777	microtubule motor activity	0.380193	0.747665	1(0.06%)	228(0.17%)
GO:0016818	hydrolase activity, acting on acid anhydrides, in phosphorus-containing anhydrides	0.385726	0.750587	80(4.57%)	5517(4.14%)
GO:0004556	alpha-amylase activity	0.386346	0.750587	1(0.06%)	37(0.03%)
GO:0003983	UTP:glucose-1-phosphate uridylyltransferase activity	0.386346	0.750587	1(0.06%)	37(0.03%)
GO:0004733	pyridoxamine-phosphate oxidase activity	0.386346	0.750587	1(0.06%)	37(0.03%)
GO:0046554	malate dehydrogenase (NADP+) activity	0.386346	0.750587	1(0.06%)	37(0.03%)
GO:0005542	folic acid binding	0.386346	0.750587	1(0.06%)	37(0.03%)
GO:0016668	oxidoreductase activity, acting on a sulfur group of donors, NAD(P) as acceptor	0.391558	0.759126	1(0.06%)	250(0.19%)
GO:0005315	inorganic phosphate transmembrane transporter activity	0.391735	0.759126	2(0.11%)	103(0.08%)
GO:0004815	aspartate-tRNA ligase activity	0.394393	0.759391	1(0.06%)	38(0.03%)
GO:0015081	sodium ion transmembrane transporter activity	0.394393	0.759391	1(0.06%)	38(0.03%)
GO:0043021	ribonucleoprotein complex binding	0.394839	0.759391	5(0.29%)	254(0.19%)
GO:0016624	oxidoreductase activity, acting on the aldehyde or oxo group of donors, disulfide as acceptor	0.396344	0.759391	2(0.11%)	104(0.08%)
GO:0016836	hydro-lyase activity	0.398206	0.76085	11(0.63%)	619(0.46%)
GO:0060589	nucleoside-triphosphatase regulator activity	0.398456	0.76085	5(0.29%)	258(0.19%)
GO:0048029	monosaccharide binding	0.400937	0.76085	2(0.11%)	105(0.08%)
GO:0047172	shikimate O-hydroxycinnamoyltransferase activity	0.402334	0.76085	1(0.06%)	39(0.03%)
GO:0004746	riboflavin synthase activity	0.402334	0.76085	1(0.06%)	39(0.03%)
GO:0005199	structural constituent of cell wall	0.402334	0.76085	1(0.06%)	39(0.03%)
GO:0050734	hydroxycinnamoyltransferase activity	0.402334	0.76085	1(0.06%)	39(0.03%)
GO:0050737	O-hydroxycinnamoyltransferase activity	0.402334	0.76085	1(0.06%)	39(0.03%)
GO:0051920	peroxiredoxin activity	0.410172	0.770427	1(0.06%)	40(0.03%)
GO:0005102	receptor binding	0.410172	0.770427	1(0.06%)	40(0.03%)
GO:0046982	protein heterodimerization activity	0.415773	0.778619	20(1.14%)	1240(0.93%)
GO:0043139	5'-3' DNA helicase activity	0.417906	0.778619	1(0.06%)	41(0.03%)
GO:0051748	UTP-monosaccharide-1-phosphate uridylyltransferase activity	0.417906	0.778619	1(0.06%)	41(0.03%)
GO:0051082	unfolded protein binding	0.42441	0.786721	7(0.40%)	763(0.57%)
GO:0004450	isocitrate dehydrogenase (NADP+) activity	0.42554	0.786721	1(0.06%)	42(0.03%)
GO:0003883	CTP synthase activity	0.42554	0.786721	1(0.06%)	42(0.03%)
GO:0004386	helicase activity	0.430287	0.794537	16(0.91%)	970(0.73%)
GO:0008097	5S rRNA binding	0.433073	0.795014	1(0.06%)	43(0.03%)
GO:0004349	glutamate 5-kinase activity	0.433073	0.795014	1(0.06%)	43(0.03%)
GO:0016730	oxidoreductase activity, acting on iron-sulfur proteins as donors	0.433073	0.795014	1(0.06%)	43(0.03%)
GO:0046915	transition metal ion transmembrane transporter activity	0.433147	0.795014	3(0.17%)	138(0.10%)
GO:0030570	pectate lyase activity	0.434566	0.796184	3(0.17%)	139(0.10%)
GO:0051087	chaperone binding	0.434566	0.796184	3(0.17%)	139(0.10%)
GO:0002161	aminoacyl-tRNA editing activity	0.440508	0.800445	1(0.06%)	44(0.03%)
GO:0008131	primary amine oxidase activity	0.440508	0.800445	1(0.06%)	44(0.03%)
GO:0004802	transketolase activity	0.440508	0.800445	1(0.06%)	44(0.03%)
GO:0016837	carbon-oxygen lyase activity, acting on polysaccharides	0.440559	0.800445	3(0.17%)	143(0.11%)
GO:0005216	ion channel activity	0.443554	0.803648	5(0.29%)	294(0.22%)
GO:0004252	serine-type endopeptidase activity	0.444691	0.803648	10(0.57%)	1011(0.76%)
GO:0000988	protein binding transcription factor activity	0.445538	0.803648	3(0.17%)	399(0.30%)
GO:0022838	substrate-specific channel activity	0.4466	0.803648	5(0.29%)	296(0.22%)
GO:0015930	glutamate synthase activity	0.447845	0.803648	1(0.06%)	45(0.03%)
GO:0004416	hydroxyacylglutathione hydrolase activity	0.447845	0.803648	1(0.06%)	45(0.03%)
GO:0030623	U5 snRNA binding	0.447845	0.803648	1(0.06%)	45(0.03%)
GO:0004124	cysteine synthase activity	0.447845	0.803648	1(0.06%)	45(0.03%)
GO:0016420	malonyltransferase activity	0.447845	0.803648	1(0.06%)	45(0.03%)
GO:0004721	phosphoprotein phosphatase activity	0.451467	0.807349	5(0.29%)	576(0.43%)
GO:0008757	S-adenosylmethionine-dependent methyltransferase activity	0.451756	0.807349	8(0.46%)	436(0.33%)
GO:0008889	glycerophosphodiester phosphodiesterase activity	0.455085	0.809983	1(0.06%)	46(0.03%)
GO:0005375	copper ion transmembrane transporter activity	0.455085	0.809983	1(0.06%)	46(0.03%)
GO:0004683	calmodulin-dependent protein kinase activity	0.455085	0.809983	1(0.06%)	46(0.03%)
GO:0016879	ligase activity, forming carbon-nitrogen bonds	0.46641	0.823901	17(0.97%)	1585(1.19%)
GO:0004420	hydroxymethylglutaryl-CoA reductase (NADPH) activity	0.470799	0.82735	3(0.17%)	160(0.12%)
GO:0047334	diphosphate-fructose-6-phosphate 1-phosphotransferase activity	0.476244	0.830234	1(0.06%)	49(0.04%)
GO:0004693	cyclin-dependent protein serine/threonine kinase activity	0.476244	0.830234	1(0.06%)	49(0.04%)
GO:0004712	protein serine/threonine/tyrosine kinase activity	0.476244	0.830234	1(0.06%)	49(0.04%)
GO:0005048	signal sequence binding	0.476244	0.830234	1(0.06%)	49(0.04%)
GO:0097472	cyclin-dependent protein kinase activity	0.476244	0.830234	1(0.06%)	49(0.04%)
GO:0005198	structural molecule activity	0.479096	0.833306	68(3.89%)	4734(3.55%)
GO:0004350	glutamate-5-semialdehyde dehydrogenase activity	0.483112	0.835063	1(0.06%)	50(0.04%)
GO:0004616	phosphogluconate dehydrogenase (decarboxylating) activity	0.483112	0.835063	1(0.06%)	50(0.04%)
GO:0016783	sulfurtransferase activity	0.483112	0.835063	1(0.06%)	50(0.04%)
GO:1901677	phosphate transmembrane transporter activity	0.485008	0.836448	3(0.17%)	167(0.13%)
GO:0008324	cation transmembrane transporter activity	0.486187	0.83684	27(1.54%)	1769(1.33%)
GO:0003774	motor activity	0.48898	0.83684	6(0.34%)	366(0.27%)
GO:0008483	transaminase activity	0.493345	0.840611	6(0.34%)	370(0.28%)
GO:0016769	transferase activity, transferring nitrogenous groups	0.493345	0.840611	6(0.34%)	370(0.28%)
GO:0017070	U6 snRNA binding	0.496581	0.840611	1(0.06%)	52(0.04%)
GO:0004550	nucleoside diphosphate kinase activity	0.496581	0.840611	1(0.06%)	52(0.04%)
GO:0008649	rRNA methyltransferase activity	0.496581	0.840611	1(0.06%)	52(0.04%)
GO:0016859	cis-trans isomerase activity	0.501469	0.844905	7(0.40%)	382(0.29%)
GO:0042277	peptide binding	0.503183	0.844905	1(0.06%)	53(0.04%)
GO:0003727	single-stranded RNA binding	0.503183	0.844905	1(0.06%)	53(0.04%)
GO:0016462	pyrophosphatase activity	0.507081	0.850049	78(4.46%)	5494(4.12%)
GO:0030695	GTPase regulator activity	0.50878	0.850704	3(0.17%)	178(0.13%)
GO:0000978	RNA polymerase II core promoter proximal region sequence-specific DNA binding	0.509699	0.850704	1(0.06%)	54(0.04%)
GO:0001671	ATPase activator activity	0.509699	0.850704	1(0.06%)	54(0.04%)
GO:0004834	tryptophan synthase activity	0.509699	0.850704	1(0.06%)	54(0.04%)
GO:0015078	hydrogen ion transmembrane transporter activity	0.51152	0.851668	8(0.46%)	810(0.61%)
GO:0035091	phosphatidylinositol binding	0.51325	0.851668	3(0.17%)	180(0.13%)
GO:0035639	purine ribonucleoside triphosphate binding	0.513727	0.851668	277(15.84%)	21935(16.44%)
GO:0004177	aminopeptidase activity	0.515499	0.851668	3(0.17%)	181(0.14%)
GO:0017111	nucleoside-triphosphatase activity	0.515836	0.851668	76(4.35%)	5355(4.01%)
GO:0003746	translation elongation factor activity	0.515917	0.851668	18(1.03%)	1145(0.86%)
GO:0031683	G-protein beta/gamma-subunit complex binding	0.516129	0.851668	1(0.06%)	55(0.04%)
GO:0051119	sugar transmembrane transporter activity	0.516129	0.851668	1(0.06%)	55(0.04%)
GO:0016882	cyclo-ligase activity	0.516129	0.851668	1(0.06%)	55(0.04%)
GO:0016635	oxidoreductase activity, acting on the CH-CH group of donors, quinone or related compound as acceptor	0.516129	0.851668	1(0.06%)	55(0.04%)
GO:0004634	phosphopyruvate hydratase activity	0.522475	0.85448	1(0.06%)	56(0.04%)
GO:0080130	L-phenylalanine:2-oxoglutarate aminotransferase activity	0.522475	0.85448	1(0.06%)	56(0.04%)
GO:0070546	L-phenylalanine aminotransferase activity	0.522475	0.85448	1(0.06%)	56(0.04%)
GO:0005524	ATP binding	0.523376	0.85448	244(13.95%)	19363(14.51%)
GO:0004707	MAP kinase activity	0.52458	0.85448	3(0.17%)	185(0.14%)
GO:0046961	proton-transporting ATPase activity, rotational mechanism	0.526872	0.85448	1(0.06%)	192(0.14%)
GO:0016854	racemase and epimerase activity	0.527258	0.85448	1(0.06%)	194(0.15%)
GO:0005543	phospholipid binding	0.527505	0.85448	7(0.40%)	388(0.29%)
GO:0004557	alpha-galactosidase activity	0.528737	0.85448	1(0.06%)	57(0.04%)
GO:0052692	raffinose alpha-galactosidase activity	0.528737	0.85448	1(0.06%)	57(0.04%)
GO:0036442	hydrogen-exporting ATPase activity	0.530337	0.854804	1(0.06%)	203(0.15%)
GO:0004421	hydroxymethylglutaryl-CoA synthase activity	0.541018	0.856658	1(0.06%)	59(0.04%)
GO:0000977	RNA polymerase II regulatory region sequence-specific DNA binding	0.541018	0.856658	1(0.06%)	59(0.04%)
GO:0015215	nucleotide transmembrane transporter activity	0.541018	0.856658	1(0.06%)	59(0.04%)
GO:0016762	xyloglucan:xyloglucosyl transferase activity	0.545031	0.860394	4(0.23%)	224(0.17%)
GO:0004069	L-aspartate:2-oxoglutarate aminotransferase activity	0.547037	0.860394	1(0.06%)	60(0.04%)
GO:0005083	small GTPase regulator activity	0.547037	0.860394	1(0.06%)	60(0.04%)
GO:0005092	GDP-dissociation inhibitor activity	0.547037	0.860394	1(0.06%)	60(0.04%)
GO:0003684	damaged DNA binding	0.552978	0.863707	1(0.06%)	61(0.05%)
GO:0001012	RNA polymerase II regulatory region DNA binding	0.552978	0.863707	1(0.06%)	61(0.05%)
GO:0000982	RNA polymerase II core promoter proximal region sequence-specific DNA binding transcription factor activity	0.552978	0.863707	1(0.06%)	61(0.05%)
GO:0070011	peptidase activity, acting on L-amino acid peptides	0.554815	0.865053	61(3.49%)	4285(3.21%)
GO:0033897	ribonuclease T2 activity	0.558841	0.866241	1(0.06%)	62(0.05%)
GO:0004709	MAP kinase kinase kinase activity	0.558841	0.866241	1(0.06%)	62(0.05%)
GO:0000030	mannosyltransferase activity	0.558841	0.866241	1(0.06%)	62(0.05%)
GO:0035250	UDP-galactosyltransferase activity	0.558841	0.866241	1(0.06%)	62(0.05%)
GO:0016703	oxidoreductase activity, acting on single donors with incorporation of molecular oxygen, incorporation of one atom of oxygen (internal monooxygenases or internal mixed function oxidases)	0.558841	0.866241	1(0.06%)	62(0.05%)
GO:0051536	iron-sulfur cluster binding	0.562808	0.866406	8(0.46%)	789(0.59%)
GO:0051540	metal cluster binding	0.562808	0.866406	8(0.46%)	789(0.59%)
GO:0004525	ribonuclease III activity	0.564627	0.866406	1(0.06%)	63(0.05%)
GO:0032296	double-stranded RNA-specific ribonuclease activity	0.564627	0.866406	1(0.06%)	63(0.05%)
GO:0004601	peroxidase activity	0.564752	0.866406	12(0.69%)	1120(0.84%)
GO:0016684	oxidoreductase activity, acting on peroxide as acceptor	0.564752	0.866406	12(0.69%)	1120(0.84%)
GO:0015075	ion transmembrane transporter activity	0.565819	0.86739	36(2.06%)	2463(1.85%)
GO:0050464	nitrate reductase (NADPH) activity	0.570337	0.86739	1(0.06%)	64(0.05%)
GO:0015605	organophosphate ester transmembrane transporter activity	0.570337	0.86739	1(0.06%)	64(0.05%)
GO:0015144	carbohydrate transmembrane transporter activity	0.570337	0.86739	1(0.06%)	64(0.05%)
GO:1901476	carbohydrate transporter activity	0.570337	0.86739	1(0.06%)	64(0.05%)
GO:0008940	nitrate reductase activity	0.570337	0.86739	1(0.06%)	64(0.05%)
GO:0015036	disulfide oxidoreductase activity	0.575919	0.870511	6(0.34%)	616(0.46%)
GO:0016844	strictosidine synthase activity	0.575973	0.870511	1(0.06%)	65(0.05%)
GO:0042132	fructose 1,6-bisphosphate 1-phosphatase activity	0.575973	0.870511	1(0.06%)	65(0.05%)
GO:0005089	Rho guanyl-nucleotide exchange factor activity	0.575973	0.870511	1(0.06%)	65(0.05%)
GO:0022892	substrate-specific transporter activity	0.576774	0.87129	43(2.46%)	3605(2.70%)
GO:0005261	cation channel activity	0.581534	0.876316	1(0.06%)	66(0.05%)
GO:0004702	receptor signaling protein serine/threonine kinase activity	0.583805	0.877564	4(0.23%)	257(0.19%)
GO:0005057	receptor signaling protein activity	0.583805	0.877564	4(0.23%)	257(0.19%)
GO:0004034	aldose 1-epimerase activity	0.587023	0.877564	1(0.06%)	67(0.05%)
GO:0043546	molybdopterin cofactor binding	0.587023	0.877564	1(0.06%)	67(0.05%)
GO:0016843	amine-lyase activity	0.587023	0.877564	1(0.06%)	67(0.05%)
GO:0046857	oxidoreductase activity, acting on other nitrogenous compounds as donors, with NAD or NADP as acceptor	0.587023	0.877564	1(0.06%)	67(0.05%)
GO:0008194	UDP-glycosyltransferase activity	0.590153	0.877564	17(0.97%)	1104(0.83%)
GO:0005088	Ras guanyl-nucleotide exchange factor activity	0.592439	0.877564	1(0.06%)	68(0.05%)
GO:0051537	2 iron, 2 sulfur cluster binding	0.593636	0.877564	2(0.11%)	275(0.21%)
GO:0016835	carbon-oxygen lyase activity	0.593829	0.877564	15(0.86%)	963(0.72%)
GO:0016763	transferase activity, transferring pentosyl groups	0.594327	0.877845	2(0.11%)	278(0.21%)
GO:0016679	oxidoreductase activity, acting on diphenols and related substances as donors	0.594872	0.878004	2(0.11%)	280(0.21%)
GO:0003924	GTPase activity	0.5956	0.878004	24(1.37%)	1609(1.21%)
GO:0008199	ferric iron binding	0.597785	0.878004	1(0.06%)	69(0.05%)
GO:0003712	transcription cofactor activity	0.598575	0.878004	2(0.11%)	290(0.22%)
GO:0003993	acid phosphatase activity	0.598575	0.878004	2(0.11%)	290(0.22%)
GO:0016709	oxidoreductase activity, acting on paired donors, with incorporation or reduction of molecular oxygen, NAD(P)H as one donor, and incorporation of one atom of oxygen	0.599502	0.878143	2(0.11%)	292(0.22%)
GO:0019205	nucleobase-containing compound kinase activity	0.599987	0.878143	2(0.11%)	293(0.22%)
GO:0004075	biotin carboxylase activity	0.603061	0.879272	1(0.06%)	70(0.05%)
GO:0003950	NAD+ ADP-ribosyltransferase activity	0.603061	0.879272	1(0.06%)	70(0.05%)
GO:0000987	core promoter proximal region sequence-specific DNA binding	0.603061	0.879272	1(0.06%)	70(0.05%)
GO:0001159	core promoter proximal region DNA binding	0.603061	0.879272	1(0.06%)	70(0.05%)
GO:0019888	protein phosphatase regulator activity	0.603061	0.879272	1(0.06%)	70(0.05%)
GO:0016893	endonuclease activity, active with either ribo- or deoxyribonucleic acids and producing 5'-phosphomonoesters	0.604753	0.881319	10(0.57%)	938(0.70%)
GO:0015267	channel activity	0.61257	0.882564	5(0.29%)	313(0.23%)
GO:0022803	passive transmembrane transporter activity	0.61257	0.882564	5(0.29%)	313(0.23%)
GO:0016639	oxidoreductase activity, acting on the CH-NH2 group of donors, NAD or NADP as acceptor	0.613405	0.882564	1(0.06%)	72(0.05%)
GO:0004970	ionotropic glutamate receptor activity	0.613405	0.882564	1(0.06%)	72(0.05%)
GO:0008066	glutamate receptor activity	0.613405	0.882564	1(0.06%)	72(0.05%)
GO:0004747	ribokinase activity	0.618476	0.885275	1(0.06%)	73(0.05%)
GO:0019139	cytokinin dehydrogenase activity	0.618476	0.885275	1(0.06%)	73(0.05%)
GO:0009916	alternative oxidase activity	0.618476	0.885275	1(0.06%)	73(0.05%)
GO:0004448	isocitrate dehydrogenase activity	0.618476	0.885275	1(0.06%)	73(0.05%)
GO:0008233	peptidase activity	0.623236	0.890769	65(3.72%)	4635(3.47%)
GO:0004345	glucose-6-phosphate dehydrogenase activity	0.628419	0.895314	1(0.06%)	75(0.06%)
GO:0005230	extracellular ligand-gated ion channel activity	0.628419	0.895314	1(0.06%)	75(0.06%)
GO:0016760	cellulose synthase (UDP-forming) activity	0.633664	0.899873	5(0.29%)	337(0.25%)
GO:0016759	cellulose synthase activity	0.633664	0.899873	5(0.29%)	337(0.25%)
GO:0050660	flavin adenine dinucleotide binding	0.639379	0.905442	12(0.69%)	1087(0.81%)
GO:0000989	transcription factor binding transcription factor activity	0.643973	0.908998	3(0.17%)	375(0.28%)
GO:0004713	protein tyrosine kinase activity	0.655896	0.914566	7(0.40%)	417(0.31%)
GO:0016814	hydrolase activity, acting on carbon-nitrogen (but not peptide) bonds, in cyclic amidines	0.656313	0.914566	2(0.11%)	109(0.08%)
GO:0003979	UDP-glucose 6-dehydrogenase activity	0.657708	0.914566	2(0.11%)	110(0.08%)
GO:0004129	cytochrome-c oxidase activity	0.659125	0.914566	2(0.11%)	111(0.08%)
GO:0016646	oxidoreductase activity, acting on the CH-NH group of donors, NAD or NADP as acceptor	0.659125	0.914566	2(0.11%)	111(0.08%)
GO:0015002	heme-copper terminal oxidase activity	0.659125	0.914566	2(0.11%)	111(0.08%)
GO:0016675	oxidoreductase activity, acting on a heme group of donors	0.659125	0.914566	2(0.11%)	111(0.08%)
GO:0016676	oxidoreductase activity, acting on a heme group of donors, oxygen as acceptor	0.659125	0.914566	2(0.11%)	111(0.08%)
GO:0016747	transferase activity, transferring acyl groups other than amino-acyl groups	0.662117	0.914566	26(1.49%)	1786(1.34%)
GO:0017069	snRNA binding	0.669611	0.916152	2(0.11%)	118(0.09%)
GO:0005509	calcium ion binding	0.669862	0.916152	20(1.14%)	1716(1.29%)
GO:0016891	endoribonuclease activity, producing 5'-phosphomonoesters	0.673257	0.917286	10(0.57%)	911(0.68%)
GO:0042393	histone binding	0.679249	0.920118	2(0.11%)	124(0.09%)
GO:0015035	protein disulfide oxidoreductase activity	0.6799	0.920592	6(0.34%)	582(0.44%)
GO:0016810	hydrolase activity, acting on carbon-nitrogen (but not peptide) bonds	0.681005	0.921271	10(0.57%)	635(0.48%)
GO:0005096	GTPase activator activity	0.682568	0.922372	2(0.11%)	126(0.09%)
GO:0046914	transition metal ion binding	0.686486	0.925003	130(7.43%)	10296(7.72%)
GO:0016491	oxidoreductase activity	0.688511	0.926912	178(10.18%)	13161(9.86%)
GO:0043169	cation binding	0.691292	0.930196	257(14.69%)	19125(14.33%)
GO:0019843	rRNA binding	0.695868	0.933117	4(0.23%)	412(0.31%)
GO:0019901	protein kinase binding	0.697996	0.934739	2(0.11%)	135(0.10%)
GO:0019900	kinase binding	0.697996	0.934739	2(0.11%)	135(0.10%)
GO:0016417	S-acyltransferase activity	0.705042	0.940801	2(0.11%)	139(0.10%)
GO:0008641	small protein activating enzyme activity	0.712164	0.946249	2(0.11%)	143(0.11%)
GO:0016861	intramolecular oxidoreductase activity, interconverting aldoses and ketoses	0.713952	0.948213	2(0.11%)	144(0.11%)
GO:0042623	ATPase activity, coupled	0.716522	0.94919	23(1.32%)	1930(1.45%)
GO:0004523	RNA-DNA hybrid ribonuclease activity	0.717365	0.94919	9(0.51%)	814(0.61%)
GO:0015299	solute:hydrogen antiporter activity	0.719333	0.94919	2(0.11%)	147(0.11%)
GO:0015298	solute:cation antiporter activity	0.719333	0.94919	2(0.11%)	147(0.11%)
GO:0022857	transmembrane transporter activity	0.721609	0.94919	64(3.66%)	4637(3.48%)
GO:0015079	potassium ion transmembrane transporter activity	0.726527	0.94919	2(0.11%)	151(0.11%)
GO:0030151	molybdenum ion binding	0.727425	0.94919	1(0.06%)	154(0.12%)
GO:0005244	voltage-gated ion channel activity	0.727482	0.94919	1(0.06%)	155(0.12%)
GO:0022832	voltage-gated channel activity	0.727482	0.94919	1(0.06%)	155(0.12%)
GO:0008276	protein methyltransferase activity	0.727935	0.94919	1(0.06%)	159(0.12%)
GO:0015926	glucosidase activity	0.728103	0.94919	1(0.06%)	160(0.12%)
GO:0004568	chitinase activity	0.728503	0.94919	1(0.06%)	162(0.12%)
GO:0016790	thiolester hydrolase activity	0.728734	0.94919	1(0.06%)	163(0.12%)
GO:0015399	primary active transmembrane transporter activity	0.729399	0.94919	14(0.80%)	1210(0.91%)
GO:0015405	P-P-bond-hydrolysis-driven transmembrane transporter activity	0.729399	0.94919	14(0.80%)	1210(0.91%)
GO:0004565	beta-galactosidase activity	0.729548	0.94919	1(0.06%)	166(0.12%)
GO:0016655	oxidoreductase activity, acting on NAD(P)H, quinone or similar compound as acceptor	0.730904	0.94919	1(0.06%)	170(0.13%)
GO:0008568	microtubule-severing ATPase activity	0.733479	0.949391	1(0.06%)	176(0.13%)
GO:0005388	calcium-transporting ATPase activity	0.733479	0.949391	1(0.06%)	176(0.13%)
GO:0003682	chromatin binding	0.734235	0.949565	18(1.03%)	1232(0.92%)
GO:0016857	racemase and epimerase activity, acting on carbohydrates and derivatives	0.737229	0.951424	1(0.06%)	183(0.14%)
GO:0046873	metal ion transmembrane transporter activity	0.738695	0.952511	10(0.57%)	651(0.49%)
GO:0046872	metal ion binding	0.742154	0.955359	254(14.52%)	18973(14.22%)
GO:0016881	acid-amino acid ligase activity	0.746681	0.958764	10(0.57%)	884(0.66%)
GO:0003824	catalytic activity	0.747065	0.958854	898(51.34%)	67951(50.93%)
GO:0004518	nuclease activity	0.748159	0.959854	21(1.20%)	1756(1.32%)
GO:0000155	phosphorelay sensor kinase activity	0.751545	0.962179	3(0.17%)	203(0.15%)
GO:0008168	methyltransferase activity	0.756376	0.964689	24(1.37%)	1988(1.49%)
GO:0015171	amino acid transmembrane transporter activity	0.76115	0.96678	3(0.17%)	214(0.16%)
GO:0008170	N-methyltransferase activity	0.76115	0.96678	3(0.17%)	214(0.16%)
GO:0003677	DNA binding	0.762029	0.967495	116(6.63%)	9129(6.84%)
GO:0016874	ligase activity	0.765248	0.967963	44(2.52%)	3174(2.38%)
GO:0015085	calcium ion transmembrane transporter activity	0.774282	0.972743	2(0.11%)	228(0.17%)
GO:0005319	lipid transporter activity	0.776011	0.972743	2(0.11%)	245(0.18%)
GO:0051539	4 iron, 4 sulfur cluster binding	0.781332	0.975787	2(0.11%)	263(0.20%)
GO:0004714	transmembrane receptor protein tyrosine kinase activity	0.782519	0.97687	4(0.23%)	266(0.20%)
GO:0008094	DNA-dependent ATPase activity	0.783353	0.977512	4(0.23%)	268(0.20%)
GO:0019199	transmembrane receptor protein kinase activity	0.791689	0.9819	4(0.23%)	285(0.21%)
GO:0015238	drug transmembrane transporter activity	0.803484	0.985798	3(0.17%)	314(0.24%)
GO:0090484	drug transporter activity	0.803484	0.985798	3(0.17%)	314(0.24%)
GO:0016884	carbon-nitrogen ligase activity, with glutamine as amido-N-donor	0.805154	0.985798	3(0.17%)	327(0.25%)
GO:0010181	FMN binding	0.807713	0.987743	5(0.29%)	465(0.35%)
GO:0008171	O-methyltransferase activity	0.809448	0.988641	5(0.29%)	345(0.26%)
GO:0045735	nutrient reservoir activity	0.810376	0.988641	4(0.23%)	384(0.29%)
GO:0015103	inorganic anion transmembrane transporter activity	0.815301	0.990286	5(0.29%)	362(0.27%)
GO:0004175	endopeptidase activity	0.83243	1	38(2.17%)	2765(2.07%)
GO:0016614	oxidoreductase activity, acting on CH-OH group of donors	0.835904	1	20(1.14%)	1636(1.23%)
GO:0015297	antiporter activity	0.841164	1	6(0.34%)	536(0.40%)
GO:0005215	transporter activity	0.841286	1	85(4.86%)	6311(4.73%)
GO:0003735	structural constituent of ribosome	0.842101	1	55(3.14%)	4049(3.03%)
GO:0022804	active transmembrane transporter activity	0.854614	1	25(1.43%)	2016(1.51%)
GO:0004674	protein serine/threonine kinase activity	0.863543	1	66(3.77%)	4894(3.67%)
GO:0042578	phosphoric ester hydrolase activity	0.87797	1	20(1.14%)	1617(1.21%)
GO:0004527	exonuclease activity	0.879234	1	6(0.34%)	526(0.39%)
GO:0008236	serine-type peptidase activity	0.879658	1	22(1.26%)	1588(1.19%)
GO:0017171	serine hydrolase activity	0.879658	1	22(1.26%)	1588(1.19%)
GO:0043565	sequence-specific DNA binding	0.881469	1	24(1.37%)	1739(1.30%)
GO:0046527	glucosyltransferase activity	0.885177	1	8(0.46%)	681(0.51%)
GO:0016788	hydrolase activity, acting on ester bonds	0.89112	1	65(3.72%)	4839(3.63%)
GO:0016209	antioxidant activity	0.891785	1	16(0.91%)	1301(0.98%)
GO:0019787	small conjugating protein ligase activity	0.901735	1	9(0.51%)	754(0.57%)
GO:0005515	protein binding	0.908604	1	86(4.92%)	6444(4.83%)
GO:0043492	ATPase activity, coupled to movement of substances	0.921963	1	16(0.91%)	1289(0.97%)
GO:0019829	cation-transporting ATPase activity	0.925242	1	8(0.46%)	553(0.41%)
GO:0016616	oxidoreductase activity, acting on the CH-OH group of donors, NAD or NADP as acceptor	0.930009	1	19(1.09%)	1383(1.04%)
GO:0004540	ribonuclease activity	0.931236	1	13(0.74%)	1054(0.79%)
GO:0016903	oxidoreductase activity, acting on the aldehyde or oxo group of donors	0.931788	1	10(0.57%)	705(0.53%)
GO:0022891	substrate-specific transmembrane transporter activity	0.934146	1	40(2.29%)	3129(2.35%)
GO:0019899	enzyme binding	0.936152	1	5(0.29%)	434(0.33%)
GO:0042625	ATPase activity, coupled to transmembrane movement of ions	0.941072	1	8(0.46%)	557(0.42%)
GO:0015077	monovalent inorganic cation transmembrane transporter activity	0.942475	1	14(0.80%)	1127(0.84%)
GO:0016787	hydrolase activity	0.946049	1	280(16.01%)	21242(15.92%)
GO:0030247	polysaccharide binding	0.954741	1	7(0.40%)	485(0.36%)
GO:0001871	pattern binding	0.954741	1	7(0.40%)	485(0.36%)
GO:0003700	sequence-specific DNA binding transcription factor activity	0.959066	1	41(2.34%)	3065(2.30%)
GO:0001071	nucleic acid binding transcription factor activity	0.959066	1	41(2.34%)	3065(2.30%)
GO:0042626	ATPase activity, coupled to transmembrane movement of substances	0.972557	1	14(0.80%)	1116(0.84%)
GO:0016887	ATPase activity	0.995136	1	35(2.00%)	2629(1.97%)
GO:0022890	inorganic cation transmembrane transporter activity	0.998233	1	21(1.20%)	1563(1.17%)
GO:0004888	transmembrane signaling receptor activity	1	1	5(0.29%)	385(0.29%)
GO:0004872	receptor activity	1	1	8(0.46%)	600(0.45%)
GO:0004812	aminoacyl-tRNA ligase activity	1	1	6(0.34%)	443(0.33%)
GO:0016875	ligase activity, forming carbon-oxygen bonds	1	1	6(0.34%)	443(0.33%)
GO:0016876	ligase activity, forming aminoacyl-tRNA and related compounds	1	1	6(0.34%)	443(0.33%)
GO:0051287	NAD binding	1	1	8(0.46%)	576(0.43%)
GO:0016820	hydrolase activity, acting on acid anhydrides, catalyzing transmembrane movement of substances	1	1	15(0.86%)	1161(0.87%)
GO:0008289	lipid binding	1	1	10(0.57%)	760(0.57%)
GO:0004842	ubiquitin-protein ligase activity	1	1	9(0.51%)	708(0.53%)
GO:0016741	transferase activity, transferring one-carbon groups	1	1	27(1.54%)	2095(1.57%)
GO:0004521	endoribonuclease activity	1	1	13(0.74%)	990(0.74%)
GO:0016791	phosphatase activity	1	1	17(0.97%)	1320(0.99%)
GO:0015291	secondary active transmembrane transporter activity	1	1	11(0.63%)	815(0.61%)
GO:0008509	anion transmembrane transporter activity	1	1	10(0.57%)	775(0.58%)
GO:0003723	RNA binding	1	1	64(3.66%)	4850(3.64%)
GO:0035251	UDP-glucosyltransferase activity	1	1	8(0.46%)	613(0.46%)
GO:0019001	guanyl nucleotide binding	1	1	34(1.94%)	2624(1.97%)
GO:0016706	oxidoreductase activity, acting on paired donors, with incorporation or reduction of molecular oxygen, 2-oxoglutarate as one donor, and incorporation of one atom each of oxygen into both donors	1	1	14(0.80%)	1030(0.77%)
GO:0016627	oxidoreductase activity, acting on the CH-CH group of donors	1	1	8(0.46%)	636(0.48%)
GO:0016620	oxidoreductase activity, acting on the aldehyde or oxo group of donors, NAD or NADP as acceptor	1	1	8(0.46%)	579(0.43%)
GO:0005200	structural constituent of cytoskeleton	1	1	5(0.29%)	392(0.29%)
GO:0008135	translation factor activity, nucleic acid binding	1	1	27(1.54%)	2060(1.54%)
GO:0008092	cytoskeletal protein binding	1	1	11(0.63%)	821(0.62%)
GO:0038023	signaling receptor activity	1	1	8(0.46%)	593(0.44%)
GO:0005525	GTP binding	1	1	34(1.94%)	2623(1.97%)
GO:0032561	guanyl ribonucleotide binding	1	1	34(1.94%)	2623(1.97%)
GO:0050897	cobalt ion binding	1	1	1(0.06%)	103(0.08%)
GO:0030060	L-malate dehydrogenase activity	1	1	1(0.06%)	109(0.08%)
GO:0047262	polygalacturonate 4-alpha-galacturonosyltransferase activity	1	1	1(0.06%)	119(0.09%)
GO:0015925	galactosidase activity	1	1	2(0.11%)	224(0.17%)
GO:0016645	oxidoreductase activity, acting on the CH-NH group of donors	1	1	3(0.17%)	269(0.20%)
GO:0016744	transferase activity, transferring aldehyde or ketonic groups	1	1	1(0.06%)	119(0.09%)
GO:1901682	sulfur compound transmembrane transporter activity	1	1	1(0.06%)	113(0.08%)
GO:0004012	phospholipid-translocating ATPase activity	1	1	2(0.11%)	173(0.13%)
GO:0046933	proton-transporting ATP synthase activity, rotational mechanism	1	1	2(0.11%)	185(0.14%)
GO:0016846	carbon-sulfur lyase activity	1	1	1(0.06%)	91(0.07%)
GO:0008081	phosphoric diester hydrolase activity	1	1	3(0.17%)	273(0.20%)
GO:0036459	ubiquitinyl hydrolase activity	1	1	2(0.11%)	187(0.14%)
GO:0003872	6-phosphofructokinase activity	1	1	1(0.06%)	133(0.10%)
GO:0004298	threonine-type endopeptidase activity	1	1	4(0.23%)	310(0.23%)
GO:0016742	hydroxymethyl-, formyl- and related transferase activity	1	1	1(0.06%)	126(0.09%)
GO:0008137	NADH dehydrogenase (ubiquinone) activity	1	1	1(0.06%)	134(0.10%)
GO:0016671	oxidoreductase activity, acting on a sulfur group of donors, disulfide as acceptor	1	1	1(0.06%)	101(0.08%)
GO:0003887	DNA-directed DNA polymerase activity	1	1	1(0.06%)	80(0.06%)
GO:0016409	palmitoyltransferase activity	1	1	1(0.06%)	96(0.07%)
GO:0048038	quinone binding	1	1	1(0.06%)	104(0.08%)
GO:0001076	RNA polymerase II transcription factor binding transcription factor activity	1	1	1(0.06%)	85(0.06%)
GO:0031625	ubiquitin protein ligase binding	1	1	1(0.06%)	95(0.07%)
GO:0004351	glutamate decarboxylase activity	1	1	1(0.06%)	80(0.06%)
GO:0004559	alpha-mannosidase activity	1	1	1(0.06%)	87(0.07%)
GO:0015923	mannosidase activity	1	1	1(0.06%)	112(0.08%)
GO:0016615	malate dehydrogenase activity	1	1	2(0.11%)	169(0.13%)
GO:0004867	serine-type endopeptidase inhibitor activity	1	1	1(0.06%)	104(0.08%)
GO:0008308	voltage-gated anion channel activity	1	1	1(0.06%)	105(0.08%)
GO:0004722	protein serine/threonine phosphatase activity	1	1	3(0.17%)	260(0.19%)
GO:0004055	argininosuccinate synthase activity	1	1	1(0.06%)	87(0.07%)
GO:0016628	oxidoreductase activity, acting on the CH-CH group of donors, NAD or NADP as acceptor	1	1	3(0.17%)	230(0.17%)
GO:0052716	hydroquinone:oxygen oxidoreductase activity	1	1	1(0.06%)	107(0.08%)
GO:0016841	ammonia-lyase activity	1	1	1(0.06%)	78(0.06%)
GO:0004066	asparagine synthase (glutamine-hydrolyzing) activity	1	1	1(0.06%)	147(0.11%)
GO:0003994	aconitate hydratase activity	1	1	1(0.06%)	84(0.06%)
GO:0008271	secondary active sulfate transmembrane transporter activity	1	1	1(0.06%)	90(0.07%)
GO:0015116	sulfate transmembrane transporter activity	1	1	1(0.06%)	99(0.07%)
GO:0008242	omega peptidase activity	1	1	1(0.06%)	110(0.08%)
GO:0016832	aldehyde-lyase activity	1	1	2(0.11%)	173(0.13%)
GO:0016801	hydrolase activity, acting on ether bonds	1	1	1(0.06%)	76(0.06%)
GO:0005548	phospholipid transporter activity	1	1	2(0.11%)	178(0.13%)
GO:0044769	ATPase activity, coupled to transmembrane movement of ions, rotational mechanism	1	1	3(0.17%)	255(0.19%)
GO:0008443	phosphofructokinase activity	1	1	2(0.11%)	157(0.12%)
GO:0019200	carbohydrate kinase activity	1	1	3(0.17%)	282(0.21%)
GO:0016860	intramolecular oxidoreductase activity	1	1	4(0.23%)	313(0.23%)
GO:0000975	regulatory region DNA binding	1	1	1(0.06%)	91(0.07%)
GO:0000976	transcription regulatory region sequence-specific DNA binding	1	1	1(0.06%)	76(0.06%)
GO:0001067	regulatory region nucleic acid binding	1	1	1(0.06%)	91(0.07%)
GO:0044212	transcription regulatory region DNA binding	1	1	1(0.06%)	91(0.07%)
GO:0016872	intramolecular lyase activity	1	1	1(0.06%)	87(0.07%)
GO:0070003	threonine-type peptidase activity	1	1	4(0.23%)	310(0.23%)
GO:0008235	metalloexopeptidase activity	1	1	1(0.06%)	112(0.08%)
GO:0016782	transferase activity, transferring sulfur-containing groups	1	1	1(0.06%)	112(0.08%)
GO:0008514	organic anion transmembrane transporter activity	1	1	4(0.23%)	311(0.23%)
GO:0015932	nucleobase-containing compound transmembrane transporter activity	1	1	1(0.06%)	123(0.09%)
GO:1901505	carbohydrate derivative transporter activity	1	1	1(0.06%)	144(0.11%)
GO:0016776	phosphotransferase activity, phosphate group as acceptor	1	1	2(0.11%)	152(0.11%)
GO:0019201	nucleotide kinase activity	1	1	1(0.06%)	82(0.06%)
GO:0015662	ATPase activity, coupled to transmembrane movement of ions, phosphorylative mechanism	1	1	2(0.11%)	219(0.16%)
GO:0005342	organic acid transmembrane transporter activity	1	1	3(0.17%)	250(0.19%)
GO:0046943	carboxylic acid transmembrane transporter activity	1	1	3(0.17%)	250(0.19%)
GO:0003954	NADH dehydrogenase activity	1	1	1(0.06%)	142(0.11%)
GO:0050136	NADH dehydrogenase (quinone) activity	1	1	1(0.06%)	137(0.10%)
GO:0022836	gated channel activity	1	1	3(0.17%)	238(0.18%)
GO:0072509	divalent inorganic cation transmembrane transporter activity	1	1	4(0.23%)	360(0.27%)
GO:0008378	galactosyltransferase activity	1	1	1(0.06%)	104(0.08%)
GO:0044389	small conjugating protein ligase binding	1	1	1(0.06%)	95(0.07%)
GO:0004673	protein histidine kinase activity	1	1	3(0.17%)	245(0.18%)
GO:0016775	phosphotransferase activity, nitrogenous group as acceptor	1	1	3(0.17%)	245(0.18%)
GO:0016813	hydrolase activity, acting on carbon-nitrogen (but not peptide) bonds, in linear amidines	1	1	1(0.06%)	79(0.06%)
GO:0005253	anion channel activity	1	1	1(0.06%)	105(0.08%)
GO:0019208	phosphatase regulator activity	1	1	1(0.06%)	77(0.06%)
GO:0016682	oxidoreductase activity, acting on diphenols and related substances as donors, oxygen as acceptor	1	1	2(0.11%)	194(0.15%)
GO:0015276	ligand-gated ion channel activity	1	1	1(0.06%)	78(0.06%)
GO:0022834	ligand-gated channel activity	1	1	1(0.06%)	78(0.06%)
GO:0008422	beta-glucosidase activity	1	1	1(0.06%)	136(0.10%)
GO:0005085	guanyl-nucleotide exchange factor activity	1	1	1(0.06%)	133(0.10%)
GO:0019202	amino acid kinase activity	1	1	1(0.06%)	76(0.06%)
GO:0030248	cellulose binding	1	1	1(0.06%)	88(0.07%)
GO:0047134	protein-disulfide reductase activity	1	1	1(0.06%)	108(0.08%)
Biological process
GO:0043086	negative regulation of catalytic activity	1.61295e-05	0.00776873	31(1.77%)	1094(0.82%)
GO:0044092	negative regulation of molecular function	1.77949e-05	0.00776873	31(1.77%)	1098(0.82%)
GO:0048313	Golgi inheritance	0.000171761	0.0470583	2(0.11%)	2(0.00%)
GO:0016049	cell growth	0.000192308	0.0470583	16(0.91%)	477(0.36%)
GO:0009693	ethylene biosynthetic process	0.000364916	0.0470583	7(0.40%)	100(0.07%)
GO:0009692	ethylene metabolic process	0.000364916	0.0470583	7(0.40%)	100(0.07%)
GO:0043449	cellular alkene metabolic process	0.000364916	0.0470583	7(0.40%)	100(0.07%)
GO:0043450	alkene biosynthetic process	0.000364916	0.0470583	7(0.40%)	100(0.07%)
GO:1900673	olefin metabolic process	0.000364916	0.0470583	7(0.40%)	100(0.07%)
GO:1900674	olefin biosynthetic process	0.000364916	0.0470583	7(0.40%)	100(0.07%)
GO:0009605	response to external stimulus	0.000369568	0.0470583	32(1.83%)	1296(0.97%)
GO:0005986	sucrose biosynthetic process	0.000405314	0.0495456	6(0.34%)	73(0.05%)
GO:0071406	cellular response to methylmercury	0.000510785	0.056668	2(0.11%)	3(0.00%)
GO:0051597	response to methylmercury	0.000510785	0.056668	2(0.11%)	3(0.00%)
GO:0009638	phototropism	0.000519209	0.056668	7(0.40%)	106(0.08%)
GO:0006388	tRNA splicing, via endonucleolytic cleavage and ligation	0.00090952	0.0926498	3(0.17%)	15(0.01%)
GO:0048767	root hair elongation	0.00137134	0.126994	9(0.51%)	199(0.15%)
GO:0080147	root hair cell development	0.00162613	0.134171	9(0.51%)	204(0.15%)
GO:0002109	maturation of SSU-rRNA from tricistronic rRNA transcript (SSU-rRNA, LSU-rRNA,5S)	0.00167307	0.134171	2(0.11%)	5(0.00%)
GO:0048308	organelle inheritance	0.0018627	0.142311	3(0.17%)	19(0.01%)
GO:0043588	skin development	0.0023564	0.171456	14(0.80%)	463(0.35%)
GO:0005985	sucrose metabolic process	0.00276791	0.187995	8(0.46%)	180(0.13%)
GO:0000470	maturation of LSU-rRNA	0.00276825	0.187995	5(0.29%)	73(0.05%)
GO:0000749	response to pheromone involved in conjugation with cellular fusion	0.00287498	0.190999	3(0.17%)	22(0.02%)
GO:0050790	regulation of catalytic activity	0.00308135	0.200353	43(2.46%)	2080(1.56%)
GO:0008544	epidermis development	0.00320365	0.203965	14(0.80%)	474(0.36%)
GO:0006259	DNA metabolic process	0.00384496	0.2398	38(2.17%)	4610(3.46%)
GO:0009606	tropism	0.00411307	0.246461	7(0.40%)	152(0.11%)
GO:0065009	regulation of molecular function	0.0041985	0.246742	43(2.46%)	2110(1.58%)
GO:0048588	developmental cell growth	0.00428648	0.24716	9(0.51%)	236(0.18%)
GO:0051493	regulation of cytoskeleton organization	0.00490155	0.251991	7(0.40%)	157(0.12%)
GO:0060560	developmental growth involved in morphogenesis	0.005168	0.251991	10(0.57%)	288(0.22%)
GO:0019628	urate catabolic process	0.00517679	0.251991	4(0.23%)	53(0.04%)
GO:0046415	urate metabolic process	0.00517679	0.251991	4(0.23%)	53(0.04%)
GO:0007124	pseudohyphal growth	0.00520145	0.251991	3(0.17%)	27(0.02%)
GO:0048468	cell development	0.00553117	0.251991	13(0.74%)	446(0.33%)
GO:0048469	cell maturation	0.00573655	0.251991	9(0.51%)	247(0.19%)
GO:0048764	trichoblast maturation	0.00573655	0.251991	9(0.51%)	247(0.19%)
GO:0048765	root hair cell differentiation	0.00573655	0.251991	9(0.51%)	247(0.19%)
GO:0051645	Golgi localization	0.00581648	0.251991	2(0.11%)	9(0.01%)
GO:0000751	cell cycle arrest in response to pheromone	0.00581648	0.251991	2(0.11%)	9(0.01%)
GO:0010054	trichoblast differentiation	0.00634849	0.251991	9(0.51%)	251(0.19%)
GO:0021700	developmental maturation	0.00650903	0.251991	9(0.51%)	252(0.19%)
GO:0006188	IMP biosynthetic process	0.0065483	0.251991	6(0.34%)	126(0.09%)
GO:0030041	actin filament polymerization	0.0065483	0.251991	6(0.34%)	126(0.09%)
GO:0046040	IMP metabolic process	0.0065483	0.251991	6(0.34%)	126(0.09%)
GO:0010053	root epidermal cell differentiation	0.00667267	0.251991	9(0.51%)	253(0.19%)
GO:0036265	RNA (guanine-N7)-methylation	0.00701277	0.251991	3(0.17%)	30(0.02%)
GO:0030001	metal ion transport	0.00719754	0.251991	34(1.94%)	1622(1.22%)
GO:0030833	regulation of actin filament polymerization	0.00731941	0.251991	6(0.34%)	129(0.10%)
GO:0006366	transcription from RNA polymerase II promoter	0.00769834	0.251991	19(1.09%)	771(0.58%)
GO:0009651	response to salt stress	0.00770203	0.251991	13(0.74%)	459(0.34%)
GO:0040007	growth	0.00827976	0.251991	17(0.97%)	668(0.50%)
GO:0030832	regulation of actin filament length	0.00874701	0.251991	6(0.34%)	134(0.10%)
GO:0008064	regulation of actin polymerization or depolymerization	0.00874701	0.251991	6(0.34%)	134(0.10%)
GO:0032271	regulation of protein polymerization	0.0090548	0.251991	6(0.34%)	135(0.10%)
GO:0007030	Golgi organization	0.00907007	0.251991	11(0.63%)	362(0.27%)
GO:0051234	establishment of localization	0.00964942	0.251991	214(12.24%)	13789(10.34%)
GO:0006970	response to osmotic stress	0.00970064	0.251991	15(0.86%)	571(0.43%)
GO:0016126	sterol biosynthetic process	0.0101915	0.251991	9(0.51%)	271(0.20%)
GO:0007050	cell cycle arrest	0.0107715	0.251991	3(0.17%)	35(0.03%)
GO:0007088	regulation of mitosis	0.0107715	0.251991	3(0.17%)	35(0.03%)
GO:0006810	transport	0.0111466	0.251991	210(12.01%)	13551(10.16%)
GO:0006423	cysteinyl-tRNA aminoacylation	0.0116379	0.251991	3(0.17%)	36(0.03%)
GO:0071444	cellular response to pheromone	0.0116379	0.251991	3(0.17%)	36(0.03%)
GO:0016132	brassinosteroid biosynthetic process	0.0118011	0.251991	6(0.34%)	143(0.11%)
GO:0016131	brassinosteroid metabolic process	0.0121813	0.251991	6(0.34%)	144(0.11%)
GO:0051179	localization	0.0122792	0.251991	216(12.35%)	14006(10.50%)
GO:0051188	cofactor biosynthetic process	0.0125124	0.251991	3(0.17%)	923(0.69%)
GO:0019236	response to pheromone	0.0125432	0.251991	3(0.17%)	37(0.03%)
GO:0044182	filamentous growth of a population of unicellular organisms	0.0125432	0.251991	3(0.17%)	37(0.03%)
GO:0070783	growth of unicellular organism as a thread of attached cells	0.0125432	0.251991	3(0.17%)	37(0.03%)
GO:0045151	acetoin biosynthetic process	0.0131095	0.251991	1(0.06%)	1(0.00%)
GO:0051351	positive regulation of ligase activity	0.0131095	0.251991	1(0.06%)	1(0.00%)
GO:0046909	intermembrane transport	0.0131095	0.251991	1(0.06%)	1(0.00%)
GO:0090375	negative regulation of transcription from RNA polymerase II promoter in response to iron ion starvation	0.0131095	0.251991	1(0.06%)	1(0.00%)
GO:0043504	mitochondrial DNA repair	0.0131095	0.251991	1(0.06%)	1(0.00%)
GO:0006592	ornithine biosynthetic process	0.0131095	0.251991	1(0.06%)	1(0.00%)
GO:0030644	cellular chloride ion homeostasis	0.0131095	0.251991	1(0.06%)	1(0.00%)
GO:1901031	regulation of response to reactive oxygen species	0.0131095	0.251991	1(0.06%)	1(0.00%)
GO:2000720	positive regulation of maintenance of mitotic sister chromatid cohesion, centromeric	0.0131095	0.251991	1(0.06%)	1(0.00%)
GO:0018003	peptidyl-lysine N6-acetylation	0.0131095	0.251991	1(0.06%)	1(0.00%)
GO:0045149	acetoin metabolic process	0.0131095	0.251991	1(0.06%)	1(0.00%)
GO:0051340	regulation of ligase activity	0.0131095	0.251991	1(0.06%)	1(0.00%)
GO:0033217	regulation of transcription from RNA polymerase II promoter in response to iron ion starvation	0.0131095	0.251991	1(0.06%)	1(0.00%)
GO:0030002	cellular anion homeostasis	0.0131095	0.251991	1(0.06%)	1(0.00%)
GO:0030320	cellular monovalent inorganic anion homeostasis	0.0131095	0.251991	1(0.06%)	1(0.00%)
GO:0055064	chloride ion homeostasis	0.0131095	0.251991	1(0.06%)	1(0.00%)
GO:0055083	monovalent inorganic anion homeostasis	0.0131095	0.251991	1(0.06%)	1(0.00%)
GO:0007063	regulation of sister chromatid cohesion	0.0131095	0.251991	1(0.06%)	1(0.00%)
GO:0033045	regulation of sister chromatid segregation	0.0131095	0.251991	1(0.06%)	1(0.00%)
GO:0033047	regulation of mitotic sister chromatid segregation	0.0131095	0.251991	1(0.06%)	1(0.00%)
GO:0034086	maintenance of sister chromatid cohesion	0.0131095	0.251991	1(0.06%)	1(0.00%)
GO:0034088	maintenance of mitotic sister chromatid cohesion	0.0131095	0.251991	1(0.06%)	1(0.00%)
GO:0034091	regulation of maintenance of sister chromatid cohesion	0.0131095	0.251991	1(0.06%)	1(0.00%)
GO:0034093	positive regulation of maintenance of sister chromatid cohesion	0.0131095	0.251991	1(0.06%)	1(0.00%)
GO:0034182	regulation of maintenance of mitotic sister chromatid cohesion	0.0131095	0.251991	1(0.06%)	1(0.00%)
GO:0034184	positive regulation of maintenance of mitotic sister chromatid cohesion	0.0131095	0.251991	1(0.06%)	1(0.00%)
GO:0045876	positive regulation of sister chromatid cohesion	0.0131095	0.251991	1(0.06%)	1(0.00%)
GO:0051983	regulation of chromosome segregation	0.0131095	0.251991	1(0.06%)	1(0.00%)
GO:0070602	regulation of centromeric sister chromatid cohesion	0.0131095	0.251991	1(0.06%)	1(0.00%)
GO:0071960	maintenance of mitotic sister chromatid cohesion, centromeric	0.0131095	0.251991	1(0.06%)	1(0.00%)
GO:2000718	regulation of maintenance of mitotic sister chromatid cohesion, centromeric	0.0131095	0.251991	1(0.06%)	1(0.00%)
GO:0010033	response to organic substance	0.0131108	0.251991	39(2.23%)	1985(1.49%)
GO:0009094	L-phenylalanine biosynthetic process	0.0134878	0.252718	3(0.17%)	38(0.03%)
GO:1902223	erythrose 4-phosphate/phosphoenolpyruvate family amino acid biosynthetic process	0.0134878	0.252718	3(0.17%)	38(0.03%)
GO:0009856	pollination	0.0138308	0.252718	1(0.06%)	663(0.50%)
GO:0044706	multi-multicellular organism process	0.0138308	0.252718	1(0.06%)	663(0.50%)
GO:0008154	actin polymerization or depolymerization	0.0139488	0.252718	7(0.40%)	192(0.14%)
GO:0000747	conjugation with cellular fusion	0.0141585	0.252718	5(0.29%)	108(0.08%)
GO:0032956	regulation of actin cytoskeleton organization	0.0142122	0.252718	6(0.34%)	149(0.11%)
GO:0032970	regulation of actin filament-based process	0.0142122	0.252718	6(0.34%)	149(0.11%)
GO:0060429	epithelium development	0.0142416	0.252718	10(0.57%)	336(0.25%)
GO:0010200	response to chitin	0.0143117	0.252718	8(0.46%)	239(0.18%)
GO:0018298	protein-chromophore linkage	0.0143541	0.252718	9(0.51%)	287(0.22%)
GO:0009452	7-methylguanosine RNA capping	0.0144717	0.252718	3(0.17%)	39(0.03%)
GO:0036260	RNA capping	0.0144717	0.252718	3(0.17%)	39(0.03%)
GO:0000746	conjugation	0.0146833	0.254956	5(0.29%)	109(0.08%)
GO:0000463	maturation of LSU-rRNA from tricistronic rRNA transcript (SSU-rRNA, 5.8S rRNA, LSU-rRNA)	0.0149737	0.258529	4(0.23%)	72(0.05%)
GO:0097503	sialylation	0.0165587	0.279936	3(0.17%)	41(0.03%)
GO:0009913	epidermal cell differentiation	0.0167992	0.279936	10(0.57%)	345(0.26%)
GO:0030855	epithelial cell differentiation	0.0167992	0.279936	10(0.57%)	345(0.26%)
GO:0010638	positive regulation of organelle organization	0.0169464	0.279936	6(0.34%)	155(0.12%)
GO:0006189	'de novo' IMP biosynthetic process	0.0179286	0.292994	4(0.23%)	76(0.06%)
GO:0051346	negative regulation of hydrolase activity	0.0183926	0.298978	11(0.63%)	395(0.30%)
GO:0002237	response to molecule of bacterial origin	0.0187198	0.300883	4(0.23%)	77(0.06%)
GO:0006353	DNA-templated transcription, termination	0.0188052	0.300883	3(0.17%)	43(0.03%)
GO:0016125	sterol metabolic process	0.0189241	0.301209	9(0.51%)	301(0.23%)
GO:0009637	response to blue light	0.0194282	0.305761	8(0.46%)	253(0.19%)
GO:0048544	recognition of pollen	0.0198562	0.306467	1(0.06%)	614(0.46%)
GO:0008037	cell recognition	0.0198562	0.306467	1(0.06%)	614(0.46%)
GO:0009875	pollen-pistil interaction	0.0198562	0.306467	1(0.06%)	614(0.46%)
GO:0045490	pectin catabolic process	0.0206842	0.311383	14(0.80%)	557(0.42%)
GO:0010243	response to organonitrogen compound	0.0215366	0.320688	8(0.46%)	258(0.19%)
GO:0009653	anatomical structure morphogenesis	0.021617	0.320688	27(1.54%)	1305(0.98%)
GO:0006812	cation transport	0.022216	0.323296	52(2.97%)	2876(2.16%)
GO:0008033	tRNA processing	0.023664	0.327573	11(0.63%)	406(0.30%)
GO:0008610	lipid biosynthetic process	0.0244802	0.327573	50(2.86%)	2761(2.07%)
GO:0030488	tRNA methylation	0.0256672	0.327573	5(0.29%)	126(0.09%)
GO:0034643	establishment of mitochondrion localization, microtubule-mediated	0.0260472	0.327573	1(0.06%)	2(0.00%)
GO:0000727	double-strand break repair via break-induced replication	0.0260472	0.327573	1(0.06%)	2(0.00%)
GO:0034501	protein localization to kinetochore	0.0260472	0.327573	1(0.06%)	2(0.00%)
GO:0070476	rRNA (guanine-N7)-methylation	0.0260472	0.327573	1(0.06%)	2(0.00%)
GO:0009401	phosphoenolpyruvate-dependent sugar phosphotransferase system	0.0260472	0.327573	1(0.06%)	2(0.00%)
GO:0048219	inter-Golgi cisterna vesicle-mediated transport	0.0260472	0.327573	1(0.06%)	2(0.00%)
GO:0050849	negative regulation of calcium-mediated signaling	0.0260472	0.327573	1(0.06%)	2(0.00%)
GO:0010636	positive regulation of mitochondrial fusion	0.0260472	0.327573	1(0.06%)	2(0.00%)
GO:2000100	regulation of establishment or maintenance of bipolar cell polarity regulating cell shape	0.0260472	0.327573	1(0.06%)	2(0.00%)
GO:0007118	budding cell apical bud growth	0.0260472	0.327573	1(0.06%)	2(0.00%)
GO:0070601	centromeric sister chromatid cohesion	0.0260472	0.327573	1(0.06%)	2(0.00%)
GO:0010635	regulation of mitochondrial fusion	0.0260472	0.327573	1(0.06%)	2(0.00%)
GO:0061245	establishment or maintenance of bipolar cell polarity	0.0260472	0.327573	1(0.06%)	2(0.00%)
GO:0061246	establishment or maintenance of bipolar cell polarity regulating cell shape	0.0260472	0.327573	1(0.06%)	2(0.00%)
GO:2000099	regulation of establishment or maintenance of bipolar cell polarity	0.0260472	0.327573	1(0.06%)	2(0.00%)
GO:0008216	spermidine metabolic process	0.0268146	0.335589	4(0.23%)	86(0.06%)
GO:0006278	RNA-dependent DNA replication	0.0269042	0.335589	11(0.63%)	1653(1.24%)
GO:0010016	shoot system morphogenesis	0.027765	0.341289	8(0.46%)	271(0.20%)
GO:0071478	cellular response to radiation	0.0278243	0.341289	4(0.23%)	87(0.07%)
GO:0071482	cellular response to light stimulus	0.0278243	0.341289	4(0.23%)	87(0.07%)
GO:0016129	phytosteroid biosynthetic process	0.0279371	0.341289	6(0.34%)	174(0.13%)
GO:0000466	maturation of 5.8S rRNA from tricistronic rRNA transcript (SSU-rRNA, 5.8S rRNA, LSU-rRNA)	0.0280313	0.341289	5(0.29%)	129(0.10%)
GO:0000460	maturation of 5.8S rRNA	0.0280313	0.341289	5(0.29%)	129(0.10%)
GO:0043254	regulation of protein complex assembly	0.02862	0.344341	6(0.34%)	175(0.13%)
GO:0016128	phytosteroid metabolic process	0.02862	0.344341	6(0.34%)	175(0.13%)
GO:0006470	protein dephosphorylation	0.0287809	0.34492	1(0.06%)	564(0.42%)
GO:0009891	positive regulation of biosynthetic process	0.0304052	0.358345	4(0.23%)	907(0.68%)
GO:0030490	maturation of SSU-rRNA	0.030529	0.358345	5(0.29%)	132(0.10%)
GO:0000288	nuclear-transcribed mRNA catabolic process, deadenylation-dependent decay	0.0305856	0.358345	2(0.11%)	21(0.02%)
GO:0031146	SCF-dependent proteasomal ubiquitin-dependent protein catabolic process	0.0305856	0.358345	2(0.11%)	21(0.02%)
GO:0033043	regulation of organelle organization	0.0306047	0.358345	11(0.63%)	418(0.31%)
GO:0044264	cellular polysaccharide metabolic process	0.0321771	0.367966	11(0.63%)	1621(1.22%)
GO:0010256	endomembrane system organization	0.0324827	0.369023	12(0.69%)	474(0.36%)
GO:0006367	transcription initiation from RNA polymerase II promoter	0.0331621	0.374772	5(0.29%)	135(0.10%)
GO:1990267	response to transition metal nanoparticle	0.0333567	0.374772	2(0.11%)	22(0.02%)
GO:0006260	DNA replication	0.0337742	0.376734	16(0.91%)	2095(1.57%)
GO:0044260	cellular macromolecule metabolic process	0.0338689	0.376734	445(25.44%)	36993(27.73%)
GO:0030447	filamentous growth	0.0340244	0.376734	3(0.17%)	54(0.04%)
GO:0006811	ion transport	0.0351087	0.379325	69(3.95%)	4076(3.06%)
GO:0031667	response to nutrient levels	0.0365584	0.379325	7(0.40%)	235(0.18%)
GO:0031669	cellular response to nutrient levels	0.0365584	0.379325	7(0.40%)	235(0.18%)
GO:0009627	systemic acquired resistance	0.0368863	0.379325	5(0.29%)	139(0.10%)
GO:1900393	regulation of iron ion transport by regulation of transcription from RNA polymerase II promoter	0.0388154	0.379325	1(0.06%)	3(0.00%)
GO:0018293	protein-FAD linkage	0.0388154	0.379325	1(0.06%)	3(0.00%)
GO:0031145	anaphase-promoting complex-dependent proteasomal ubiquitin-dependent protein catabolic process	0.0388154	0.379325	1(0.06%)	3(0.00%)
GO:0010523	negative regulation of calcium ion transport into cytosol	0.0388154	0.379325	1(0.06%)	3(0.00%)
GO:0051480	cytosolic calcium ion homeostasis	0.0388154	0.379325	1(0.06%)	3(0.00%)
GO:0015797	mannitol transport	0.0388154	0.379325	1(0.06%)	3(0.00%)
GO:0006240	dCDP biosynthetic process	0.0388154	0.379325	1(0.06%)	3(0.00%)
GO:0042276	error-prone translesion synthesis	0.0388154	0.379325	1(0.06%)	3(0.00%)
GO:0070987	error-free translesion synthesis	0.0388154	0.379325	1(0.06%)	3(0.00%)
GO:0000715	nucleotide-excision repair, DNA damage recognition	0.0388154	0.379325	1(0.06%)	3(0.00%)
GO:0007204	positive regulation of cytosolic calcium ion concentration	0.0388154	0.379325	1(0.06%)	3(0.00%)
GO:0010522	regulation of calcium ion transport into cytosol	0.0388154	0.379325	1(0.06%)	3(0.00%)
GO:0060401	cytosolic calcium ion transport	0.0388154	0.379325	1(0.06%)	3(0.00%)
GO:0060402	calcium ion transport into cytosol	0.0388154	0.379325	1(0.06%)	3(0.00%)
GO:0046062	dCDP metabolic process	0.0388154	0.379325	1(0.06%)	3(0.00%)
GO:0032878	regulation of establishment or maintenance of cell polarity	0.0388154	0.379325	1(0.06%)	3(0.00%)
GO:2000769	regulation of establishment or maintenance of cell polarity regulating cell shape	0.0388154	0.379325	1(0.06%)	3(0.00%)
GO:0030149	sphingolipid catabolic process	0.0390083	0.379325	3(0.17%)	57(0.04%)
GO:0072503	cellular divalent inorganic cation homeostasis	0.0390083	0.379325	3(0.17%)	57(0.04%)
GO:0046466	membrane lipid catabolic process	0.0390083	0.379325	3(0.17%)	57(0.04%)
GO:0051016	barbed-end actin filament capping	0.0391776	0.379325	2(0.11%)	24(0.02%)
GO:0051693	actin filament capping	0.0391776	0.379325	2(0.11%)	24(0.02%)
GO:0046351	disaccharide biosynthetic process	0.0393475	0.379325	6(0.34%)	189(0.14%)
GO:0006073	cellular glucan metabolic process	0.0407809	0.38584	10(0.57%)	1480(1.11%)
GO:0044042	glucan metabolic process	0.0407809	0.38584	10(0.57%)	1480(1.11%)
GO:0045010	actin nucleation	0.0443302	0.394185	4(0.23%)	101(0.08%)
GO:0030838	positive regulation of actin filament polymerization	0.0443302	0.394185	4(0.23%)	101(0.08%)
GO:0072507	divalent inorganic cation homeostasis	0.0443408	0.394185	3(0.17%)	60(0.04%)
GO:0042274	ribosomal small subunit biogenesis	0.0446304	0.394185	6(0.34%)	195(0.15%)
GO:0009112	nucleobase metabolic process	0.0448588	0.394185	7(0.40%)	246(0.18%)
GO:0006473	protein acetylation	0.0450767	0.394185	5(0.29%)	147(0.11%)
GO:0031328	positive regulation of cellular biosynthetic process	0.0453647	0.394185	4(0.23%)	847(0.63%)
GO:0009108	coenzyme biosynthetic process	0.0454089	0.394185	2(0.11%)	623(0.47%)
GO:0009267	cellular response to starvation	0.0455518	0.394185	6(0.34%)	196(0.15%)
GO:0042594	response to starvation	0.0455518	0.394185	6(0.34%)	196(0.15%)
GO:0030154	cell differentiation	0.0464467	0.394185	16(0.91%)	720(0.54%)
GO:0006099	tricarboxylic acid cycle	0.0469754	0.394185	11(0.63%)	440(0.33%)
GO:0010557	positive regulation of macromolecule biosynthetic process	0.0475239	0.394185	4(0.23%)	840(0.63%)
GO:0010951	negative regulation of endopeptidase activity	0.0475721	0.394185	10(0.57%)	387(0.29%)
GO:0010466	negative regulation of peptidase activity	0.0475721	0.394185	10(0.57%)	387(0.29%)
GO:0009584	detection of visible light	0.0485632	0.394185	2(0.11%)	27(0.02%)
GO:0010959	regulation of metal ion transport	0.0485632	0.394185	2(0.11%)	27(0.02%)
GO:0032535	regulation of cellular component size	0.0493549	0.394185	6(0.34%)	200(0.15%)
GO:0090066	regulation of anatomical structure size	0.0493549	0.394185	6(0.34%)	200(0.15%)
GO:0016117	carotenoid biosynthetic process	0.0498634	0.394185	4(0.23%)	105(0.08%)
GO:0016108	tetraterpenoid metabolic process	0.0498634	0.394185	4(0.23%)	105(0.08%)
GO:0016109	tetraterpenoid biosynthetic process	0.0498634	0.394185	4(0.23%)	105(0.08%)
GO:0016116	carotenoid metabolic process	0.0498634	0.394185	4(0.23%)	105(0.08%)
GO:0052548	regulation of endopeptidase activity	0.0504623	0.394185	10(0.57%)	390(0.29%)
GO:0032273	positive regulation of protein polymerization	0.0513032	0.394185	4(0.23%)	106(0.08%)
GO:0034721	histone H3-K4 demethylation, trimethyl-H3-K4-specific	0.0514163	0.394185	1(0.06%)	4(0.00%)
GO:0030474	spindle pole body duplication	0.0514163	0.394185	1(0.06%)	4(0.00%)
GO:0006267	pre-replicative complex assembly involved in nuclear cell cycle DNA replication	0.0514163	0.394185	1(0.06%)	4(0.00%)
GO:0033260	nuclear cell cycle DNA replication	0.0514163	0.394185	1(0.06%)	4(0.00%)
GO:0006121	mitochondrial electron transport, succinate to ubiquinone	0.0514163	0.394185	1(0.06%)	4(0.00%)
GO:1990035	calcium ion import into cell	0.0514163	0.394185	1(0.06%)	4(0.00%)
GO:0046704	CDP metabolic process	0.0514163	0.394185	1(0.06%)	4(0.00%)
GO:0034087	establishment of mitotic sister chromatid cohesion	0.0514163	0.394185	1(0.06%)	4(0.00%)
GO:0051594	detection of glucose	0.0514163	0.394185	1(0.06%)	4(0.00%)
GO:0017196	N-terminal peptidyl-methionine acetylation	0.0514163	0.394185	1(0.06%)	4(0.00%)
GO:0034720	histone H3-K4 demethylation	0.0514163	0.394185	1(0.06%)	4(0.00%)
GO:0036388	pre-replicative complex assembly	0.0514163	0.394185	1(0.06%)	4(0.00%)
GO:1902299	pre-replicative complex assembly involved in cell cycle DNA replication	0.0514163	0.394185	1(0.06%)	4(0.00%)
GO:0034502	protein localization to chromosome	0.0514163	0.394185	1(0.06%)	4(0.00%)
GO:0034085	establishment of sister chromatid cohesion	0.0514163	0.394185	1(0.06%)	4(0.00%)
GO:0009730	detection of carbohydrate stimulus	0.0514163	0.394185	1(0.06%)	4(0.00%)
GO:0009732	detection of hexose stimulus	0.0514163	0.394185	1(0.06%)	4(0.00%)
GO:0034287	detection of monosaccharide stimulus	0.0514163	0.394185	1(0.06%)	4(0.00%)
GO:0050848	regulation of calcium-mediated signaling	0.0514163	0.394185	1(0.06%)	4(0.00%)
GO:0018206	peptidyl-methionine modification	0.0514163	0.394185	1(0.06%)	4(0.00%)
GO:0043241	protein complex disassembly	0.0515983	0.394185	7(0.40%)	254(0.19%)
GO:0009987	cellular process	0.0518088	0.394185	856(48.94%)	68415(51.28%)
GO:0006271	DNA strand elongation involved in DNA replication	0.051855	0.394185	2(0.11%)	28(0.02%)
GO:0022616	DNA strand elongation	0.051855	0.394185	2(0.11%)	28(0.02%)
GO:0030837	negative regulation of actin filament polymerization	0.051855	0.394185	2(0.11%)	28(0.02%)
GO:0006890	retrograde vesicle-mediated transport, Golgi to ER	0.0519818	0.394185	3(0.17%)	64(0.05%)
GO:0048869	cellular developmental process	0.0534372	0.402227	20(1.14%)	968(0.73%)
GO:0007163	establishment or maintenance of cell polarity	0.053985	0.404358	3(0.17%)	65(0.05%)
GO:0009095	aromatic amino acid family biosynthetic process, prephenate pathway	0.053985	0.404358	3(0.17%)	65(0.05%)
GO:0000209	protein polyubiquitination	0.0552241	0.405684	2(0.11%)	29(0.02%)
GO:0010187	negative regulation of seed germination	0.0552241	0.405684	2(0.11%)	29(0.02%)
GO:0030834	regulation of actin filament depolymerization	0.0552241	0.405684	2(0.11%)	29(0.02%)
GO:0030835	negative regulation of actin filament depolymerization	0.0552241	0.405684	2(0.11%)	29(0.02%)
GO:0031333	negative regulation of protein complex assembly	0.0552241	0.405684	2(0.11%)	29(0.02%)
GO:0032272	negative regulation of protein polymerization	0.0552241	0.405684	2(0.11%)	29(0.02%)
GO:0052547	regulation of peptidase activity	0.0555431	0.405919	10(0.57%)	395(0.30%)
GO:0006694	steroid biosynthetic process	0.0556225	0.405919	9(0.51%)	355(0.27%)
GO:0016310	phosphorylation	0.0556763	0.405919	141(8.06%)	12565(9.42%)
GO:0016458	gene silencing	0.0557873	0.405919	12(0.69%)	505(0.38%)
GO:0010015	root morphogenesis	0.0578937	0.416949	9(0.51%)	359(0.27%)
GO:0044764	multi-organism cellular process	0.0579743	0.416949	5(0.29%)	158(0.12%)
GO:0034243	regulation of transcription elongation from RNA polymerase II promoter	0.0586677	0.416949	2(0.11%)	30(0.02%)
GO:1901879	regulation of protein depolymerization	0.0586677	0.416949	2(0.11%)	30(0.02%)
GO:1901880	negative regulation of protein depolymerization	0.0586677	0.416949	2(0.11%)	30(0.02%)
GO:0016236	macroautophagy	0.0586677	0.416949	2(0.11%)	30(0.02%)
GO:0045893	positive regulation of transcription, DNA-templated	0.0589912	0.416949	3(0.17%)	699(0.52%)
GO:0010628	positive regulation of gene expression	0.0589912	0.416949	3(0.17%)	699(0.52%)
GO:0045786	negative regulation of cell cycle	0.0604137	0.416949	4(0.23%)	112(0.08%)
GO:0000122	negative regulation of transcription from RNA polymerase II promoter	0.0620101	0.416949	4(0.23%)	113(0.08%)
GO:0051495	positive regulation of cytoskeleton organization	0.0620101	0.416949	4(0.23%)	113(0.08%)
GO:0031124	mRNA 3'-end processing	0.0623595	0.416949	3(0.17%)	69(0.05%)
GO:0000271	polysaccharide biosynthetic process	0.0626576	0.416949	8(0.46%)	1207(0.90%)
GO:0031334	positive regulation of protein complex assembly	0.0636286	0.416949	4(0.23%)	114(0.09%)
GO:0016577	histone demethylation	0.0638521	0.416949	1(0.06%)	5(0.00%)
GO:0060178	regulation of exocyst localization	0.0638521	0.416949	1(0.06%)	5(0.00%)
GO:0045921	positive regulation of exocytosis	0.0638521	0.416949	1(0.06%)	5(0.00%)
GO:0034508	centromere complex assembly	0.0638521	0.416949	1(0.06%)	5(0.00%)
GO:0043966	histone H3 acetylation	0.0638521	0.416949	1(0.06%)	5(0.00%)
GO:0046439	L-cysteine metabolic process	0.0638521	0.416949	1(0.06%)	5(0.00%)
GO:0051127	positive regulation of actin nucleation	0.0638521	0.416949	1(0.06%)	5(0.00%)
GO:0019985	translesion synthesis	0.0638521	0.416949	1(0.06%)	5(0.00%)
GO:0035494	SNARE complex disassembly	0.0638521	0.416949	1(0.06%)	5(0.00%)
GO:0048211	Golgi vesicle docking	0.0638521	0.416949	1(0.06%)	5(0.00%)
GO:0016242	negative regulation of macroautophagy	0.0638521	0.416949	1(0.06%)	5(0.00%)
GO:0000920	cytokinetic cell separation	0.0638521	0.416949	1(0.06%)	5(0.00%)
GO:0070076	histone lysine demethylation	0.0638521	0.416949	1(0.06%)	5(0.00%)
GO:0051654	establishment of mitochondrion localization	0.0638521	0.416949	1(0.06%)	5(0.00%)
GO:0051047	positive regulation of secretion	0.0638521	0.416949	1(0.06%)	5(0.00%)
GO:0010106	cellular response to iron ion starvation	0.0638521	0.416949	1(0.06%)	5(0.00%)
GO:0034756	regulation of iron ion transport	0.0638521	0.416949	1(0.06%)	5(0.00%)
GO:2000021	regulation of ion homeostasis	0.0638521	0.416949	1(0.06%)	5(0.00%)
GO:0032105	negative regulation of response to extracellular stimulus	0.0638521	0.416949	1(0.06%)	5(0.00%)
GO:0032108	negative regulation of response to nutrient levels	0.0638521	0.416949	1(0.06%)	5(0.00%)
GO:0006474	N-terminal protein amino acid acetylation	0.0638521	0.416949	1(0.06%)	5(0.00%)
GO:0031325	positive regulation of cellular metabolic process	0.0643194	0.418585	6(0.34%)	1002(0.75%)
GO:0048589	developmental growth	0.0643767	0.418585	10(0.57%)	403(0.30%)
GO:0006796	phosphate-containing compound metabolic process	0.0653069	0.422593	205(11.72%)	17655(13.23%)
GO:0042545	cell wall modification	0.0654079	0.422593	13(0.74%)	572(0.43%)
GO:0032879	regulation of localization	0.0663939	0.425243	8(0.46%)	303(0.23%)
GO:0051783	regulation of nuclear division	0.066759	0.425243	3(0.17%)	71(0.05%)
GO:0006534	cysteine metabolic process	0.0669136	0.425243	8(0.46%)	304(0.23%)
GO:0010629	negative regulation of gene expression	0.0672318	0.426267	16(0.91%)	749(0.56%)
GO:0032505	reproduction of a single-celled organism	0.0686154	0.428589	4(0.23%)	117(0.09%)
GO:0051606	detection of stimulus	0.0690105	0.428589	3(0.17%)	72(0.05%)
GO:0051726	regulation of cell cycle	0.0693928	0.428589	12(0.69%)	519(0.39%)
GO:0009740	gibberellic acid mediated signaling pathway	0.0694214	0.428589	2(0.11%)	33(0.02%)
GO:0010476	gibberellin mediated signaling pathway	0.0694214	0.428589	2(0.11%)	33(0.02%)
GO:0071370	cellular response to gibberellin stimulus	0.0694214	0.428589	2(0.11%)	33(0.02%)
GO:0031047	gene silencing by RNA	0.0703493	0.43161	10(0.57%)	408(0.31%)
GO:0032880	regulation of protein localization	0.071296	0.43161	3(0.17%)	73(0.05%)
GO:0071963	establishment or maintenance of cell polarity regulating cell shape	0.0731387	0.43161	2(0.11%)	34(0.03%)
GO:0006801	superoxide metabolic process	0.0737975	0.43161	4(0.23%)	120(0.09%)
GO:0007346	regulation of mitotic cell cycle	0.0737975	0.43161	4(0.23%)	120(0.09%)
GO:0044087	regulation of cellular component biogenesis	0.0749167	0.43161	6(0.34%)	223(0.17%)
GO:0042446	hormone biosynthetic process	0.0749167	0.43161	6(0.34%)	223(0.17%)
GO:0009407	toxin catabolic process	0.0755677	0.43161	4(0.23%)	121(0.09%)
GO:0009404	toxin metabolic process	0.0755677	0.43161	4(0.23%)	121(0.09%)
GO:0090487	secondary metabolite catabolic process	0.0755677	0.43161	4(0.23%)	121(0.09%)
GO:0048443	stamen development	0.0756594	0.43161	5(0.29%)	171(0.13%)
GO:0018205	peptidyl-lysine modification	0.0756594	0.43161	5(0.29%)	171(0.13%)
GO:0048466	androecium development	0.0756594	0.43161	5(0.29%)	171(0.13%)
GO:0098507	polynucleotide 5' dephosphorylation	0.0761249	0.43161	1(0.06%)	6(0.00%)
GO:0019370	leukotriene biosynthetic process	0.0761249	0.43161	1(0.06%)	6(0.00%)
GO:0032872	regulation of stress-activated MAPK cascade	0.0761249	0.43161	1(0.06%)	6(0.00%)
GO:0002184	cytoplasmic translational termination	0.0761249	0.43161	1(0.06%)	6(0.00%)
GO:0000349	generation of catalytic spliceosome for first transesterification step	0.0761249	0.43161	1(0.06%)	6(0.00%)
GO:0042351	'de novo' GDP-L-fucose biosynthetic process	0.0761249	0.43161	1(0.06%)	6(0.00%)
GO:0018364	peptidyl-glutamine methylation	0.0761249	0.43161	1(0.06%)	6(0.00%)
GO:0046475	glycerophospholipid catabolic process	0.0761249	0.43161	1(0.06%)	6(0.00%)
GO:0046456	icosanoid biosynthetic process	0.0761249	0.43161	1(0.06%)	6(0.00%)
GO:1901570	fatty acid derivative biosynthetic process	0.0761249	0.43161	1(0.06%)	6(0.00%)
GO:0070302	regulation of stress-activated protein kinase signaling cascade	0.0761249	0.43161	1(0.06%)	6(0.00%)
GO:0051125	regulation of actin nucleation	0.0761249	0.43161	1(0.06%)	6(0.00%)
GO:0042350	GDP-L-fucose biosynthetic process	0.0761249	0.43161	1(0.06%)	6(0.00%)
GO:0046368	GDP-L-fucose metabolic process	0.0761249	0.43161	1(0.06%)	6(0.00%)
GO:0071214	cellular response to abiotic stimulus	0.0774374	0.433423	6(0.34%)	225(0.17%)
GO:0043624	cellular protein complex disassembly	0.0774374	0.433423	6(0.34%)	225(0.17%)
GO:0006368	transcription elongation from RNA polymerase II promoter	0.0783527	0.435958	3(0.17%)	76(0.06%)
GO:0008295	spermidine biosynthetic process	0.0783527	0.435958	3(0.17%)	76(0.06%)
GO:0009893	positive regulation of metabolic process	0.0805085	0.435958	7(0.40%)	1065(0.80%)
GO:0090332	stomatal closure	0.0807586	0.435958	2(0.11%)	36(0.03%)
GO:0043242	negative regulation of protein complex disassembly	0.0807586	0.435958	2(0.11%)	36(0.03%)
GO:0009607	response to biotic stimulus	0.0809106	0.435958	24(1.37%)	1258(0.94%)
GO:0006605	protein targeting	0.0816311	0.435958	9(0.51%)	1258(0.94%)
GO:0033692	cellular polysaccharide biosynthetic process	0.0819402	0.435958	7(0.40%)	1062(0.80%)
GO:0051173	positive regulation of nitrogen compound metabolic process	0.0832816	0.435958	4(0.23%)	755(0.57%)
GO:0006874	cellular calcium ion homeostasis	0.0846566	0.435958	2(0.11%)	37(0.03%)
GO:0000038	very long-chain fatty acid metabolic process	0.0846566	0.435958	2(0.11%)	37(0.03%)
GO:0009309	amine biosynthetic process	0.0847001	0.435958	5(0.29%)	177(0.13%)
GO:0042401	cellular biogenic amine biosynthetic process	0.0847001	0.435958	5(0.29%)	177(0.13%)
GO:0010103	stomatal complex morphogenesis	0.084735	0.435958	4(0.23%)	126(0.09%)
GO:0045935	positive regulation of nucleobase-containing compound metabolic process	0.0860553	0.435958	4(0.23%)	750(0.56%)
GO:0080129	proteasome core complex assembly	0.0862598	0.435958	5(0.29%)	178(0.13%)
GO:0006144	purine nucleobase metabolic process	0.0866307	0.435958	4(0.23%)	127(0.10%)
GO:0009712	catechol-containing compound metabolic process	0.088237	0.435958	1(0.06%)	7(0.01%)
GO:0031032	actomyosin structure organization	0.088237	0.435958	1(0.06%)	7(0.01%)
GO:0070478	nuclear-transcribed mRNA catabolic process, 3'-5' exonucleolytic nonsense-mediated decay	0.088237	0.435958	1(0.06%)	7(0.01%)
GO:0031110	regulation of microtubule polymerization or depolymerization	0.088237	0.435958	1(0.06%)	7(0.01%)
GO:0007021	tubulin complex assembly	0.088237	0.435958	1(0.06%)	7(0.01%)
GO:0034644	cellular response to UV	0.088237	0.435958	1(0.06%)	7(0.01%)
GO:0034401	regulation of transcription by chromatin organization	0.088237	0.435958	1(0.06%)	7(0.01%)
GO:0009439	cyanate metabolic process	0.088237	0.435958	1(0.06%)	7(0.01%)
GO:0010255	glucose mediated signaling pathway	0.088237	0.435958	1(0.06%)	7(0.01%)
GO:0009624	response to nematode	0.088237	0.435958	1(0.06%)	7(0.01%)
GO:0006223	uracil salvage	0.088237	0.435958	1(0.06%)	7(0.01%)
GO:0098501	polynucleotide dephosphorylation	0.088237	0.435958	1(0.06%)	7(0.01%)
GO:0006690	icosanoid metabolic process	0.088237	0.435958	1(0.06%)	7(0.01%)
GO:0006691	leukotriene metabolic process	0.088237	0.435958	1(0.06%)	7(0.01%)
GO:1901568	fatty acid derivative metabolic process	0.088237	0.435958	1(0.06%)	7(0.01%)
GO:0006482	protein demethylation	0.088237	0.435958	1(0.06%)	7(0.01%)
GO:0008214	protein dealkylation	0.088237	0.435958	1(0.06%)	7(0.01%)
GO:0051601	exocyst localization	0.088237	0.435958	1(0.06%)	7(0.01%)
GO:0043928	exonucleolytic nuclear-transcribed mRNA catabolic process involved in deadenylation-dependent decay	0.088237	0.435958	1(0.06%)	7(0.01%)
GO:0031109	microtubule polymerization or depolymerization	0.088237	0.435958	1(0.06%)	7(0.01%)
GO:0001678	cellular glucose homeostasis	0.088237	0.435958	1(0.06%)	7(0.01%)
GO:0009757	hexose mediated signaling	0.088237	0.435958	1(0.06%)	7(0.01%)
GO:0033500	carbohydrate homeostasis	0.088237	0.435958	1(0.06%)	7(0.01%)
GO:0042593	glucose homeostasis	0.088237	0.435958	1(0.06%)	7(0.01%)
GO:0071326	cellular response to monosaccharide stimulus	0.088237	0.435958	1(0.06%)	7(0.01%)
GO:0071331	cellular response to hexose stimulus	0.088237	0.435958	1(0.06%)	7(0.01%)
GO:0071333	cellular response to glucose stimulus	0.088237	0.435958	1(0.06%)	7(0.01%)
GO:0010507	negative regulation of autophagy	0.088237	0.435958	1(0.06%)	7(0.01%)
GO:0043100	pyrimidine nucleobase salvage	0.088237	0.435958	1(0.06%)	7(0.01%)
GO:0010822	positive regulation of mitochondrion organization	0.088237	0.435958	1(0.06%)	7(0.01%)
GO:0006084	acetyl-CoA metabolic process	0.0883043	0.435958	7(0.40%)	258(0.19%)
GO:0006348	chromatin silencing at telomere	0.0886104	0.43606	2(0.11%)	38(0.03%)
GO:0072594	establishment of protein localization to organelle	0.0898618	0.440799	8(0.46%)	1144(0.86%)
GO:0032984	macromolecular complex disassembly	0.090895	0.440913	7(0.40%)	263(0.20%)
GO:0044237	cellular metabolic process	0.0911135	0.441272	652(37.28%)	52388(39.27%)
GO:0043161	proteasome-mediated ubiquitin-dependent protein catabolic process	0.0914583	0.442242	7(0.40%)	264(0.20%)
GO:0015969	guanosine tetraphosphate metabolic process	0.0926179	0.445733	2(0.11%)	39(0.03%)
GO:0034035	purine ribonucleoside bisphosphate metabolic process	0.0926179	0.445733	2(0.11%)	39(0.03%)
GO:0009739	response to gibberellin	0.0926179	0.445733	2(0.11%)	39(0.03%)
GO:0044765	single-organism transport	0.092892	0.446349	152(8.69%)	10145(7.60%)
GO:0022411	cellular component disassembly	0.0932376	0.446418	7(0.40%)	267(0.20%)
GO:0070726	cell wall assembly	0.0933289	0.446418	3(0.17%)	82(0.06%)
GO:1901698	response to nitrogen compound	0.0933446	0.446418	10(0.57%)	425(0.32%)
GO:0009765	photosynthesis, light harvesting	0.0938603	0.448183	7(0.40%)	268(0.20%)
GO:0071806	protein transmembrane transport	0.094846	0.451942	1(0.06%)	406(0.30%)
GO:0060627	regulation of vesicle-mediated transport	0.096677	0.451942	2(0.11%)	40(0.03%)
GO:0055074	calcium ion homeostasis	0.096677	0.451942	2(0.11%)	40(0.03%)
GO:0010029	regulation of seed germination	0.096677	0.451942	2(0.11%)	40(0.03%)
GO:0032268	regulation of cellular protein metabolic process	0.0972608	0.451942	6(0.34%)	934(0.70%)
GO:0051254	positive regulation of RNA metabolic process	0.0980749	0.451942	4(0.23%)	730(0.55%)
GO:0065002	intracellular protein transmembrane transport	0.0990215	0.451942	1(0.06%)	355(0.27%)
GO:0009991	response to extracellular stimulus	0.0993644	0.451942	7(0.40%)	276(0.21%)
GO:0031668	cellular response to extracellular stimulus	0.0993644	0.451942	7(0.40%)	276(0.21%)
GO:0071496	cellular response to external stimulus	0.0993644	0.451942	7(0.40%)	276(0.21%)
GO:0000161	MAPK cascade involved in osmosensory signaling pathway	0.10019	0.451942	1(0.06%)	8(0.01%)
GO:0051097	negative regulation of helicase activity	0.10019	0.451942	1(0.06%)	8(0.01%)
GO:0010223	secondary shoot formation	0.10019	0.451942	1(0.06%)	8(0.01%)
GO:0006369	termination of RNA polymerase II transcription	0.10019	0.451942	1(0.06%)	8(0.01%)
GO:0016255	attachment of GPI anchor to protein	0.10019	0.451942	1(0.06%)	8(0.01%)
GO:0000433	negative regulation of transcription from RNA polymerase II promoter by glucose	0.10019	0.451942	1(0.06%)	8(0.01%)
GO:0051403	stress-activated MAPK cascade	0.10019	0.451942	1(0.06%)	8(0.01%)
GO:0051095	regulation of helicase activity	0.10019	0.451942	1(0.06%)	8(0.01%)
GO:0001763	morphogenesis of a branching structure	0.10019	0.451942	1(0.06%)	8(0.01%)
GO:0010346	shoot axis formation	0.10019	0.451942	1(0.06%)	8(0.01%)
GO:0055081	anion homeostasis	0.10019	0.451942	1(0.06%)	8(0.01%)
GO:0032886	regulation of microtubule-based process	0.10019	0.451942	1(0.06%)	8(0.01%)
GO:0070507	regulation of microtubule cytoskeleton organization	0.10019	0.451942	1(0.06%)	8(0.01%)
GO:0000437	carbon catabolite repression of transcription from RNA polymerase II promoter	0.10019	0.451942	1(0.06%)	8(0.01%)
GO:0016241	regulation of macroautophagy	0.10019	0.451942	1(0.06%)	8(0.01%)
GO:0009060	aerobic respiration	0.100267	0.451942	12(0.69%)	545(0.41%)
GO:1902680	positive regulation of RNA biosynthetic process	0.100667	0.452277	4(0.23%)	726(0.54%)
GO:0000028	ribosomal small subunit assembly	0.100786	0.452277	2(0.11%)	41(0.03%)
GO:1900140	regulation of seedling development	0.100786	0.452277	2(0.11%)	41(0.03%)
GO:0009250	glucan biosynthetic process	0.101444	0.454218	6(0.34%)	927(0.69%)
GO:0006888	ER to Golgi vesicle-mediated transport	0.101664	0.454218	7(0.40%)	279(0.21%)
GO:0009617	response to bacterium	0.101664	0.454218	7(0.40%)	279(0.21%)
GO:0009416	response to light stimulus	0.101977	0.45429	17(0.97%)	847(0.63%)
GO:0051186	cofactor metabolic process	0.102631	0.456535	18(1.03%)	2047(1.53%)
GO:0016192	vesicle-mediated transport	0.102826	0.456737	35(2.00%)	2003(1.50%)
GO:0006793	phosphorus metabolic process	0.103998	0.461276	211(12.06%)	17889(13.41%)
GO:0006357	regulation of transcription from RNA polymerase II promoter	0.10423	0.461634	13(0.74%)	607(0.45%)
GO:0051494	negative regulation of cytoskeleton organization	0.104942	0.464113	2(0.11%)	42(0.03%)
GO:0006475	internal protein amino acid acetylation	0.1088	0.477238	4(0.23%)	138(0.10%)
GO:0018393	internal peptidyl-lysine acetylation	0.1088	0.477238	4(0.23%)	138(0.10%)
GO:0018394	peptidyl-lysine acetylation	0.1088	0.477238	4(0.23%)	138(0.10%)
GO:0015074	DNA integration	0.109008	0.477263	7(0.40%)	1013(0.76%)
GO:0035966	response to topologically incorrect protein	0.10931	0.477509	7(0.40%)	288(0.22%)
GO:0017038	protein import	0.109377	0.477509	3(0.17%)	609(0.46%)
GO:0006631	fatty acid metabolic process	0.109843	0.47847	22(1.26%)	1168(0.88%)
GO:0019344	cysteine biosynthetic process	0.111158	0.47847	7(0.40%)	290(0.22%)
GO:0000289	nuclear-transcribed mRNA poly(A) tail shortening	0.111987	0.47847	1(0.06%)	9(0.01%)
GO:0019464	glycine decarboxylation via glycine cleavage system	0.111987	0.47847	1(0.06%)	9(0.01%)
GO:0051300	spindle pole body organization	0.111987	0.47847	1(0.06%)	9(0.01%)
GO:0046503	glycerolipid catabolic process	0.111987	0.47847	1(0.06%)	9(0.01%)
GO:0009193	pyrimidine ribonucleoside diphosphate metabolic process	0.111987	0.47847	1(0.06%)	9(0.01%)
GO:0045014	negative regulation of transcription by glucose	0.111987	0.47847	1(0.06%)	9(0.01%)
GO:0031330	negative regulation of cellular catabolic process	0.111987	0.47847	1(0.06%)	9(0.01%)
GO:0008053	mitochondrial fusion	0.111987	0.47847	1(0.06%)	9(0.01%)
GO:0006637	acyl-CoA metabolic process	0.112102	0.47847	7(0.40%)	291(0.22%)
GO:0035383	thioester metabolic process	0.112102	0.47847	7(0.40%)	291(0.22%)
GO:0009585	red, far-red light phototransduction	0.113389	0.482072	2(0.11%)	44(0.03%)
GO:0007602	phototransduction	0.113389	0.482072	2(0.11%)	44(0.03%)
GO:0051336	regulation of hydrolase activity	0.113419	0.482072	16(0.91%)	796(0.60%)
GO:0008150	biological_process	0.113588	0.482119	1448(82.79%)	108461(81.30%)
GO:0045333	cellular respiration	0.117186	0.495067	14(0.80%)	677(0.51%)
GO:0006378	mRNA polyadenylation	0.117676	0.495067	2(0.11%)	45(0.03%)
GO:0030437	ascospore formation	0.117773	0.495067	3(0.17%)	91(0.07%)
GO:0030042	actin filament depolymerization	0.117773	0.495067	3(0.17%)	91(0.07%)
GO:0034293	sexual sporulation	0.117773	0.495067	3(0.17%)	91(0.07%)
GO:0043935	sexual sporulation resulting in formation of a cellular spore	0.117773	0.495067	3(0.17%)	91(0.07%)
GO:0051261	protein depolymerization	0.120623	0.49975	3(0.17%)	92(0.07%)
GO:0009686	gibberellin biosynthetic process	0.122004	0.49975	2(0.11%)	46(0.03%)
GO:0017006	protein-tetrapyrrole linkage	0.122004	0.49975	2(0.11%)	46(0.03%)
GO:0032784	regulation of DNA-templated transcription, elongation	0.122004	0.49975	2(0.11%)	46(0.03%)
GO:0008360	regulation of cell shape	0.122004	0.49975	2(0.11%)	46(0.03%)
GO:0009685	gibberellin metabolic process	0.122004	0.49975	2(0.11%)	46(0.03%)
GO:0016101	diterpenoid metabolic process	0.122004	0.49975	2(0.11%)	46(0.03%)
GO:0016102	diterpenoid biosynthetic process	0.122004	0.49975	2(0.11%)	46(0.03%)
GO:0000001	mitochondrion inheritance	0.123629	0.49975	1(0.06%)	10(0.01%)
GO:0000032	cell wall mannoprotein biosynthetic process	0.123629	0.49975	1(0.06%)	10(0.01%)
GO:0043001	Golgi to plasma membrane protein transport	0.123629	0.49975	1(0.06%)	10(0.01%)
GO:0050983	deoxyhypusine biosynthetic process from spermidine	0.123629	0.49975	1(0.06%)	10(0.01%)
GO:0031098	stress-activated protein kinase signaling cascade	0.123629	0.49975	1(0.06%)	10(0.01%)
GO:0006057	mannoprotein biosynthetic process	0.123629	0.49975	1(0.06%)	10(0.01%)
GO:0031506	cell wall glycoprotein biosynthetic process	0.123629	0.49975	1(0.06%)	10(0.01%)
GO:0032387	negative regulation of intracellular transport	0.123629	0.49975	1(0.06%)	10(0.01%)
GO:0043271	negative regulation of ion transport	0.123629	0.49975	1(0.06%)	10(0.01%)
GO:0051924	regulation of calcium ion transport	0.123629	0.49975	1(0.06%)	10(0.01%)
GO:0051926	negative regulation of calcium ion transport	0.123629	0.49975	1(0.06%)	10(0.01%)
GO:0045013	carbon catabolite repression of transcription	0.123629	0.49975	1(0.06%)	10(0.01%)
GO:0009593	detection of chemical stimulus	0.123629	0.49975	1(0.06%)	10(0.01%)
GO:0046203	spermidine catabolic process	0.123629	0.49975	1(0.06%)	10(0.01%)
GO:0007117	budding cell bud growth	0.123629	0.49975	1(0.06%)	10(0.01%)
GO:0006399	tRNA metabolic process	0.12462	0.50309	18(1.03%)	930(0.70%)
GO:0051128	regulation of cellular component organization	0.126084	0.504277	13(0.74%)	623(0.47%)
GO:0006270	DNA replication initiation	0.126369	0.504277	2(0.11%)	47(0.04%)
GO:0006558	L-phenylalanine metabolic process	0.126399	0.504277	3(0.17%)	94(0.07%)
GO:1902221	erythrose 4-phosphate/phosphoenolpyruvate family amino acid metabolic process	0.126399	0.504277	3(0.17%)	94(0.07%)
GO:0010393	galacturonan metabolic process	0.129335	0.513307	14(0.80%)	686(0.51%)
GO:0045488	pectin metabolic process	0.129335	0.513307	14(0.80%)	686(0.51%)
GO:0009314	response to radiation	0.131245	0.517789	17(0.97%)	873(0.65%)
GO:0006816	calcium ion transport	0.131283	0.517789	10(0.57%)	448(0.34%)
GO:0042445	hormone metabolic process	0.131285	0.517789	7(0.40%)	309(0.23%)
GO:0051707	response to other organism	0.131683	0.517789	16(0.91%)	811(0.61%)
GO:0043207	response to external biotic stimulus	0.131683	0.517789	16(0.91%)	811(0.61%)
GO:0009312	oligosaccharide biosynthetic process	0.131889	0.517789	6(0.34%)	230(0.17%)
GO:0009615	response to virus	0.133224	0.517789	4(0.23%)	149(0.11%)
GO:0017157	regulation of exocytosis	0.135119	0.517789	1(0.06%)	11(0.01%)
GO:0048280	vesicle fusion with Golgi apparatus	0.135119	0.517789	1(0.06%)	11(0.01%)
GO:0051046	regulation of secretion	0.135119	0.517789	1(0.06%)	11(0.01%)
GO:0097201	negative regulation of transcription from RNA polymerase II promoter in response to stress	0.135119	0.517789	1(0.06%)	11(0.01%)
GO:0032042	mitochondrial DNA metabolic process	0.135119	0.517789	1(0.06%)	11(0.01%)
GO:0032845	negative regulation of homeostatic process	0.135119	0.517789	1(0.06%)	11(0.01%)
GO:0015791	polyol transport	0.135119	0.517789	1(0.06%)	11(0.01%)
GO:0070509	calcium ion import	0.135119	0.517789	1(0.06%)	11(0.01%)
GO:0010017	red or far-red light signaling pathway	0.135208	0.517789	2(0.11%)	49(0.04%)
GO:0071489	cellular response to red or far red light	0.135208	0.517789	2(0.11%)	49(0.04%)
GO:0042221	response to chemical	0.13683	0.523343	54(3.09%)	3344(2.51%)
GO:0044724	single-organism carbohydrate catabolic process	0.137379	0.524766	12(0.69%)	1440(1.08%)
GO:0010374	stomatal complex development	0.137888	0.524766	4(0.23%)	151(0.11%)
GO:0090558	plant epidermis development	0.137888	0.524766	4(0.23%)	151(0.11%)
GO:0030435	sporulation resulting in formation of a cellular spore	0.138238	0.525443	3(0.17%)	98(0.07%)
GO:0033014	tetrapyrrole biosynthetic process	0.138835	0.526333	1(0.06%)	320(0.24%)
GO:0001676	long-chain fatty acid metabolic process	0.139678	0.526333	2(0.11%)	50(0.04%)
GO:0032264	IMP salvage	0.139678	0.526333	2(0.11%)	50(0.04%)
GO:0032261	purine nucleotide salvage	0.139678	0.526333	2(0.11%)	50(0.04%)
GO:0009063	cellular amino acid catabolic process	0.140561	0.52901	1(0.06%)	331(0.25%)
GO:0009405	pathogenesis	0.141255	0.530314	3(0.17%)	99(0.07%)
GO:0006400	tRNA modification	0.141664	0.531198	6(0.34%)	242(0.18%)
GO:0010604	positive regulation of macromolecule metabolic process	0.141848	0.531233	7(0.40%)	967(0.72%)
GO:0060341	regulation of cellular localization	0.144179	0.5341	2(0.11%)	51(0.04%)
GO:0071852	fungal-type cell wall organization or biogenesis	0.144294	0.5341	3(0.17%)	100(0.07%)
GO:0035195	gene silencing by miRNA	0.144294	0.5341	3(0.17%)	100(0.07%)
GO:0006665	sphingolipid metabolic process	0.145005	0.5341	4(0.23%)	154(0.12%)
GO:0048519	negative regulation of biological process	0.145826	0.5341	24(1.37%)	1334(1.00%)
GO:0072668	tubulin complex biogenesis	0.146458	0.5341	1(0.06%)	12(0.01%)
GO:0090391	granum assembly	0.146458	0.5341	1(0.06%)	12(0.01%)
GO:0000393	spliceosomal conformational changes to generate catalytic conformation	0.146458	0.5341	1(0.06%)	12(0.01%)
GO:0070475	rRNA base methylation	0.146458	0.5341	1(0.06%)	12(0.01%)
GO:0009895	negative regulation of catabolic process	0.146458	0.5341	1(0.06%)	12(0.01%)
GO:0030968	endoplasmic reticulum unfolded protein response	0.147354	0.535576	3(0.17%)	101(0.08%)
GO:0034620	cellular response to unfolded protein	0.147354	0.535576	3(0.17%)	101(0.08%)
GO:0000394	RNA splicing, via endonucleolytic cleavage and ligation	0.147409	0.535576	4(0.23%)	155(0.12%)
GO:0051049	regulation of transport	0.147564	0.535576	6(0.34%)	248(0.19%)
GO:0001887	selenium compound metabolic process	0.148711	0.537546	2(0.11%)	52(0.04%)
GO:0048581	negative regulation of post-embryonic development	0.148711	0.537546	2(0.11%)	52(0.04%)
GO:0009583	detection of light stimulus	0.148711	0.537546	2(0.11%)	52(0.04%)
GO:0033365	protein localization to organelle	0.14881	0.537546	10(0.57%)	1240(0.93%)
GO:0033013	tetrapyrrole metabolic process	0.1493	0.538678	2(0.11%)	458(0.34%)
GO:0043934	sporulation	0.150435	0.540529	3(0.17%)	102(0.08%)
GO:0000303	response to superoxide	0.152262	0.540529	4(0.23%)	157(0.12%)
GO:0000272	polysaccharide catabolic process	0.152437	0.540529	18(1.03%)	953(0.71%)
GO:0006633	fatty acid biosynthetic process	0.152586	0.540529	15(0.86%)	764(0.57%)
GO:0071577	zinc ion transmembrane transport	0.15327	0.540529	2(0.11%)	53(0.04%)
GO:0008202	steroid metabolic process	0.153873	0.540529	9(0.51%)	401(0.30%)
GO:0006635	fatty acid beta-oxidation	0.155248	0.540529	6(0.34%)	255(0.19%)
GO:0019395	fatty acid oxidation	0.155248	0.540529	6(0.34%)	255(0.19%)
GO:0022414	reproductive process	0.155919	0.540529	20(1.14%)	2127(1.59%)
GO:0022413	reproductive process in single-celled organism	0.156658	0.540529	3(0.17%)	104(0.08%)
GO:0051130	positive regulation of cellular component organization	0.157596	0.540529	6(0.34%)	257(0.19%)
GO:0042760	very long-chain fatty acid catabolic process	0.157648	0.540529	1(0.06%)	13(0.01%)
GO:0015910	peroxisomal long-chain fatty acid import	0.157648	0.540529	1(0.06%)	13(0.01%)
GO:0070481	nuclear-transcribed mRNA catabolic process, non-stop decay	0.157648	0.540529	1(0.06%)	13(0.01%)
GO:0034219	carbohydrate transmembrane transport	0.157648	0.540529	1(0.06%)	13(0.01%)
GO:0031564	transcription antitermination	0.157648	0.540529	1(0.06%)	13(0.01%)
GO:0009139	pyrimidine nucleoside diphosphate biosynthetic process	0.157648	0.540529	1(0.06%)	13(0.01%)
GO:0009189	deoxyribonucleoside diphosphate biosynthetic process	0.157648	0.540529	1(0.06%)	13(0.01%)
GO:0009196	pyrimidine deoxyribonucleoside diphosphate metabolic process	0.157648	0.540529	1(0.06%)	13(0.01%)
GO:0009197	pyrimidine deoxyribonucleoside diphosphate biosynthetic process	0.157648	0.540529	1(0.06%)	13(0.01%)
GO:0000430	regulation of transcription from RNA polymerase II promoter by glucose	0.157648	0.540529	1(0.06%)	13(0.01%)
GO:0031555	transcriptional attenuation	0.157648	0.540529	1(0.06%)	13(0.01%)
GO:0009582	detection of abiotic stimulus	0.157856	0.540529	2(0.11%)	54(0.04%)
GO:0009832	plant-type cell wall biogenesis	0.159653	0.545637	4(0.23%)	160(0.12%)
GO:0006596	polyamine biosynthetic process	0.159799	0.545637	3(0.17%)	105(0.08%)
GO:0009628	response to abiotic stimulus	0.160627	0.547853	37(2.12%)	2216(1.66%)
GO:0034660	ncRNA metabolic process	0.165281	0.557926	32(1.83%)	1884(1.41%)
GO:0034440	lipid oxidation	0.166323	0.557926	6(0.34%)	264(0.20%)
GO:0051260	protein homooligomerization	0.167104	0.557926	2(0.11%)	56(0.04%)
GO:0000105	histidine biosynthetic process	0.167104	0.557926	2(0.11%)	56(0.04%)
GO:0010215	cellulose microfibril organization	0.167104	0.557926	2(0.11%)	56(0.04%)
GO:0051241	negative regulation of multicellular organismal process	0.167104	0.557926	2(0.11%)	56(0.04%)
GO:0030198	extracellular matrix organization	0.167104	0.557926	2(0.11%)	56(0.04%)
GO:0043062	extracellular structure organization	0.167104	0.557926	2(0.11%)	56(0.04%)
GO:0071668	plant-type cell wall assembly	0.167104	0.557926	2(0.11%)	56(0.04%)
GO:0006428	isoleucyl-tRNA aminoacylation	0.168692	0.557926	1(0.06%)	14(0.01%)
GO:0034427	nuclear-transcribed mRNA catabolic process, exonucleolytic, 3'-5'	0.168692	0.557926	1(0.06%)	14(0.01%)
GO:0000737	DNA catabolic process, endonucleolytic	0.168692	0.557926	1(0.06%)	14(0.01%)
GO:0000256	allantoin catabolic process	0.168692	0.557926	1(0.06%)	14(0.01%)
GO:0010458	exit from mitosis	0.168692	0.557926	1(0.06%)	14(0.01%)
GO:0090002	establishment of protein localization to plasma membrane	0.168692	0.557926	1(0.06%)	14(0.01%)
GO:0046015	regulation of transcription by glucose	0.168692	0.557926	1(0.06%)	14(0.01%)
GO:0032104	regulation of response to extracellular stimulus	0.168692	0.557926	1(0.06%)	14(0.01%)
GO:0032107	regulation of response to nutrient levels	0.168692	0.557926	1(0.06%)	14(0.01%)
GO:0000255	allantoin metabolic process	0.168692	0.557926	1(0.06%)	14(0.01%)
GO:0009073	aromatic amino acid family biosynthetic process	0.168958	0.558202	6(0.34%)	266(0.20%)
GO:0006984	ER-nucleus signaling pathway	0.169334	0.55884	3(0.17%)	108(0.08%)
GO:0006733	oxidoreduction coenzyme metabolic process	0.169862	0.559977	4(0.23%)	645(0.48%)
GO:0071704	organic substance metabolic process	0.17073	0.56105	729(41.68%)	57798(43.32%)
GO:0051258	protein polymerization	0.170739	0.56105	10(0.57%)	468(0.35%)
GO:0006825	copper ion transport	0.171762	0.562598	2(0.11%)	57(0.04%)
GO:0051246	regulation of protein metabolic process	0.172573	0.564047	8(0.46%)	1026(0.77%)
GO:0009581	detection of external stimulus	0.176441	0.574843	2(0.11%)	58(0.04%)
GO:0043248	proteasome assembly	0.177225	0.575899	6(0.34%)	272(0.20%)
GO:0006413	translational initiation	0.177617	0.575899	7(0.40%)	927(0.69%)
GO:0006884	cell volume homeostasis	0.179591	0.575899	1(0.06%)	15(0.01%)
GO:0015916	fatty-acyl-CoA transport	0.179591	0.575899	1(0.06%)	15(0.01%)
GO:0000045	autophagic vacuole assembly	0.179591	0.575899	1(0.06%)	15(0.01%)
GO:1901337	thioester transport	0.179591	0.575899	1(0.06%)	15(0.01%)
GO:0006417	regulation of translation	0.180175	0.576561	2(0.11%)	432(0.32%)
GO:0046365	monosaccharide catabolic process	0.180889	0.578239	12(0.69%)	1383(1.04%)
GO:0006829	zinc ion transport	0.18114	0.578435	2(0.11%)	59(0.04%)
GO:0006778	porphyrin-containing compound metabolic process	0.181483	0.578926	2(0.11%)	431(0.32%)
GO:0033554	cellular response to stress	0.181918	0.579711	33(1.89%)	1969(1.48%)
GO:0019320	hexose catabolic process	0.183484	0.584089	12(0.69%)	1380(1.03%)
GO:0048284	organelle fusion	0.185574	0.589801	3(0.17%)	113(0.08%)
GO:0007005	mitochondrion organization	0.185726	0.589801	4(0.23%)	631(0.47%)
GO:0006007	glucose catabolic process	0.186111	0.589994	12(0.69%)	1377(1.03%)
GO:0044036	cell wall macromolecule metabolic process	0.188309	0.590717	3(0.17%)	529(0.40%)
GO:0019430	removal of superoxide radicals	0.18887	0.590717	3(0.17%)	114(0.09%)
GO:0071451	cellular response to superoxide	0.18887	0.590717	3(0.17%)	114(0.09%)
GO:0006986	response to unfolded protein	0.18887	0.590717	3(0.17%)	114(0.09%)
GO:0007096	regulation of exit from mitosis	0.190348	0.590717	1(0.06%)	16(0.01%)
GO:0000147	actin cortical patch assembly	0.190348	0.590717	1(0.06%)	16(0.01%)
GO:0015780	nucleotide-sugar transport	0.190348	0.590717	1(0.06%)	16(0.01%)
GO:0010599	production of lsiRNA involved in RNA interference	0.190348	0.590717	1(0.06%)	16(0.01%)
GO:0070988	demethylation	0.190348	0.590717	1(0.06%)	16(0.01%)
GO:0048311	mitochondrion distribution	0.190348	0.590717	1(0.06%)	16(0.01%)
GO:0015908	fatty acid transport	0.190348	0.590717	1(0.06%)	16(0.01%)
GO:0015909	long-chain fatty acid transport	0.190348	0.590717	1(0.06%)	16(0.01%)
GO:0006575	cellular modified amino acid metabolic process	0.190511	0.590717	4(0.23%)	627(0.47%)
GO:0007569	cell aging	0.190591	0.590717	2(0.11%)	61(0.05%)
GO:0006547	histidine metabolic process	0.190591	0.590717	2(0.11%)	61(0.05%)
GO:0052803	imidazole-containing compound metabolic process	0.190591	0.590717	2(0.11%)	61(0.05%)
GO:1901700	response to oxygen-containing compound	0.191965	0.594371	29(1.66%)	1709(1.28%)
GO:1901606	alpha-amino acid catabolic process	0.194569	0.60061	1(0.06%)	286(0.21%)
GO:0006779	porphyrin-containing compound biosynthetic process	0.195333	0.601751	1(0.06%)	293(0.22%)
GO:0006612	protein targeting to membrane	0.195333	0.601751	1(0.06%)	293(0.22%)
GO:0048610	cellular process involved in reproduction	0.196067	0.602101	11(0.63%)	1276(0.96%)
GO:0006006	glucose metabolic process	0.196353	0.602101	14(0.80%)	1544(1.16%)
GO:0005982	starch metabolic process	0.196478	0.602101	1(0.06%)	298(0.22%)
GO:0034314	Arp2/3 complex-mediated actin nucleation	0.200106	0.602101	2(0.11%)	63(0.05%)
GO:0000070	mitotic sister chromatid segregation	0.200106	0.602101	2(0.11%)	63(0.05%)
GO:0010050	vegetative phase change	0.200106	0.602101	2(0.11%)	63(0.05%)
GO:0043967	histone H4 acetylation	0.200963	0.602101	1(0.06%)	17(0.01%)
GO:0030100	regulation of endocytosis	0.200963	0.602101	1(0.06%)	17(0.01%)
GO:0042759	long-chain fatty acid biosynthetic process	0.200963	0.602101	1(0.06%)	17(0.01%)
GO:0010972	negative regulation of G2/M transition of mitotic cell cycle	0.200963	0.602101	1(0.06%)	17(0.01%)
GO:2001252	positive regulation of chromosome organization	0.200963	0.602101	1(0.06%)	17(0.01%)
GO:0045930	negative regulation of mitotic cell cycle	0.200963	0.602101	1(0.06%)	17(0.01%)
GO:1902750	negative regulation of cell cycle G2/M phase transition	0.200963	0.602101	1(0.06%)	17(0.01%)
GO:0051302	regulation of cell division	0.202198	0.605207	3(0.17%)	118(0.09%)
GO:0005996	monosaccharide metabolic process	0.202725	0.605597	19(1.09%)	1975(1.48%)
GO:0009749	response to glucose	0.204884	0.608723	2(0.11%)	64(0.05%)
GO:0000819	sister chromatid segregation	0.204884	0.608723	2(0.11%)	64(0.05%)
GO:0042546	cell wall biogenesis	0.205128	0.608723	7(0.40%)	317(0.24%)
GO:0006629	lipid metabolic process	0.205262	0.608723	67(3.83%)	4359(3.27%)
GO:0006206	pyrimidine nucleobase metabolic process	0.205564	0.608723	3(0.17%)	119(0.09%)
GO:0043244	regulation of protein complex disassembly	0.205564	0.608723	3(0.17%)	119(0.09%)
GO:0010498	proteasomal protein catabolic process	0.207082	0.612473	7(0.40%)	320(0.24%)
GO:0019362	pyridine nucleotide metabolic process	0.208196	0.612473	4(0.23%)	613(0.46%)
GO:0046496	nicotinamide nucleotide metabolic process	0.208196	0.612473	4(0.23%)	613(0.46%)
GO:0070838	divalent metal ion transport	0.209265	0.612473	12(0.69%)	609(0.46%)
GO:0009126	purine nucleoside monophosphate metabolic process	0.209265	0.612473	12(0.69%)	609(0.46%)
GO:0009167	purine ribonucleoside monophosphate metabolic process	0.209265	0.612473	12(0.69%)	609(0.46%)
GO:0031167	rRNA methylation	0.209675	0.612473	2(0.11%)	65(0.05%)
GO:0048278	vesicle docking	0.209675	0.612473	2(0.11%)	65(0.05%)
GO:0042790	transcription of nuclear large rRNA transcript from RNA polymerase I promoter	0.211439	0.612473	1(0.06%)	18(0.01%)
GO:0001403	invasive growth in response to glucose limitation	0.211439	0.612473	1(0.06%)	18(0.01%)
GO:0052541	plant-type cell wall cellulose metabolic process	0.211439	0.612473	1(0.06%)	18(0.01%)
GO:0006056	mannoprotein metabolic process	0.211439	0.612473	1(0.06%)	18(0.01%)
GO:0009185	ribonucleoside diphosphate metabolic process	0.211439	0.612473	1(0.06%)	18(0.01%)
GO:0072659	protein localization to plasma membrane	0.211439	0.612473	1(0.06%)	18(0.01%)
GO:0010605	negative regulation of macromolecule metabolic process	0.213855	0.617171	16(0.91%)	866(0.65%)
GO:0018193	peptidyl-amino acid modification	0.21393	0.617171	20(1.14%)	1127(0.84%)
GO:0072524	pyridine-containing compound metabolic process	0.214098	0.617171	5(0.29%)	705(0.53%)
GO:0000162	tryptophan biosynthetic process	0.214476	0.617171	2(0.11%)	66(0.05%)
GO:0046219	indolalkylamine biosynthetic process	0.214476	0.617171	2(0.11%)	66(0.05%)
GO:0022406	membrane docking	0.214476	0.617171	2(0.11%)	66(0.05%)
GO:0009845	seed germination	0.214476	0.617171	2(0.11%)	66(0.05%)
GO:0061025	membrane fusion	0.214677	0.617171	7(0.40%)	330(0.25%)
GO:0046488	phosphatidylinositol metabolic process	0.218359	0.619267	3(0.17%)	507(0.38%)
GO:0010817	regulation of hormone levels	0.218789	0.619267	9(0.51%)	428(0.32%)
GO:0006301	postreplication repair	0.219288	0.619267	2(0.11%)	67(0.05%)
GO:0009825	multidimensional cell growth	0.219288	0.619267	2(0.11%)	67(0.05%)
GO:0071470	cellular response to osmotic stress	0.219288	0.619267	2(0.11%)	67(0.05%)
GO:0000003	reproduction	0.220302	0.619267	23(1.32%)	2298(1.72%)
GO:0019343	cysteine biosynthetic process via cystathionine	0.221778	0.619267	1(0.06%)	19(0.01%)
GO:0030071	regulation of mitotic metaphase/anaphase transition	0.221778	0.619267	1(0.06%)	19(0.01%)
GO:0001172	transcription, RNA-templated	0.221778	0.619267	1(0.06%)	19(0.01%)
GO:0030952	establishment or maintenance of cytoskeleton polarity	0.221778	0.619267	1(0.06%)	19(0.01%)
GO:0006882	cellular zinc ion homeostasis	0.221778	0.619267	1(0.06%)	19(0.01%)
GO:0036267	invasive filamentous growth	0.221778	0.619267	1(0.06%)	19(0.01%)
GO:0007091	metaphase/anaphase transition of mitotic cell cycle	0.221778	0.619267	1(0.06%)	19(0.01%)
GO:0044784	metaphase/anaphase transition of cell cycle	0.221778	0.619267	1(0.06%)	19(0.01%)
GO:1902099	regulation of metaphase/anaphase transition of cell cycle	0.221778	0.619267	1(0.06%)	19(0.01%)
GO:0030866	cortical actin cytoskeleton organization	0.221778	0.619267	1(0.06%)	19(0.01%)
GO:0009138	pyrimidine nucleoside diphosphate metabolic process	0.221778	0.619267	1(0.06%)	19(0.01%)
GO:0055069	zinc ion homeostasis	0.221778	0.619267	1(0.06%)	19(0.01%)
GO:0031554	regulation of DNA-templated transcription, termination	0.221778	0.619267	1(0.06%)	19(0.01%)
GO:0072511	divalent inorganic cation transport	0.221886	0.619267	12(0.69%)	615(0.46%)
GO:0016114	terpenoid biosynthetic process	0.22189	0.619267	7(0.40%)	338(0.25%)
GO:0043090	amino acid import	0.224108	0.620358	2(0.11%)	68(0.05%)
GO:0090351	seedling development	0.224108	0.620358	2(0.11%)	68(0.05%)
GO:0009657	plastid organization	0.224578	0.621096	4(0.23%)	601(0.45%)
GO:0006721	terpenoid metabolic process	0.225856	0.624064	7(0.40%)	342(0.26%)
GO:0035967	cellular response to topologically incorrect protein	0.229456	0.631469	3(0.17%)	126(0.09%)
GO:0051273	beta-glucan metabolic process	0.231526	0.631469	6(0.34%)	786(0.59%)
GO:0000056	ribosomal small subunit export from nucleus	0.231982	0.631469	1(0.06%)	20(0.01%)
GO:0048554	positive regulation of metalloenzyme activity	0.231982	0.631469	1(0.06%)	20(0.01%)
GO:0000291	nuclear-transcribed mRNA catabolic process, exonucleolytic	0.231982	0.631469	1(0.06%)	20(0.01%)
GO:0032102	negative regulation of response to external stimulus	0.231982	0.631469	1(0.06%)	20(0.01%)
GO:0048552	regulation of metalloenzyme activity	0.231982	0.631469	1(0.06%)	20(0.01%)
GO:0044255	cellular lipid metabolic process	0.232048	0.631469	52(2.97%)	3337(2.50%)
GO:0006656	phosphatidylcholine biosynthetic process	0.233772	0.632778	2(0.11%)	70(0.05%)
GO:0071826	ribonucleoprotein complex subunit organization	0.234688	0.634695	4(0.23%)	594(0.45%)
GO:0034470	ncRNA processing	0.23498	0.634924	22(1.26%)	1274(0.95%)
GO:0006082	organic acid metabolic process	0.236861	0.63775	95(5.43%)	6407(4.80%)
GO:0007015	actin filament organization	0.23792	0.640038	7(0.40%)	353(0.26%)
GO:0008299	isoprenoid biosynthetic process	0.238562	0.640211	18(1.03%)	1011(0.76%)
GO:0031505	fungal-type cell wall organization	0.238613	0.640211	2(0.11%)	71(0.05%)
GO:0043631	RNA polyadenylation	0.238613	0.640211	2(0.11%)	71(0.05%)
GO:0048878	chemical homeostasis	0.240304	0.640997	9(0.51%)	436(0.33%)
GO:0006525	arginine metabolic process	0.240492	0.640997	5(0.29%)	234(0.18%)
GO:0030466	chromatin silencing at silent mating-type cassette	0.242052	0.640997	1(0.06%)	21(0.02%)
GO:1901679	nucleotide transmembrane transport	0.242052	0.640997	1(0.06%)	21(0.02%)
GO:0034975	protein folding in endoplasmic reticulum	0.242052	0.640997	1(0.06%)	21(0.02%)
GO:0060964	regulation of gene silencing by miRNA	0.242052	0.640997	1(0.06%)	21(0.02%)
GO:0043605	cellular amide catabolic process	0.242052	0.640997	1(0.06%)	21(0.02%)
GO:0042398	cellular modified amino acid biosynthetic process	0.242328	0.641173	2(0.11%)	391(0.29%)
GO:0006354	DNA-templated transcription, elongation	0.243332	0.641387	3(0.17%)	130(0.10%)
GO:0006995	cellular response to nitrogen starvation	0.243459	0.641387	2(0.11%)	72(0.05%)
GO:0006535	cysteine biosynthetic process from serine	0.243459	0.641387	2(0.11%)	72(0.05%)
GO:0019953	sexual reproduction	0.245837	0.647097	9(0.51%)	438(0.33%)
GO:0009965	leaf morphogenesis	0.246823	0.648015	3(0.17%)	131(0.10%)
GO:0043562	cellular response to nitrogen levels	0.248308	0.648214	2(0.11%)	73(0.05%)
GO:0000375	RNA splicing, via transesterification reactions	0.249656	0.648214	3(0.17%)	487(0.37%)
GO:0005975	carbohydrate metabolic process	0.250672	0.648214	99(5.66%)	8478(6.35%)
GO:0000377	RNA splicing, via transesterification reactions with bulged adenosine as nucleophile	0.25133	0.648214	3(0.17%)	486(0.36%)
GO:0001510	RNA methylation	0.251431	0.648214	9(0.51%)	440(0.33%)
GO:0032005	signal transduction involved in conjugation with cellular fusion	0.25199	0.648214	1(0.06%)	22(0.02%)
GO:0071472	cellular response to salt stress	0.25199	0.648214	1(0.06%)	22(0.02%)
GO:0006432	phenylalanyl-tRNA aminoacylation	0.25199	0.648214	1(0.06%)	22(0.02%)
GO:0030702	chromatin silencing at centromere	0.25199	0.648214	1(0.06%)	22(0.02%)
GO:0009303	rRNA transcription	0.25199	0.648214	1(0.06%)	22(0.02%)
GO:0009133	nucleoside diphosphate biosynthetic process	0.25199	0.648214	1(0.06%)	22(0.02%)
GO:0060147	regulation of posttranscriptional gene silencing	0.25199	0.648214	1(0.06%)	22(0.02%)
GO:0060966	regulation of gene silencing by RNA	0.25199	0.648214	1(0.06%)	22(0.02%)
GO:0010821	regulation of mitochondrion organization	0.25199	0.648214	1(0.06%)	22(0.02%)
GO:0019318	hexose metabolic process	0.252877	0.649043	18(1.03%)	1833(1.37%)
GO:0022618	ribonucleoprotein complex assembly	0.253018	0.649043	4(0.23%)	582(0.44%)
GO:0019722	calcium-mediated signaling	0.253161	0.649043	2(0.11%)	74(0.06%)
GO:0065008	regulation of biological quality	0.253879	0.649662	43(2.46%)	2730(2.05%)
GO:0030036	actin cytoskeleton organization	0.25425	0.649662	9(0.51%)	441(0.33%)
GO:0007154	cell communication	0.254253	0.649662	114(6.52%)	9671(7.25%)
GO:0022622	root system development	0.257085	0.654164	9(0.51%)	442(0.33%)
GO:0042273	ribosomal large subunit biogenesis	0.25792	0.655643	5(0.29%)	244(0.18%)
GO:0031123	RNA 3'-end processing	0.260856	0.657221	3(0.17%)	135(0.10%)
GO:0009168	purine ribonucleoside monophosphate biosynthetic process	0.261393	0.657221	11(0.63%)	569(0.43%)
GO:0009127	purine nucleoside monophosphate biosynthetic process	0.261393	0.657221	11(0.63%)	569(0.43%)
GO:0000041	transition metal ion transport	0.261591	0.657221	5(0.29%)	246(0.18%)
GO:0051239	regulation of multicellular organismal process	0.261596	0.657221	3(0.17%)	480(0.36%)
GO:0000266	mitochondrial fission	0.261797	0.657221	1(0.06%)	23(0.02%)
GO:0042335	cuticle development	0.261797	0.657221	1(0.06%)	23(0.02%)
GO:0034629	cellular protein complex localization	0.261797	0.657221	1(0.06%)	23(0.02%)
GO:0044801	single-organism membrane fusion	0.262871	0.657221	2(0.11%)	76(0.06%)
GO:0044712	single-organism catabolic process	0.263079	0.657221	38(2.17%)	3504(2.63%)
GO:0034976	response to endoplasmic reticulum stress	0.263448	0.657221	5(0.29%)	247(0.19%)
GO:0007067	mitosis	0.263448	0.657221	5(0.29%)	247(0.19%)
GO:0044283	small molecule biosynthetic process	0.264821	0.660109	64(3.66%)	4225(3.17%)
GO:0043170	macromolecule metabolic process	0.26569	0.661195	539(30.82%)	42800(32.08%)
GO:0046165	alcohol biosynthetic process	0.266768	0.66334	12(0.69%)	635(0.48%)
GO:0016579	protein deubiquitination	0.267727	0.664021	2(0.11%)	77(0.06%)
GO:1901990	regulation of mitotic cell cycle phase transition	0.267727	0.664021	2(0.11%)	77(0.06%)
GO:0016573	histone acetylation	0.267911	0.664021	3(0.17%)	137(0.10%)
GO:0046938	phytochelatin biosynthetic process	0.271476	0.664658	1(0.06%)	24(0.02%)
GO:0050821	protein stabilization	0.271476	0.664658	1(0.06%)	24(0.02%)
GO:0030476	ascospore wall assembly	0.271476	0.664658	1(0.06%)	24(0.02%)
GO:0016560	protein import into peroxisome matrix, docking	0.271476	0.664658	1(0.06%)	24(0.02%)
GO:0046937	phytochelatin metabolic process	0.271476	0.664658	1(0.06%)	24(0.02%)
GO:0070591	ascospore wall biogenesis	0.271476	0.664658	1(0.06%)	24(0.02%)
GO:0071940	fungal-type cell wall assembly	0.271476	0.664658	1(0.06%)	24(0.02%)
GO:0015850	organic hydroxy compound transport	0.271476	0.664658	1(0.06%)	24(0.02%)
GO:0010506	regulation of autophagy	0.271476	0.664658	1(0.06%)	24(0.02%)
GO:0010410	hemicellulose metabolic process	0.272067	0.664658	1(0.06%)	252(0.19%)
GO:0007166	cell surface receptor signaling pathway	0.272166	0.664658	1(0.06%)	255(0.19%)
GO:0022604	regulation of cell morphogenesis	0.272583	0.664658	2(0.11%)	78(0.06%)
GO:0015994	chlorophyll metabolic process	0.272648	0.664658	1(0.06%)	259(0.19%)
GO:0009888	tissue development	0.272736	0.664658	14(0.80%)	767(0.57%)
GO:0001731	formation of translation preinitiation complex	0.273265	0.665416	1(0.06%)	262(0.20%)
GO:0044743	intracellular protein transmembrane import	0.274096	0.666672	1(0.06%)	265(0.20%)
GO:0030029	actin filament-based process	0.274397	0.666672	9(0.51%)	448(0.34%)
GO:0030259	lipid glycosylation	0.277437	0.666672	2(0.11%)	79(0.06%)
GO:0045860	positive regulation of protein kinase activity	0.277437	0.666672	2(0.11%)	79(0.06%)
GO:0051259	protein oligomerization	0.277437	0.666672	2(0.11%)	79(0.06%)
GO:0015980	energy derivation by oxidation of organic compounds	0.279181	0.666672	14(0.80%)	770(0.58%)
GO:0019252	starch biosynthetic process	0.279475	0.666672	1(0.06%)	277(0.21%)
GO:0051666	actin cortical patch localization	0.281029	0.666672	1(0.06%)	25(0.02%)
GO:0060003	copper ion export	0.281029	0.666672	1(0.06%)	25(0.02%)
GO:0042787	protein ubiquitination involved in ubiquitin-dependent protein catabolic process	0.281029	0.666672	1(0.06%)	25(0.02%)
GO:0047484	regulation of response to osmotic stress	0.281029	0.666672	1(0.06%)	25(0.02%)
GO:0046520	sphingoid biosynthetic process	0.281029	0.666672	1(0.06%)	25(0.02%)
GO:0046168	glycerol-3-phosphate catabolic process	0.281029	0.666672	1(0.06%)	25(0.02%)
GO:0006000	fructose metabolic process	0.281029	0.666672	1(0.06%)	25(0.02%)
GO:0031647	regulation of protein stability	0.281029	0.666672	1(0.06%)	25(0.02%)
GO:0031023	microtubule organizing center organization	0.281029	0.666672	1(0.06%)	25(0.02%)
GO:0032386	regulation of intracellular transport	0.281029	0.666672	1(0.06%)	25(0.02%)
GO:0051051	negative regulation of transport	0.281029	0.666672	1(0.06%)	25(0.02%)
GO:0006893	Golgi to plasma membrane transport	0.281029	0.666672	1(0.06%)	25(0.02%)
GO:0001934	positive regulation of protein phosphorylation	0.282289	0.666672	2(0.11%)	80(0.06%)
GO:1901987	regulation of cell cycle phase transition	0.282289	0.666672	2(0.11%)	80(0.06%)
GO:0010118	stomatal movement	0.282289	0.666672	2(0.11%)	80(0.06%)
GO:0033674	positive regulation of kinase activity	0.282289	0.666672	2(0.11%)	80(0.06%)
GO:0051347	positive regulation of transferase activity	0.282289	0.666672	2(0.11%)	80(0.06%)
GO:0055082	cellular chemical homeostasis	0.28717	0.67347	8(0.46%)	390(0.29%)
GO:0031408	oxylipin biosynthetic process	0.287913	0.67347	6(0.34%)	289(0.22%)
GO:0006732	coenzyme metabolic process	0.288423	0.67347	16(0.91%)	1628(1.22%)
GO:0031407	oxylipin metabolic process	0.289595	0.67347	6(0.34%)	291(0.22%)
GO:0051646	mitochondrion localization	0.290456	0.67347	1(0.06%)	26(0.02%)
GO:0006621	protein retention in ER lumen	0.290456	0.67347	1(0.06%)	26(0.02%)
GO:0009785	blue light signaling pathway	0.290456	0.67347	1(0.06%)	26(0.02%)
GO:0006370	7-methylguanosine mRNA capping	0.290456	0.67347	1(0.06%)	26(0.02%)
GO:0008612	peptidyl-lysine modification to hypusine	0.290456	0.67347	1(0.06%)	26(0.02%)
GO:0031503	protein complex localization	0.290456	0.67347	1(0.06%)	26(0.02%)
GO:0035437	maintenance of protein localization in endoplasmic reticulum	0.290456	0.67347	1(0.06%)	26(0.02%)
GO:0042244	spore wall assembly	0.290456	0.67347	1(0.06%)	26(0.02%)
GO:0070590	spore wall biogenesis	0.290456	0.67347	1(0.06%)	26(0.02%)
GO:0030522	intracellular receptor signaling pathway	0.290456	0.67347	1(0.06%)	26(0.02%)
GO:0071483	cellular response to blue light	0.290456	0.67347	1(0.06%)	26(0.02%)
GO:0046516	hypusine metabolic process	0.290456	0.67347	1(0.06%)	26(0.02%)
GO:0000154	rRNA modification	0.291983	0.675473	2(0.11%)	82(0.06%)
GO:2000026	regulation of multicellular organismal development	0.292909	0.676591	3(0.17%)	463(0.35%)
GO:0072488	ammonium transmembrane transport	0.293631	0.677007	4(0.23%)	172(0.13%)
GO:0006739	NADP metabolic process	0.293754	0.677007	4(0.23%)	558(0.42%)
GO:0051788	response to misfolded protein	0.296245	0.681158	4(0.23%)	174(0.13%)
GO:0015696	ammonium transport	0.296245	0.681158	4(0.23%)	174(0.13%)
GO:0009814	defense response, incompatible interaction	0.298077	0.681158	6(0.34%)	300(0.22%)
GO:0006720	isoprenoid metabolic process	0.299406	0.681158	18(1.03%)	1045(0.78%)
GO:0044703	multi-organism reproductive process	0.299507	0.681158	10(0.57%)	1098(0.82%)
GO:0032968	positive regulation of transcription elongation from RNA polymerase II promoter	0.299759	0.681158	1(0.06%)	27(0.02%)
GO:0010091	trichome branching	0.299759	0.681158	1(0.06%)	27(0.02%)
GO:0010954	positive regulation of protein processing	0.299759	0.681158	1(0.06%)	27(0.02%)
GO:0007231	osmosensory signaling pathway	0.299759	0.681158	1(0.06%)	27(0.02%)
GO:0007009	plasma membrane organization	0.299759	0.681158	1(0.06%)	27(0.02%)
GO:0000429	carbon catabolite regulation of transcription from RNA polymerase II promoter	0.299759	0.681158	1(0.06%)	27(0.02%)
GO:0006913	nucleocytoplasmic transport	0.29979	0.681158	5(0.29%)	648(0.49%)
GO:0051169	nuclear transport	0.29979	0.681158	5(0.29%)	648(0.49%)
GO:0044242	cellular lipid catabolic process	0.30368	0.687951	8(0.46%)	395(0.30%)
GO:0090304	nucleic acid metabolic process	0.305418	0.691375	191(10.92%)	15653(11.73%)
GO:0006207	'de novo' pyrimidine nucleobase biosynthetic process	0.306489	0.692197	2(0.11%)	85(0.06%)
GO:0006468	protein phosphorylation	0.306687	0.692197	110(6.29%)	9252(6.93%)
GO:0009059	macromolecule biosynthetic process	0.308685	0.693189	220(12.58%)	17920(13.43%)
GO:0016973	poly(A)+ mRNA export from nucleus	0.308941	0.693189	1(0.06%)	28(0.02%)
GO:0051050	positive regulation of transport	0.308941	0.693189	1(0.06%)	28(0.02%)
GO:0043269	regulation of ion transport	0.30938	0.693665	4(0.23%)	183(0.14%)
GO:0009062	fatty acid catabolic process	0.310326	0.694933	6(0.34%)	311(0.23%)
GO:0006814	sodium ion transport	0.311312	0.695954	2(0.11%)	86(0.06%)
GO:1901659	glycosyl compound biosynthetic process	0.31588	0.703195	8(0.46%)	910(0.68%)
GO:0035725	sodium ion transmembrane transport	0.318002	0.703195	1(0.06%)	29(0.02%)
GO:0010335	response to non-ionic osmotic stress	0.318002	0.703195	1(0.06%)	29(0.02%)
GO:0006982	response to lipid hydroperoxide	0.318002	0.703195	1(0.06%)	29(0.02%)
GO:0032786	positive regulation of DNA-templated transcription, elongation	0.318002	0.703195	1(0.06%)	29(0.02%)
GO:0000184	nuclear-transcribed mRNA catabolic process, nonsense-mediated decay	0.318002	0.703195	1(0.06%)	29(0.02%)
GO:0019860	uracil metabolic process	0.318002	0.703195	1(0.06%)	29(0.02%)
GO:0033194	response to hydroperoxide	0.318002	0.703195	1(0.06%)	29(0.02%)
GO:0007114	cell budding	0.318002	0.703195	1(0.06%)	29(0.02%)
GO:0009057	macromolecule catabolic process	0.318406	0.703579	45(2.57%)	2931(2.20%)
GO:0055080	cation homeostasis	0.32057	0.707337	8(0.46%)	400(0.30%)
GO:0042327	positive regulation of phosphorylation	0.325736	0.70811	2(0.11%)	89(0.07%)
GO:0006875	cellular metal ion homeostasis	0.326318	0.70811	4(0.23%)	193(0.14%)
GO:1902386	glycyrrhetinate biosynthetic process	0.326945	0.70811	1(0.06%)	30(0.02%)
GO:1902382	11-oxo-beta-amyrin catabolic process	0.326945	0.70811	1(0.06%)	30(0.02%)
GO:0044210	'de novo' CTP biosynthetic process	0.326945	0.70811	1(0.06%)	30(0.02%)
GO:0018065	protein-cofactor linkage	0.326945	0.70811	1(0.06%)	30(0.02%)
GO:0009395	phospholipid catabolic process	0.326945	0.70811	1(0.06%)	30(0.02%)
GO:0009221	pyrimidine deoxyribonucleotide biosynthetic process	0.326945	0.70811	1(0.06%)	30(0.02%)
GO:0009263	deoxyribonucleotide biosynthetic process	0.326945	0.70811	1(0.06%)	30(0.02%)
GO:0009265	2'-deoxyribonucleotide biosynthetic process	0.326945	0.70811	1(0.06%)	30(0.02%)
GO:0046385	deoxyribose phosphate biosynthetic process	0.326945	0.70811	1(0.06%)	30(0.02%)
GO:0046519	sphingoid metabolic process	0.326945	0.70811	1(0.06%)	30(0.02%)
GO:1902384	glycyrrhetinate metabolic process	0.326945	0.70811	1(0.06%)	30(0.02%)
GO:0016105	triterpenoid catabolic process	0.326945	0.70811	1(0.06%)	30(0.02%)
GO:0019741	pentacyclic triterpenoid catabolic process	0.326945	0.70811	1(0.06%)	30(0.02%)
GO:1902381	11-oxo-beta-amyrin metabolic process	0.326945	0.70811	1(0.06%)	30(0.02%)
GO:0060968	regulation of gene silencing	0.326945	0.70811	1(0.06%)	30(0.02%)
GO:0044802	single-organism membrane organization	0.327711	0.709266	9(0.51%)	991(0.74%)
GO:0007264	small GTPase mediated signal transduction	0.328785	0.711088	8(0.46%)	902(0.68%)
GO:0048518	positive regulation of biological process	0.329047	0.711151	13(0.74%)	1338(1.00%)
GO:0010467	gene expression	0.329667	0.711988	303(17.32%)	21930(16.44%)
GO:0035556	intracellular signal transduction	0.330065	0.712344	17(0.97%)	1679(1.26%)
GO:0019856	pyrimidine nucleobase biosynthetic process	0.330526	0.712836	2(0.11%)	90(0.07%)
GO:0009150	purine ribonucleotide metabolic process	0.33104	0.71344	20(1.14%)	1197(0.90%)
GO:0009892	negative regulation of metabolic process	0.332048	0.715108	16(0.91%)	927(0.69%)
GO:0010388	cullin deneddylation	0.335307	0.717061	2(0.11%)	91(0.07%)
GO:0006597	spermine biosynthetic process	0.33577	0.717061	1(0.06%)	31(0.02%)
GO:0006906	vesicle fusion	0.33577	0.717061	1(0.06%)	31(0.02%)
GO:0008215	spermine metabolic process	0.33577	0.717061	1(0.06%)	31(0.02%)
GO:0045990	carbon catabolite regulation of transcription	0.33577	0.717061	1(0.06%)	31(0.02%)
GO:0000398	mRNA splicing, via spliceosome	0.336524	0.718168	3(0.17%)	442(0.33%)
GO:0006606	protein import into nucleus	0.337657	0.71864	2(0.11%)	335(0.25%)
GO:1902593	single-organism nuclear import	0.337657	0.71864	2(0.11%)	335(0.25%)
GO:0051170	nuclear import	0.337726	0.71864	2(0.11%)	336(0.25%)
GO:0019751	polyol metabolic process	0.337921	0.71864	2(0.11%)	338(0.25%)
GO:0034504	protein localization to nucleus	0.338737	0.718886	2(0.11%)	343(0.26%)
GO:0032508	DNA duplex unwinding	0.33943	0.718886	4(0.23%)	200(0.15%)
GO:0032392	DNA geometric change	0.33943	0.718886	4(0.23%)	200(0.15%)
GO:0016226	iron-sulfur cluster assembly	0.339448	0.718886	2(0.11%)	346(0.26%)
GO:0031163	metallo-sulfur cluster assembly	0.339448	0.718886	2(0.11%)	346(0.26%)
GO:0006740	NADPH regeneration	0.340479	0.720072	4(0.23%)	534(0.40%)
GO:0010154	fruit development	0.340984	0.72064	3(0.17%)	440(0.33%)
GO:0044208	'de novo' AMP biosynthetic process	0.34448	0.721852	1(0.06%)	32(0.02%)
GO:0070613	regulation of protein processing	0.34448	0.721852	1(0.06%)	32(0.02%)
GO:0000338	protein deneddylation	0.344838	0.721852	2(0.11%)	93(0.07%)
GO:0044550	secondary metabolite biosynthetic process	0.344864	0.721852	2(0.11%)	360(0.27%)
GO:0048364	root development	0.345321	0.721939	9(0.51%)	471(0.35%)
GO:0030003	cellular cation homeostasis	0.348191	0.724775	7(0.40%)	366(0.27%)
GO:0006098	pentose-phosphate shunt	0.348898	0.724775	4(0.23%)	530(0.40%)
GO:0006865	amino acid transport	0.350725	0.724775	7(0.40%)	370(0.28%)
GO:0009152	purine ribonucleotide biosynthetic process	0.352267	0.724775	12(0.69%)	669(0.50%)
GO:0072657	protein localization to membrane	0.352378	0.724775	3(0.17%)	435(0.33%)
GO:0007064	mitotic sister chromatid cohesion	0.353076	0.724775	1(0.06%)	33(0.02%)
GO:0019253	reductive pentose-phosphate cycle	0.353076	0.724775	1(0.06%)	33(0.02%)
GO:0009052	pentose-phosphate shunt, non-oxidative branch	0.353076	0.724775	1(0.06%)	33(0.02%)
GO:0006003	fructose 2,6-bisphosphate metabolic process	0.353076	0.724775	1(0.06%)	33(0.02%)
GO:0072595	maintenance of protein localization in organelle	0.353076	0.724775	1(0.06%)	33(0.02%)
GO:0019685	photosynthesis, dark reaction	0.353076	0.724775	1(0.06%)	33(0.02%)
GO:0042182	ketone catabolic process	0.353076	0.724775	1(0.06%)	33(0.02%)
GO:0019954	asexual reproduction	0.353076	0.724775	1(0.06%)	33(0.02%)
GO:0044772	mitotic cell cycle phase transition	0.354324	0.724775	2(0.11%)	95(0.07%)
GO:0010562	positive regulation of phosphorus metabolic process	0.354324	0.724775	2(0.11%)	95(0.07%)
GO:0045937	positive regulation of phosphate metabolic process	0.354324	0.724775	2(0.11%)	95(0.07%)
GO:0006873	cellular ion homeostasis	0.354982	0.725635	7(0.40%)	376(0.28%)
GO:0044281	small molecule metabolic process	0.355238	0.725674	147(8.40%)	10390(7.79%)
GO:0034645	cellular macromolecule biosynthetic process	0.35636	0.727479	219(12.52%)	17736(13.29%)
GO:0006595	polyamine metabolic process	0.357567	0.729457	4(0.23%)	209(0.16%)
GO:0006725	cellular aromatic compound metabolic process	0.358628	0.730385	251(14.35%)	20228(15.16%)
GO:0000413	protein peptidyl-prolyl isomerization	0.358931	0.730385	7(0.40%)	381(0.29%)
GO:0072523	purine-containing compound catabolic process	0.358979	0.730385	8(0.46%)	411(0.31%)
GO:0009790	embryo development	0.36175	0.733581	3(0.17%)	431(0.32%)
GO:0090150	establishment of protein localization to membrane	0.364129	0.737916	3(0.17%)	430(0.32%)
GO:0050794	regulation of cellular process	0.365696	0.739377	215(12.29%)	17404(13.05%)
GO:0048316	seed development	0.366523	0.739377	3(0.17%)	429(0.32%)
GO:0009640	photomorphogenesis	0.368458	0.739377	2(0.11%)	98(0.07%)
GO:0044770	cell cycle phase transition	0.368458	0.739377	2(0.11%)	98(0.07%)
GO:0031401	positive regulation of protein modification process	0.368458	0.739377	2(0.11%)	98(0.07%)
GO:0001300	chronological cell aging	0.36993	0.739377	1(0.06%)	35(0.03%)
GO:0006021	inositol biosynthetic process	0.36993	0.739377	1(0.06%)	35(0.03%)
GO:0040034	regulation of development, heterochronic	0.36993	0.739377	1(0.06%)	35(0.03%)
GO:0015824	proline transport	0.36993	0.739377	1(0.06%)	35(0.03%)
GO:0009219	pyrimidine deoxyribonucleotide metabolic process	0.36993	0.739377	1(0.06%)	35(0.03%)
GO:0009394	2'-deoxyribonucleotide metabolic process	0.36993	0.739377	1(0.06%)	35(0.03%)
GO:0019692	deoxyribose phosphate metabolic process	0.36993	0.739377	1(0.06%)	35(0.03%)
GO:0032101	regulation of response to external stimulus	0.36993	0.739377	1(0.06%)	35(0.03%)
GO:0016071	mRNA metabolic process	0.370445	0.739438	10(0.57%)	1052(0.79%)
GO:0000096	sulfur amino acid metabolic process	0.371801	0.74166	11(0.63%)	610(0.46%)
GO:0051607	defense response to virus	0.373143	0.743367	2(0.11%)	99(0.07%)
GO:0009259	ribonucleotide metabolic process	0.374892	0.746364	25(1.43%)	1566(1.17%)
GO:0009719	response to endogenous stimulus	0.375694	0.746612	18(1.03%)	1083(0.81%)
GO:0043623	cellular protein complex assembly	0.376711	0.746612	19(1.09%)	1152(0.86%)
GO:0050801	ion homeostasis	0.376965	0.746612	8(0.46%)	416(0.31%)
GO:0009926	auxin polar transport	0.377813	0.746612	2(0.11%)	100(0.07%)
GO:0002098	tRNA wobble uridine modification	0.378192	0.746612	1(0.06%)	36(0.03%)
GO:0009616	virus induced gene silencing	0.378192	0.746612	1(0.06%)	36(0.03%)
GO:0006591	ornithine metabolic process	0.378192	0.746612	1(0.06%)	36(0.03%)
GO:0052018	modulation by symbiont of RNA levels in host	0.378192	0.746612	1(0.06%)	36(0.03%)
GO:0052249	modulation of RNA levels in other organism involved in symbiotic interaction	0.378192	0.746612	1(0.06%)	36(0.03%)
GO:0098586	cellular response to virus	0.378192	0.746612	1(0.06%)	36(0.03%)
GO:0006508	proteolysis	0.378937	0.747599	78(4.46%)	5364(4.02%)
GO:2000241	regulation of reproductive process	0.379471	0.747665	1(0.06%)	224(0.17%)
GO:0006446	regulation of translational initiation	0.379971	0.747665	1(0.06%)	227(0.17%)
GO:0009409	response to cold	0.379971	0.747665	1(0.06%)	227(0.17%)
GO:0007018	microtubule-based movement	0.380193	0.747665	1(0.06%)	228(0.17%)
GO:0035303	regulation of dephosphorylation	0.38072	0.748218	1(0.06%)	230(0.17%)
GO:0072521	purine-containing compound metabolic process	0.381832	0.749922	25(1.43%)	1570(1.18%)
GO:0009914	hormone transport	0.382469	0.750209	2(0.11%)	101(0.08%)
GO:0060918	auxin transport	0.382469	0.750209	2(0.11%)	101(0.08%)
GO:0006928	cellular component movement	0.383878	0.750587	1(0.06%)	238(0.18%)
GO:0022402	cell cycle process	0.384191	0.750587	18(1.03%)	1087(0.81%)
GO:0005984	disaccharide metabolic process	0.3849	0.750587	9(0.51%)	483(0.36%)
GO:0051641	cellular localization	0.386061	0.750587	62(3.54%)	4211(3.16%)
GO:0048015	phosphatidylinositol-mediated signaling	0.386346	0.750587	1(0.06%)	37(0.03%)
GO:0052546	cell wall pectin metabolic process	0.386346	0.750587	1(0.06%)	37(0.03%)
GO:0006422	aspartyl-tRNA aminoacylation	0.386346	0.750587	1(0.06%)	37(0.03%)
GO:0015804	neutral amino acid transport	0.386346	0.750587	1(0.06%)	37(0.03%)
GO:0006275	regulation of DNA replication	0.38711	0.751593	2(0.11%)	102(0.08%)
GO:0044723	single-organism carbohydrate metabolic process	0.389881	0.756492	48(2.74%)	4174(3.13%)
GO:0048646	anatomical structure formation involved in morphogenesis	0.393987	0.759391	5(0.29%)	253(0.19%)
GO:0044085	cellular component biogenesis	0.394085	0.759391	60(3.43%)	4074(3.05%)
GO:0042549	photosystem II stabilization	0.394393	0.759391	1(0.06%)	38(0.03%)
GO:0009816	defense response to bacterium, incompatible interaction	0.394393	0.759391	1(0.06%)	38(0.03%)
GO:0031670	cellular response to nutrient	0.394393	0.759391	1(0.06%)	38(0.03%)
GO:1902532	negative regulation of intracellular signal transduction	0.394393	0.759391	1(0.06%)	38(0.03%)
GO:0019693	ribose phosphate metabolic process	0.395891	0.759391	25(1.43%)	1578(1.18%)
GO:0046483	heterocycle metabolic process	0.396071	0.759391	249(14.24%)	19992(14.98%)
GO:0006897	endocytosis	0.396344	0.759391	2(0.11%)	104(0.08%)
GO:0043408	regulation of MAPK cascade	0.396344	0.759391	2(0.11%)	104(0.08%)
GO:0043173	nucleotide salvage	0.396344	0.759391	2(0.11%)	104(0.08%)
GO:0046470	phosphatidylcholine metabolic process	0.396344	0.759391	2(0.11%)	104(0.08%)
GO:0080090	regulation of primary metabolic process	0.397228	0.760607	96(5.49%)	7998(5.99%)
GO:0009886	post-embryonic morphogenesis	0.398456	0.76085	5(0.29%)	258(0.19%)
GO:0009746	response to hexose	0.401379	0.76085	5(0.29%)	261(0.20%)
GO:0034284	response to monosaccharide	0.401379	0.76085	5(0.29%)	261(0.20%)
GO:0006352	DNA-templated transcription, initiation	0.401379	0.76085	5(0.29%)	261(0.20%)
GO:0042144	vacuole fusion, non-autophagic	0.402334	0.76085	1(0.06%)	39(0.03%)
GO:0001302	replicative cell aging	0.402334	0.76085	1(0.06%)	39(0.03%)
GO:0048017	inositol lipid-mediated signaling	0.402334	0.76085	1(0.06%)	39(0.03%)
GO:0097576	vacuole fusion	0.402334	0.76085	1(0.06%)	39(0.03%)
GO:0002097	tRNA wobble base modification	0.402334	0.76085	1(0.06%)	39(0.03%)
GO:0010389	regulation of G2/M transition of mitotic cell cycle	0.402334	0.76085	1(0.06%)	39(0.03%)
GO:1902749	regulation of cell cycle G2/M phase transition	0.402334	0.76085	1(0.06%)	39(0.03%)
GO:0044238	primary metabolic process	0.404329	0.764149	708(40.48%)	55347(41.48%)
GO:0051093	negative regulation of developmental process	0.405514	0.764969	2(0.11%)	106(0.08%)
GO:0002252	immune effector process	0.405514	0.764969	2(0.11%)	106(0.08%)
GO:0042439	ethanolamine-containing compound metabolic process	0.405514	0.764969	2(0.11%)	106(0.08%)
GO:0016485	protein processing	0.406906	0.767122	79(4.52%)	5467(4.10%)
GO:0006163	purine nucleotide metabolic process	0.41275	0.774794	21(1.20%)	1308(0.98%)
GO:0019222	regulation of metabolic process	0.414168	0.776978	139(7.95%)	9887(7.41%)
GO:0030243	cellulose metabolic process	0.414442	0.777015	6(0.34%)	680(0.51%)
GO:0007584	response to nutrient	0.417906	0.778619	1(0.06%)	41(0.03%)
GO:0009756	carbohydrate mediated signaling	0.417906	0.778619	1(0.06%)	41(0.03%)
GO:0010182	sugar mediated signaling pathway	0.417906	0.778619	1(0.06%)	41(0.03%)
GO:0071322	cellular response to carbohydrate stimulus	0.417906	0.778619	1(0.06%)	41(0.03%)
GO:0016115	terpenoid catabolic process	0.417906	0.778619	1(0.06%)	41(0.03%)
GO:0006950	response to stress	0.4181	0.778619	88(5.03%)	6137(4.60%)
GO:0044262	cellular carbohydrate metabolic process	0.418814	0.779474	28(1.60%)	2523(1.89%)
GO:0051274	beta-glucan biosynthetic process	0.422296	0.78505	5(0.29%)	588(0.44%)
GO:0034614	cellular response to reactive oxygen species	0.422324	0.78505	5(0.29%)	279(0.21%)
GO:0043414	macromolecule methylation	0.425291	0.786721	14(0.80%)	831(0.62%)
GO:1901617	organic hydroxy compound biosynthetic process	0.425483	0.786721	16(0.91%)	968(0.73%)
GO:0006346	methylation-dependent chromatin silencing	0.42554	0.786721	1(0.06%)	42(0.03%)
GO:0008300	isoprenoid catabolic process	0.42554	0.786721	1(0.06%)	42(0.03%)
GO:0051094	positive regulation of developmental process	0.42554	0.786721	1(0.06%)	42(0.03%)
GO:0006461	protein complex assembly	0.427643	0.79013	26(1.49%)	1666(1.25%)
GO:0009658	chloroplast organization	0.431359	0.795014	3(0.17%)	404(0.30%)
GO:0006011	UDP-glucose metabolic process	0.433073	0.795014	1(0.06%)	43(0.03%)
GO:0090068	positive regulation of cell cycle process	0.433073	0.795014	1(0.06%)	43(0.03%)
GO:1901991	negative regulation of mitotic cell cycle phase transition	0.433073	0.795014	1(0.06%)	43(0.03%)
GO:0048608	reproductive structure development	0.433144	0.795014	10(0.57%)	1017(0.76%)
GO:0015977	carbon fixation	0.434566	0.796184	3(0.17%)	139(0.10%)
GO:0031323	regulation of cellular metabolic process	0.436992	0.800148	97(5.55%)	8023(6.01%)
GO:0006164	purine nucleotide biosynthetic process	0.438885	0.800445	12(0.69%)	700(0.52%)
GO:0019637	organophosphate metabolic process	0.439951	0.800445	53(3.03%)	4524(3.39%)
GO:0016559	peroxisome fission	0.440508	0.800445	1(0.06%)	44(0.03%)
GO:0009306	protein secretion	0.440508	0.800445	1(0.06%)	44(0.03%)
GO:0009773	photosynthetic electron transport in photosystem I	0.440508	0.800445	1(0.06%)	44(0.03%)
GO:0009272	fungal-type cell wall biogenesis	0.440508	0.800445	1(0.06%)	44(0.03%)
GO:1902578	single-organism localization	0.441557	0.801306	5(0.29%)	580(0.43%)
GO:1902580	single-organism cellular localization	0.441557	0.801306	5(0.29%)	580(0.43%)
GO:0019752	carboxylic acid metabolic process	0.444295	0.803648	89(5.09%)	6239(4.68%)
GO:0022603	regulation of anatomical structure morphogenesis	0.445367	0.803648	3(0.17%)	146(0.11%)
GO:0052837	thiazole biosynthetic process	0.447845	0.803648	1(0.06%)	45(0.03%)
GO:0000724	double-strand break repair via homologous recombination	0.447845	0.803648	1(0.06%)	45(0.03%)
GO:0018131	oxazole or thiazole biosynthetic process	0.447845	0.803648	1(0.06%)	45(0.03%)
GO:0046484	oxazole or thiazole metabolic process	0.447845	0.803648	1(0.06%)	45(0.03%)
GO:0052838	thiazole metabolic process	0.447845	0.803648	1(0.06%)	45(0.03%)
GO:0044003	modification by symbiont of host morphology or physiology	0.447845	0.803648	1(0.06%)	45(0.03%)
GO:0051321	meiotic cell cycle	0.449153	0.805503	2(0.11%)	302(0.23%)
GO:0051604	protein maturation	0.449405	0.805503	79(4.52%)	5511(4.13%)
GO:0010608	posttranscriptional regulation of gene expression	0.450799	0.807349	6(0.34%)	664(0.50%)
GO:0048229	gametophyte development	0.451176	0.807349	2(0.11%)	313(0.23%)
GO:0006576	cellular biogenic amine metabolic process	0.451756	0.807349	8(0.46%)	436(0.33%)
GO:0009698	phenylpropanoid metabolic process	0.452477	0.808165	2(0.11%)	317(0.24%)
GO:0044744	protein targeting to nucleus	0.454967	0.809983	2(0.11%)	323(0.24%)
GO:0000002	mitochondrial genome maintenance	0.455085	0.809983	1(0.06%)	46(0.03%)
GO:1901988	negative regulation of cell cycle phase transition	0.455085	0.809983	1(0.06%)	46(0.03%)
GO:0034641	cellular nitrogen compound metabolic process	0.45584	0.810854	253(14.47%)	20184(15.13%)
GO:0015671	oxygen transport	0.462231	0.818302	1(0.06%)	47(0.04%)
GO:0019287	isopentenyl diphosphate biosynthetic process, mevalonate pathway	0.462231	0.818302	1(0.06%)	47(0.04%)
GO:0000725	recombinational repair	0.462231	0.818302	1(0.06%)	47(0.04%)
GO:0015669	gas transport	0.462231	0.818302	1(0.06%)	47(0.04%)
GO:0070085	glycosylation	0.46233	0.818302	11(0.63%)	640(0.48%)
GO:0065004	protein-DNA complex assembly	0.462437	0.818302	6(0.34%)	336(0.25%)
GO:0072329	monocarboxylic acid catabolic process	0.462437	0.818302	6(0.34%)	336(0.25%)
GO:0072593	reactive oxygen species metabolic process	0.463823	0.819806	6(0.34%)	338(0.25%)
GO:0009266	response to temperature stimulus	0.468301	0.825334	8(0.46%)	829(0.62%)
GO:0009225	nucleotide-sugar metabolic process	0.46884	0.825637	3(0.17%)	159(0.12%)
GO:0035434	copper ion transmembrane transport	0.469284	0.825637	1(0.06%)	48(0.04%)
GO:0006643	membrane lipid metabolic process	0.469955	0.826342	6(0.34%)	346(0.26%)
GO:0048438	floral whorl development	0.471628	0.828331	6(0.34%)	348(0.26%)
GO:0043436	oxoacid metabolic process	0.472837	0.829977	90(5.15%)	6343(4.75%)
GO:0006790	sulfur compound metabolic process	0.473335	0.830234	14(0.80%)	1332(1.00%)
GO:0000086	G2/M transition of mitotic cell cycle	0.476244	0.830234	1(0.06%)	49(0.04%)
GO:0044839	cell cycle G2/M phase transition	0.476244	0.830234	1(0.06%)	49(0.04%)
GO:0006526	arginine biosynthetic process	0.476786	0.830706	3(0.17%)	163(0.12%)
GO:0051640	organelle localization	0.478851	0.833306	6(0.34%)	356(0.27%)
GO:1901607	alpha-amino acid biosynthetic process	0.481027	0.835063	25(1.43%)	1624(1.22%)
GO:0009889	regulation of biosynthetic process	0.482238	0.835063	87(4.97%)	7177(5.38%)
GO:0031399	regulation of protein modification process	0.482392	0.835063	4(0.23%)	476(0.36%)
GO:0006885	regulation of pH	0.483112	0.835063	1(0.06%)	50(0.04%)
GO:0030865	cortical cytoskeleton organization	0.483112	0.835063	1(0.06%)	50(0.04%)
GO:0065007	biological regulation	0.484306	0.836448	282(16.12%)	20671(15.49%)
GO:0006261	DNA-dependent DNA replication	0.485008	0.836448	3(0.17%)	167(0.13%)
GO:0006401	RNA catabolic process	0.485008	0.836448	3(0.17%)	167(0.13%)
GO:0071824	protein-DNA complex subunit organization	0.486863	0.83684	6(0.34%)	364(0.27%)
GO:0023052	signaling	0.488486	0.83684	108(6.17%)	8822(6.61%)
GO:0044700	single organism signaling	0.488486	0.83684	108(6.17%)	8822(6.61%)
GO:0006228	UTP biosynthetic process	0.489891	0.83684	1(0.06%)	51(0.04%)
GO:0006183	GTP biosynthetic process	0.489891	0.83684	1(0.06%)	51(0.04%)
GO:0015706	nitrate transport	0.489891	0.83684	1(0.06%)	51(0.04%)
GO:0006904	vesicle docking involved in exocytosis	0.489891	0.83684	1(0.06%)	51(0.04%)
GO:0009262	deoxyribonucleotide metabolic process	0.489891	0.83684	1(0.06%)	51(0.04%)
GO:0006892	post-Golgi vesicle-mediated transport	0.489891	0.83684	1(0.06%)	51(0.04%)
GO:0046051	UTP metabolic process	0.489891	0.83684	1(0.06%)	51(0.04%)
GO:0071229	cellular response to acid	0.490674	0.837709	3(0.17%)	384(0.29%)
GO:0006486	protein glycosylation	0.493663	0.840611	9(0.51%)	514(0.39%)
GO:0043413	macromolecule glycosylation	0.493663	0.840611	9(0.51%)	514(0.39%)
GO:0016075	rRNA catabolic process	0.496581	0.840611	1(0.06%)	52(0.04%)
GO:0006165	nucleoside diphosphate phosphorylation	0.496581	0.840611	1(0.06%)	52(0.04%)
GO:0000741	karyogamy	0.496581	0.840611	1(0.06%)	52(0.04%)
GO:0006636	unsaturated fatty acid biosynthetic process	0.496581	0.840611	1(0.06%)	52(0.04%)
GO:0009744	response to sucrose	0.497788	0.840611	3(0.17%)	173(0.13%)
GO:0006342	chromatin silencing	0.497788	0.840611	3(0.17%)	173(0.13%)
GO:0045814	negative regulation of gene expression, epigenetic	0.497788	0.840611	3(0.17%)	173(0.13%)
GO:0034285	response to disaccharide	0.497788	0.840611	3(0.17%)	173(0.13%)
GO:0071396	cellular response to lipid	0.497788	0.840611	3(0.17%)	173(0.13%)
GO:0046034	ATP metabolic process	0.497875	0.840611	6(0.34%)	374(0.28%)
GO:0010876	lipid localization	0.498432	0.841086	5(0.29%)	558(0.42%)
GO:0048522	positive regulation of cellular process	0.500868	0.844731	13(0.74%)	1234(0.92%)
GO:0043412	macromolecule modification	0.502308	0.844905	172(9.83%)	13806(10.35%)
GO:0006886	intracellular protein transport	0.502433	0.844905	27(1.54%)	2379(1.78%)
GO:0006102	isocitrate metabolic process	0.503183	0.844905	1(0.06%)	53(0.04%)
GO:0033559	unsaturated fatty acid metabolic process	0.503183	0.844905	1(0.06%)	53(0.04%)
GO:0008655	pyrimidine-containing compound salvage	0.503183	0.844905	1(0.06%)	53(0.04%)
GO:0001101	response to acid	0.504296	0.846308	7(0.40%)	728(0.55%)
GO:0007165	signal transduction	0.504905	0.846866	108(6.17%)	8801(6.60%)
GO:0006782	protoporphyrinogen IX biosynthetic process	0.509699	0.850704	1(0.06%)	54(0.04%)
GO:0032781	positive regulation of ATPase activity	0.509699	0.850704	1(0.06%)	54(0.04%)
GO:0006546	glycine catabolic process	0.509699	0.850704	1(0.06%)	54(0.04%)
GO:0046501	protoporphyrinogen IX metabolic process	0.509699	0.850704	1(0.06%)	54(0.04%)
GO:0070646	protein modification by small protein removal	0.51101	0.851668	3(0.17%)	179(0.13%)
GO:1902531	regulation of intracellular signal transduction	0.51325	0.851668	3(0.17%)	180(0.13%)
GO:0006914	autophagy	0.515499	0.851668	3(0.17%)	181(0.14%)
GO:0006360	transcription from RNA polymerase I promoter	0.516129	0.851668	1(0.06%)	55(0.04%)
GO:0009735	response to cytokinin	0.516129	0.851668	1(0.06%)	55(0.04%)
GO:0030148	sphingolipid biosynthetic process	0.516129	0.851668	1(0.06%)	55(0.04%)
GO:0010109	regulation of photosynthesis	0.516129	0.851668	1(0.06%)	55(0.04%)
GO:0042548	regulation of photosynthesis, light reaction	0.516129	0.851668	1(0.06%)	55(0.04%)
GO:0006213	pyrimidine nucleoside metabolic process	0.517757	0.853434	3(0.17%)	182(0.14%)
GO:0046131	pyrimidine ribonucleoside metabolic process	0.517757	0.853434	3(0.17%)	182(0.14%)
GO:0040029	regulation of gene expression, epigenetic	0.518234	0.85376	8(0.46%)	453(0.34%)
GO:0009070	serine family amino acid biosynthetic process	0.518798	0.854228	7(0.40%)	386(0.29%)
GO:0009067	aspartate family amino acid biosynthetic process	0.520583	0.85448	5(0.29%)	550(0.41%)
GO:0003006	developmental process involved in reproduction	0.521675	0.85448	14(0.80%)	1306(0.98%)
GO:0007031	peroxisome organization	0.522298	0.85448	3(0.17%)	184(0.14%)
GO:0005976	polysaccharide metabolic process	0.523247	0.85448	29(1.66%)	2526(1.89%)
GO:0007017	microtubule-based process	0.523444	0.85448	10(0.57%)	973(0.73%)
GO:0006139	nucleobase-containing compound metabolic process	0.524929	0.85448	233(13.32%)	18508(13.87%)
GO:0009161	ribonucleoside monophosphate metabolic process	0.52577	0.85448	12(0.69%)	729(0.55%)
GO:0006403	RNA localization	0.52641	0.85448	1(0.06%)	186(0.14%)
GO:0006089	lactate metabolic process	0.526446	0.85448	1(0.06%)	188(0.14%)
GO:0071900	regulation of protein serine/threonine kinase activity	0.526446	0.85448	1(0.06%)	188(0.14%)
GO:0006030	chitin metabolic process	0.526509	0.85448	1(0.06%)	189(0.14%)
GO:0045047	protein targeting to ER	0.526601	0.85448	1(0.06%)	190(0.14%)
GO:0072599	establishment of protein localization to endoplasmic reticulum	0.526601	0.85448	1(0.06%)	190(0.14%)
GO:0009553	embryo sac development	0.526601	0.85448	1(0.06%)	190(0.14%)
GO:0071555	cell wall organization	0.52701	0.85448	24(1.37%)	1576(1.18%)
GO:0032504	multicellular organism reproduction	0.528361	0.85448	1(0.06%)	198(0.15%)
GO:0048609	multicellular organismal reproductive process	0.528361	0.85448	1(0.06%)	198(0.15%)
GO:0051817	modification of morphology or physiology of other organism involved in symbiotic interaction	0.528737	0.85448	1(0.06%)	57(0.04%)
GO:0007049	cell cycle	0.529049	0.854531	24(1.37%)	1577(1.18%)
GO:1901071	glucosamine-containing compound metabolic process	0.529469	0.854758	1(0.06%)	201(0.15%)
GO:0031326	regulation of cellular biosynthetic process	0.529965	0.854804	87(4.97%)	7122(5.34%)
GO:1901360	organic cyclic compound metabolic process	0.53072	0.854971	263(15.04%)	20821(15.61%)
GO:0006022	aminoglycan metabolic process	0.531826	0.855421	1(0.06%)	206(0.15%)
GO:0046185	aldehyde catabolic process	0.533532	0.855421	1(0.06%)	209(0.16%)
GO:0009699	phenylpropanoid biosynthetic process	0.534786	0.855421	1(0.06%)	211(0.16%)
GO:0006537	glutamate biosynthetic process	0.534918	0.855421	1(0.06%)	58(0.04%)
GO:0034661	ncRNA catabolic process	0.534918	0.855421	1(0.06%)	58(0.04%)
GO:0035821	modification of morphology or physiology of other organism	0.534918	0.855421	1(0.06%)	58(0.04%)
GO:0051701	interaction with host	0.534918	0.855421	1(0.06%)	58(0.04%)
GO:0009071	serine family amino acid catabolic process	0.534918	0.855421	1(0.06%)	58(0.04%)
GO:0097305	response to alcohol	0.535447	0.855421	1(0.06%)	212(0.16%)
GO:0006096	glycolysis	0.535478	0.855421	8(0.46%)	800(0.60%)
GO:0042537	benzene-containing compound metabolic process	0.536836	0.856658	1(0.06%)	214(0.16%)
GO:0006040	amino sugar metabolic process	0.537563	0.856658	1(0.06%)	215(0.16%)
GO:0009101	glycoprotein biosynthetic process	0.537731	0.856658	9(0.51%)	526(0.39%)
GO:0051649	establishment of localization in cell	0.53938	0.856658	57(3.26%)	3979(2.98%)
GO:0018208	peptidyl-proline modification	0.540613	0.856658	7(0.40%)	391(0.29%)
GO:0009753	response to jasmonic acid	0.540681	0.856658	1(0.06%)	219(0.16%)
GO:0006722	triterpenoid metabolic process	0.541018	0.856658	1(0.06%)	59(0.04%)
GO:0016104	triterpenoid biosynthetic process	0.541018	0.856658	1(0.06%)	59(0.04%)
GO:0019742	pentacyclic triterpenoid metabolic process	0.541018	0.856658	1(0.06%)	59(0.04%)
GO:0019745	pentacyclic triterpenoid biosynthetic process	0.541018	0.856658	1(0.06%)	59(0.04%)
GO:0044106	cellular amine metabolic process	0.542184	0.85806	8(0.46%)	459(0.34%)
GO:0055065	metal ion homeostasis	0.545031	0.860394	4(0.23%)	224(0.17%)
GO:0048193	Golgi vesicle transport	0.545718	0.860394	11(0.63%)	666(0.50%)
GO:0006071	glycerol metabolic process	0.547037	0.860394	1(0.06%)	60(0.04%)
GO:0043467	regulation of generation of precursor metabolites and energy	0.547037	0.860394	1(0.06%)	60(0.04%)
GO:0006650	glycerophospholipid metabolic process	0.550258	0.863707	8(0.46%)	794(0.60%)
GO:0010564	regulation of cell cycle process	0.550864	0.863707	4(0.23%)	230(0.17%)
GO:0033865	nucleoside bisphosphate metabolic process	0.550864	0.863707	4(0.23%)	230(0.17%)
GO:0033875	ribonucleoside bisphosphate metabolic process	0.550864	0.863707	4(0.23%)	230(0.17%)
GO:0034032	purine nucleoside bisphosphate metabolic process	0.550864	0.863707	4(0.23%)	230(0.17%)
GO:0019673	GDP-mannose metabolic process	0.552978	0.863707	1(0.06%)	61(0.05%)
GO:0032507	maintenance of protein location in cell	0.552978	0.863707	1(0.06%)	61(0.05%)
GO:0072350	tricarboxylic acid metabolic process	0.552978	0.863707	1(0.06%)	61(0.05%)
GO:0034599	cellular response to oxidative stress	0.553774	0.864317	7(0.40%)	394(0.30%)
GO:0009750	response to fructose	0.555095	0.865053	4(0.23%)	234(0.18%)
GO:0016051	carbohydrate biosynthetic process	0.555496	0.865238	20(1.14%)	1778(1.33%)
GO:0043666	regulation of phosphoprotein phosphatase activity	0.558841	0.866241	1(0.06%)	62(0.05%)
GO:0042732	D-xylose metabolic process	0.558841	0.866241	1(0.06%)	62(0.05%)
GO:0000186	activation of MAPKK activity	0.558841	0.866241	1(0.06%)	62(0.05%)
GO:0016482	cytoplasmic transport	0.558975	0.866241	20(1.14%)	1776(1.33%)
GO:0034637	cellular carbohydrate biosynthetic process	0.56118	0.866406	14(0.80%)	1286(0.96%)
GO:0009240	isopentenyl diphosphate biosynthetic process	0.562297	0.866406	8(0.46%)	464(0.35%)
GO:0046490	isopentenyl diphosphate metabolic process	0.562297	0.866406	8(0.46%)	464(0.35%)
GO:1902600	hydrogen ion transmembrane transport	0.562808	0.866406	8(0.46%)	789(0.59%)
[truncated: 1,061 more rows]
