# Supplementary material for: Transcriptomic and physiological analyses of Medicago sativa L. roots in response to lead stress
Source: PLoS One. 2017 Apr 7;12(4):e0175307. doi: 10.1371/journal.pone.0175307 (PMC5384761; doi:10.1371/journal.pone.0175307)
Supplement: S4 Table — (XLSX) [file pone.0175307.s007.xlsx]

## Sheet: sheet1
Table S4 KEGG enrichment of DEGs
Pathway	DEGs genes with pathway annotion(792)	All genes with pathway annotation(66144)	Pvalue	Qvalue	Pathway ID
PPAR signaling pathway	28(3.54%)	1028(1.55%)	1.1324e-05	0.00279703	ko03320
Meiosis - yeast	21(2.65%)	786(1.19%)	0.000254079	0.0313787	ko04113
Pentose and glucuronate interconversions	27(3.41%)	1191(1.80%)	0.00100073	0.0734235	ko00040
Caffeine metabolism	5(0.63%)	66(0.10%)	0.00118904	0.0734235	ko00232
Glycolysis / Gluconeogenesis	32(4.04%)	1594(2.41%)	0.00380755	0.188093	ko00010
Citrate cycle (TCA cycle)	20(2.53%)	934(1.41%)	0.0117456	0.422507	ko00020
Anthocyanin biosynthesis	1(0.13%)	1(0.00%)	0.0119739	0.422507	ko00942
Cyanoamino acid metabolism	4(0.51%)	1029(1.56%)	0.0238679	0.73692	ko00460
Photosynthesis - antenna proteins	10(1.26%)	381(0.58%)	0.0276379	0.758507	ko00196
Plant hormone signal transduction	14(1.77%)	2018(3.05%)	0.044581	0.98212	ko04075
Drug metabolism - cytochrome P450	19(2.40%)	991(1.50%)	0.0509232	0.98212	ko00982
Phosphatidylinositol signaling system	2(0.25%)	657(0.99%)	0.0530336	0.98212	ko04070
Cutin, suberine and wax biosynthesis	6(0.76%)	224(0.34%)	0.0538947	0.98212	ko00073
Metabolism of xenobiotics by cytochrome P450	18(2.27%)	935(1.41%)	0.0562486	0.98212	ko00980
Amyotrophic lateral sclerosis (ALS)	8(1.01%)	315(0.48%)	0.0596429	0.98212	ko05014
Dilated cardiomyopathy	2(0.25%)	38(0.06%)	0.0758769	1	ko05414
Arrhythmogenic right ventricular cardiomyopathy (ARVC)	2(0.25%)	38(0.06%)	0.0758769	1	ko05412
Leukocyte transendothelial migration	4(0.51%)	140(0.21%)	0.0883011	1	ko04670
RNA transport	20(2.53%)	2458(3.72%)	0.0914138	1	ko03013
Amphetamine addiction	7(0.88%)	294(0.44%)	0.0940074	1	ko05031
Phenylalanine, tyrosine and tryptophan biosynthesis	11(1.39%)	531(0.80%)	0.097076	1	ko00400
Novobiocin biosynthesis	2(0.25%)	45(0.07%)	0.101265	1	ko00401
Propanoate metabolism	11(1.39%)	542(0.82%)	0.111794	1	ko00640
Linoleic acid metabolism	9(1.14%)	421(0.64%)	0.119977	1	ko00591
Base excision repair	1(0.13%)	358(0.54%)	0.139357	1	ko03410
Plant-pathogen interaction	31(3.91%)	3358(5.08%)	0.156164	1	ko04626
Natural killer cell mediated cytotoxicity	8(1.01%)	400(0.60%)	0.157213	1	ko04650
Zeatin biosynthesis	4(0.51%)	175(0.26%)	0.159231	1	ko00908
Pyruvate metabolism	20(2.53%)	1195(1.81%)	0.163531	1	ko00620
VEGF signaling pathway	8(1.01%)	414(0.63%)	0.167654	1	ko04370
Axon guidance	9(1.14%)	447(0.68%)	0.169618	1	ko04360
Toxoplasmosis	37(4.67%)	3864(5.84%)	0.181451	1	ko05145
alpha-Linolenic acid metabolism	3(0.38%)	584(0.88%)	0.181974	1	ko00592
Chronic myeloid leukemia	1(0.13%)	327(0.49%)	0.19633	1	ko05220
Prostate cancer	3(0.38%)	569(0.86%)	0.199667	1	ko05215
Tropane, piperidine and pyridine alkaloid biosynthesis	7(0.88%)	346(0.52%)	0.204172	1	ko00960
Pyrimidine metabolism	10(1.26%)	1281(1.94%)	0.209436	1	ko00240
Monoterpenoid biosynthesis	5(0.63%)	237(0.36%)	0.214078	1	ko00902
Biosynthesis of unsaturated fatty acids	3(0.38%)	551(0.83%)	0.223098	1	ko01040
Melanogenesis	2(0.25%)	440(0.67%)	0.223416	1	ko04916
Chagas disease	24(3.03%)	2596(3.92%)	0.22547	1	ko05142
Photosynthesis	2(0.25%)	437(0.66%)	0.2279	1	ko00195
Bacterial secretion system	3(0.38%)	139(0.21%)	0.23277	1	ko03070
Inositol phosphate metabolism	4(0.51%)	650(0.98%)	0.23414	1	ko00562
RNA polymerase	2(0.25%)	427(0.65%)	0.2435	1	ko03020
ABC transporters	4(0.51%)	642(0.97%)	0.245175	1	ko02010
Influenza A	34(4.29%)	3486(5.27%)	0.246671	1	ko05164
Hypertrophic cardiomyopathy (HCM)	5(0.63%)	262(0.40%)	0.24939	1	ko05410
Lysine biosynthesis	5(0.63%)	271(0.41%)	0.264283	1	ko00300
Adipocytokine signaling pathway	9(1.14%)	487(0.74%)	0.264446	1	ko04920
Neuroactive ligand-receptor interaction	1(0.13%)	26(0.04%)	0.26894	1	ko04080
Peroxisome	17(2.15%)	1058(1.60%)	0.274923	1	ko04146
Endocrine and other factor-regulated calcium reabsorption	1(0.13%)	294(0.44%)	0.275047	1	ko04961
Measles	37(4.67%)	3708(5.61%)	0.283658	1	ko05162
SNARE interactions in vesicular transport	9(1.14%)	495(0.75%)	0.285871	1	ko04130
Tuberculosis	32(4.04%)	3244(4.90%)	0.293718	1	ko05152
Mineral absorption	4(0.51%)	191(0.29%)	0.296773	1	ko04978
Endocytosis	21(2.65%)	2227(3.37%)	0.30593	1	ko04144
Valine, leucine and isoleucine degradation	13(1.64%)	788(1.19%)	0.31262	1	ko00280
Purine metabolism	16(2.02%)	1756(2.65%)	0.314184	1	ko00230
Bacterial invasion of epithelial cells	6(0.76%)	346(0.52%)	0.316258	1	ko05100
Amino sugar and nucleotide sugar metabolism	13(1.64%)	1472(2.23%)	0.317408	1	ko00520
Fanconi anemia pathway	9(1.14%)	1088(1.64%)	0.321476	1	ko03460
Toll-like receptor signaling pathway	25(3.16%)	2573(3.89%)	0.326348	1	ko04620
Leishmaniasis	23(2.90%)	2390(3.61%)	0.326944	1	ko05140
Pertussis	25(3.16%)	2572(3.89%)	0.32735	1	ko05133
Proximal tubule bicarbonate reclamation	2(0.25%)	99(0.15%)	0.332544	1	ko04964
Viral myocarditis	4(0.51%)	216(0.33%)	0.334148	1	ko05416
Hepatitis C	3(0.38%)	481(0.73%)	0.341793	1	ko05160
Glycerophospholipid metabolism	15(1.89%)	948(1.43%)	0.343617	1	ko00564
Aminoacyl-tRNA biosynthesis	13(1.64%)	806(1.22%)	0.353245	1	ko00970
Lysosome	6(0.76%)	772(1.17%)	0.361103	1	ko04142
Herpes simplex infection	7(0.88%)	867(1.31%)	0.365133	1	ko05168
Neurotrophin signaling pathway	30(3.79%)	2983(4.51%)	0.368716	1	ko04722
Non-small cell lung cancer	1(0.13%)	244(0.37%)	0.379137	1	ko05223
Cytosolic DNA-sensing pathway	1(0.13%)	255(0.39%)	0.381455	1	ko04623
B cell receptor signaling pathway	8(1.01%)	457(0.69%)	0.381472	1	ko04662
Notch signaling pathway	1(0.13%)	258(0.39%)	0.382555	1	ko04330
Two-component system	1(0.13%)	264(0.40%)	0.385325	1	ko02020
Glycerolipid metabolism	11(1.39%)	674(1.02%)	0.387134	1	ko00561
Pathways in cancer	9(1.14%)	1044(1.58%)	0.389428	1	ko05200
Phenylpropanoid biosynthesis	24(3.03%)	2422(3.66%)	0.391648	1	ko00940
Endometrial cancer	1(0.13%)	275(0.42%)	0.392256	1	ko05213
Diterpenoid biosynthesis	2(0.25%)	117(0.18%)	0.409445	1	ko00904
Fatty acid metabolism	12(1.52%)	756(1.14%)	0.410399	1	ko00071
Pancreatic secretion	5(0.63%)	310(0.47%)	0.427671	1	ko04972
Reductive carboxylate cycle (CO2 fixation)	9(1.14%)	543(0.82%)	0.428574	1	ko00720
beta-Alanine metabolism	11(1.39%)	697(1.05%)	0.450746	1	ko00410
ErbB signaling pathway	2(0.25%)	344(0.52%)	0.451164	1	ko04012
Ubiquinone and other terpenoid-quinone biosynthesis	2(0.25%)	344(0.52%)	0.451164	1	ko00130
Starch and sucrose metabolism	29(3.66%)	2814(4.25%)	0.457516	1	ko00500
MAPK signaling pathway - yeast	1(0.13%)	51(0.08%)	0.459136	1	ko04011
Biosynthesis of ansamycins	1(0.13%)	51(0.08%)	0.459136	1	ko01051
T cell receptor signaling pathway	6(0.76%)	366(0.55%)	0.460934	1	ko04660
Phototransduction - fly	3(0.38%)	176(0.27%)	0.472252	1	ko04745
Insulin signaling pathway	11(1.39%)	1181(1.79%)	0.475857	1	ko04910
Spliceosome	33(4.17%)	3152(4.77%)	0.476604	1	ko03040
Nucleotide excision repair	11(1.39%)	1178(1.78%)	0.481331	1	ko03420
Alzheimer's disease	20(2.53%)	1393(2.11%)	0.482561	1	ko05010
Glioma	3(0.38%)	416(0.63%)	0.498804	1	ko05214
Taurine and hypotaurine metabolism	3(0.38%)	196(0.30%)	0.511026	1	ko00430
Glutamatergic synapse	10(1.26%)	645(0.98%)	0.518024	1	ko04724
Bladder cancer	1(0.13%)	206(0.31%)	0.526336	1	ko05219
Dorso-ventral axis formation	1(0.13%)	207(0.31%)	0.526395	1	ko04320
Steroid biosynthesis	1(0.13%)	207(0.31%)	0.526395	1	ko00100
Amoebiasis	1(0.13%)	215(0.33%)	0.527732	1	ko05146
Melanoma	1(0.13%)	215(0.33%)	0.527732	1	ko05218
Serotonergic synapse	1(0.13%)	216(0.33%)	0.528004	1	ko04726
Circadian rhythm - mammal	1(0.13%)	220(0.33%)	0.529313	1	ko04710
Cholinergic synapse	1(0.13%)	223(0.34%)	0.530522	1	ko04725
RNA degradation	10(1.26%)	1056(1.60%)	0.540801	1	ko03018
Dopaminergic synapse	4(0.51%)	499(0.75%)	0.542286	1	ko04728
Protein digestion and absorption	4(0.51%)	243(0.37%)	0.543048	1	ko04974
Tetracycline biosynthesis	1(0.13%)	65(0.10%)	0.543141	1	ko00253
Ether lipid metabolism	4(0.51%)	245(0.37%)	0.544686	1	ko00565
Homologous recombination	10(1.26%)	1053(1.59%)	0.547041	1	ko03440
Ubiquitin mediated proteolysis	17(2.15%)	1676(2.53%)	0.559082	1	ko04120
C5-Branched dibasic acid metabolism	1(0.13%)	68(0.10%)	0.559372	1	ko00660
Protein processing in endoplasmic reticulum	35(4.42%)	3255(4.92%)	0.565772	1	ko04141
Pathogenic Escherichia coli infection	9(1.14%)	588(0.89%)	0.578354	1	ko05130
Porphyrin and chlorophyll metabolism	4(0.51%)	485(0.73%)	0.583839	1	ko00860
Oocyte meiosis	18(2.27%)	1286(1.94%)	0.586362	1	ko04114
Long-term depression	2(0.25%)	289(0.44%)	0.592237	1	ko04730
NOD-like receptor signaling pathway	2(0.25%)	292(0.44%)	0.592315	1	ko04621
Nicotine addiction	1(0.13%)	75(0.11%)	0.595041	1	ko05033
MAPK signaling pathway	23(2.90%)	1684(2.55%)	0.596008	1	ko04010
Sulfur relay system	1(0.13%)	76(0.11%)	0.599895	1	ko04122
One carbon pool by folate	2(0.25%)	325(0.49%)	0.601747	1	ko00670
O-Mannosyl glycan biosynthesis	1(0.13%)	79(0.12%)	0.614113	1	ko00514
Adherens junction	5(0.63%)	349(0.53%)	0.616886	1	ko04520
Non-homologous end-joining	1(0.13%)	80(0.12%)	0.618739	1	ko03450
DNA replication	10(1.26%)	1019(1.54%)	0.621421	1	ko03030
TGF-beta signaling pathway	4(0.51%)	473(0.72%)	0.621532	1	ko04350
Alanine, aspartate and glutamate metabolism	13(1.64%)	910(1.38%)	0.622588	1	ko00250
Vibrio cholerae infection	9(1.14%)	601(0.91%)	0.623315	1	ko05110
Calcium signaling pathway	9(1.14%)	602(0.91%)	0.626793	1	ko04020
Sphingolipid metabolism	5(0.63%)	366(0.55%)	0.630817	1	ko00600
Regulation of autophagy	4(0.51%)	470(0.71%)	0.63126	1	ko04140
Chemokine signaling pathway	3(0.38%)	384(0.58%)	0.636969	1	ko04062
Vascular smooth muscle contraction	3(0.38%)	386(0.58%)	0.637228	1	ko04270
Systemic lupus erythematosus	16(2.02%)	1152(1.74%)	0.641058	1	ko05322
Long-term potentiation	8(1.01%)	534(0.81%)	0.658635	1	ko04720
Antigen processing and presentation	17(2.15%)	1618(2.45%)	0.664575	1	ko04612
Fructose and mannose metabolism	11(1.39%)	772(1.17%)	0.675869	1	ko00051
Mismatch repair	10(1.26%)	992(1.50%)	0.685241	1	ko03430
Ribosome	62(7.83%)	4896(7.40%)	0.694547	1	ko03010
Fc gamma R-mediated phagocytosis	7(0.88%)	720(1.09%)	0.699299	1	ko04666
Parkinson's disease	16(2.02%)	1177(1.78%)	0.703658	1	ko05012
Glutathione metabolism	21(2.65%)	1577(2.38%)	0.704722	1	ko00480
Progesterone-mediated oocyte maturation	6(0.76%)	622(0.94%)	0.725563	1	ko04914
GABAergic synapse	6(0.76%)	622(0.94%)	0.725563	1	ko04727
Salivary secretion	1(0.13%)	170(0.26%)	0.727467	1	ko04970
MAPK signaling pathway - fly	1(0.13%)	191(0.29%)	0.732708	1	ko04013
Pentose phosphate pathway	8(1.01%)	796(1.20%)	0.735305	1	ko00030
Thyroid cancer	1(0.13%)	202(0.31%)	0.738077	1	ko05216
Ribosome biogenesis in eukaryotes	10(1.26%)	970(1.47%)	0.740279	1	ko03008
Carbon fixation in photosynthetic organisms	14(1.77%)	1035(1.56%)	0.749824	1	ko00710
Isoquinoline alkaloid biosynthesis	3(0.38%)	222(0.34%)	0.751304	1	ko00950
GnRH signaling pathway	4(0.51%)	433(0.65%)	0.761501	1	ko04912
Fatty acid biosynthesis	2(0.25%)	273(0.41%)	0.776882	1	ko00061
Acute myeloid leukemia	2(0.25%)	275(0.42%)	0.777355	1	ko05221
Arginine and proline metabolism	17(2.15%)	1287(1.95%)	0.777942	1	ko00330
Synaptic vesicle cycle	11(1.39%)	805(1.22%)	0.778923	1	ko04721
Collecting duct acid secretion	4(0.51%)	299(0.45%)	0.785522	1	ko04966
Histidine metabolism	4(0.51%)	306(0.46%)	0.788659	1	ko00340
Tryptophan metabolism	5(0.63%)	514(0.78%)	0.789868	1	ko00380
Oxidative phosphorylation	19(2.40%)	1455(2.20%)	0.792754	1	ko00190
mRNA surveillance pathway	14(1.77%)	1051(1.59%)	0.793548	1	ko03015
Nitrogen metabolism	7(0.88%)	688(1.04%)	0.79483	1	ko00910
Osteoclast differentiation	4(0.51%)	328(0.50%)	0.800235	1	ko04380
Apoptosis	27(3.41%)	2407(3.64%)	0.800884	1	ko04210
Selenoamino acid metabolism	3(0.38%)	343(0.52%)	0.803268	1	ko00450
Sulfur metabolism	3(0.38%)	361(0.55%)	0.805502	1	ko00920
Butanoate metabolism	3(0.38%)	362(0.55%)	0.805685	1	ko00650
Renal cell carcinoma	5(0.63%)	394(0.60%)	0.814338	1	ko05211
Gap junction	6(0.76%)	590(0.89%)	0.830033	1	ko04540
Shigellosis	6(0.76%)	421(0.64%)	0.836536	1	ko05131
HTLV-I infection	11(1.39%)	1017(1.54%)	0.843969	1	ko05166
Wnt signaling pathway	10(1.26%)	923(1.40%)	0.866434	1	ko04310
Epithelial cell signaling in Helicobacter pylori infection	6(0.76%)	429(0.65%)	0.871505	1	ko05120
Legionellosis	24(3.03%)	2105(3.18%)	0.885833	1	ko05134
N-Glycan biosynthesis	5(0.63%)	488(0.74%)	0.885985	1	ko00510
Bile secretion	8(1.01%)	744(1.12%)	0.889851	1	ko04976
Salmonella infection	6(0.76%)	437(0.66%)	0.906067	1	ko05132
Cell cycle	15(1.89%)	1333(2.02%)	0.906607	1	ko04110
Phenylalanine metabolism	19(2.40%)	1506(2.28%)	0.910822	1	ko00360
Galactose metabolism	7(0.88%)	652(0.99%)	0.911557	1	ko00052
Phagosome	14(1.77%)	1241(1.88%)	0.924524	1	ko04145
Terpenoid backbone biosynthesis	6(0.76%)	562(0.85%)	0.928832	1	ko00900
Ascorbate and aldarate metabolism	7(0.88%)	642(0.97%)	0.945572	1	ko00053
Methane metabolism	20(2.53%)	1732(2.62%)	0.957375	1	ko00680
Huntington's disease	20(2.53%)	1726(2.61%)	0.970144	1	ko05016
Glycine, serine and threonine metabolism	10(1.26%)	885(1.34%)	0.975953	1	ko00260
Cysteine and methionine metabolism	13(1.64%)	1039(1.57%)	0.986434	1	ko00270
Protein export	6(0.76%)	503(0.76%)	1	1	ko03060
Proteasome	10(1.26%)	810(1.22%)	1	1	ko03050
Regulation of actin cytoskeleton	9(1.14%)	727(1.10%)	1	1	ko04810
Cell cycle - yeast	11(1.39%)	907(1.37%)	1	1	ko04111
Focal adhesion	6(0.76%)	462(0.70%)	1	1	ko04510
mTOR signaling pathway	7(0.88%)	613(0.93%)	1	1	ko04150
Transcriptional misregulation in cancer	10(1.26%)	796(1.20%)	1	1	ko05202
Lysine degradation	6(0.76%)	473(0.72%)	1	1	ko00310
Glyoxylate and dicarboxylate metabolism	10(1.26%)	829(1.25%)	1	1	ko00630
Flavonoid biosynthesis	8(1.01%)	650(0.98%)	1	1	ko00941
Tyrosine metabolism	5(0.63%)	444(0.67%)	1	1	ko00350
Gastric acid secretion	1(0.13%)	149(0.23%)	1	1	ko04971
Vasopressin-regulated water reabsorption	2(0.25%)	243(0.37%)	1	1	ko04962
Synthesis and degradation of ketone bodies	1(0.13%)	114(0.17%)	1	1	ko00072
Isoflavonoid biosynthesis	2(0.25%)	175(0.26%)	1	1	ko00943
Thiamine metabolism	1(0.13%)	102(0.15%)	1	1	ko00730
Circadian rhythm - plant	4(0.51%)	378(0.57%)	1	1	ko04712
Vitamin B6 metabolism	2(0.25%)	190(0.29%)	1	1	ko00750
Rheumatoid arthritis	4(0.51%)	388(0.59%)	1	1	ko05323
Drug metabolism - other enzymes	3(0.38%)	294(0.44%)	1	1	ko00983
Glycosaminoglycan degradation	2(0.25%)	205(0.31%)	1	1	ko00531
Valine, leucine and isoleucine biosynthesis	2(0.25%)	249(0.38%)	1	1	ko00290
Riboflavin metabolism	2(0.25%)	183(0.28%)	1	1	ko00740
Fat digestion and absorption	1(0.13%)	91(0.14%)	1	1	ko04975
Streptomycin biosynthesis	1(0.13%)	107(0.16%)	1	1	ko00521
Basal transcription factors	4(0.51%)	406(0.61%)	1	1	ko03022
Tight junction	3(0.38%)	296(0.45%)	1	1	ko04530
Pantothenate and CoA biosynthesis	3(0.38%)	297(0.45%)	1	1	ko00770
Small cell lung cancer	2(0.25%)	188(0.28%)	1	1	ko05222
Aldosterone-regulated sodium reabsorption	1(0.13%)	133(0.20%)	1	1	ko04960
Retrograde endocannabinoid signaling	2(0.25%)	216(0.33%)	1	1	ko04723
p53 signaling pathway	4(0.51%)	380(0.57%)	1	1	ko04115
High-mannose type N-glycan biosynthesis	4(0.51%)	335(0.51%)	1	1	ko00513
Other glycan degradation	2(0.25%)	202(0.31%)	1	1	ko00511
Arachidonic acid metabolism	1(0.13%)	107(0.16%)	1	1	ko00590
Morphine addiction	1(0.13%)	97(0.15%)	1	1	ko05032
Folate biosynthesis	2(0.25%)	203(0.31%)	1	1	ko00790
Pancreatic cancer	3(0.38%)	320(0.48%)	1	1	ko05212
Colorectal cancer	4(0.51%)	414(0.63%)	1	1	ko05210
Type I diabetes mellitus	2(0.25%)	202(0.31%)	1	1	ko04940
Olfactory transduction	1(0.13%)	138(0.21%)	1	1	ko04740
Phototransduction	1(0.13%)	154(0.23%)	1	1	ko04744
Fatty acid elongation in mitochondria	2(0.25%)	237(0.36%)	1	1	ko00062
Prion diseases	3(0.38%)	290(0.44%)	1	1	ko05020
Flavone and flavonol biosynthesis	1(0.13%)	96(0.15%)	1	1	ko00944
Stilbenoid, diarylheptanoid and gingerol biosynthesis	2(0.25%)	233(0.35%)	1	1	ko00945
Type II diabetes mellitus	4(0.51%)	345(0.52%)	1	1	ko04930
Fc epsilon RI signaling pathway	3(0.38%)	293(0.44%)	1	1	ko04664
Cardiac muscle contraction	2(0.25%)	185(0.28%)	1	1	ko04260
Aminobenzoate degradation	1(0.13%)	165(0.25%)	1	1	ko00627
Carotenoid biosynthesis	4(0.51%)	379(0.57%)	1	1	ko00906
Benzoate degradation	2(0.25%)	171(0.26%)	1	1	ko00362
Glycosylphosphatidylinositol(GPI)-anchor biosynthesis	2(0.25%)	223(0.34%)	1	1	ko00563
