# Supplementary material for: Transcriptomic and physiological analyses of Medicago sativa L. roots in response to lead stress
Source: PLoS One. 2017 Apr 7;12(4):e0175307. doi: 10.1371/journal.pone.0175307 (PMC5384761; doi:10.1371/journal.pone.0175307)
Supplement: S5 Table — (XLSX) [file pone.0175307.s008.xlsx]

## Sheet: Sheet1
Table S5 Candidate genes involved in Pb-stress response
gene_id	length	C0_FPKM	C48_FPKM	Pb48_FPKM	Pb48_Pvalue	Pb48_Qvalue	C96_FPKM	Pb96_FPKM	Pb96_Pvalue	Pb96_Qvalue	cog-function	cog_ID	cog-protein-or-Domain	cog_score	cog_evalue	uniprot-function	uniprot-ID	uniprot-score	uniprot-evalue	Nr-function	Nr-ID	Nr-score	Nr-evalue	ko-gene	ko-score	ko-evalue	ko-ID	KEGGpathway	biological_process	cellular_component	molecular_function
Metal transporters
TRINITY_DN97547_c0_g1_i1	206	0	0	0			0	12.24	2.42065e-05	0.000516654	Secondary metabolites biosynthesis, transport and catabolism	KOG0054	7297388	53.1	2.03e-09	Multidrug resistance-associated protein 6 OS=Rattus norvegicus GN=Abcc6 PE=1 SV=1	sp|O88269|MRP6_RAT	52.4	1.64e-08	ABC transporter [Thalassiosira pseudonana CCMP1335]	gi|224015413|ref|XP_002297361.1|	53.1	1.43e-07	mtr:MTR_8g040170	49.3	4.78e-07	-	-	GO:0006810 transport;GO:0008152 metabolic process;GO:0055085 transmembrane transport	GO:0016021 integral component of membrane	GO:0000166 nucleotide binding;GO:0005524 ATP binding;GO:0016887 ATPase activity;GO:0042626 ATPase activity, coupled to transmembrane movement of substances
TRINITY_DN68085_c0_g4_i1	231	0	0	7.26	0.000388325	0.00248754	0	0			Secondary metabolites biosynthesis, transport and catabolism	KOG0055	At3g28360	89.7	3.44e-22	ABC transporter B family member 16 OS=Arabidopsis thaliana GN=ABCB16 PE=2 SV=1	sp|Q9LSJ8|AB16B_ARATH	89.7	1.56e-21	ABC transporter B family protein [Medicago truncatula]	gi|922348824|ref|XP_003618412.2|	114	9.38e-29	mtr:MTR_6g009200	113	1.41e-29	K05658	ko02010//ABC transporters;ko04976//Bile secretion	-	-	-
TRINITY_DN90363_c4_g22_i1	228	0	0	8.2	0.000167813	0.00122738	0	0			Secondary metabolites biosynthesis, transport and catabolism	KOG0055	At3g28380	102	1.34e-26	ABC transporter B family member 17 OS=Arabidopsis thaliana GN=ABCB17 PE=3 SV=1	sp|Q9LSJ6|AB17B_ARATH	102	5.54e-26	ABC transporter B family protein [Medicago truncatula]	gi|922348824|ref|XP_003618412.2|	119	1.6e-30	mtr:MTR_6g009200	119	2.3e-31	K05658	ko02010//ABC transporters;ko04976//Bile secretion	GO:0006810 transport;GO:0008152 metabolic process;GO:0055085 transmembrane transport	GO:0016021 integral component of membrane	GO:0000166 nucleotide binding;GO:0005524 ATP binding;GO:0016887 ATPase activity;GO:0042626 ATPase activity, coupled to transmembrane movement of substances
TRINITY_DN88950_c1_g11_i1	225	0	0	10.96	3.17865e-05	0.000306418	0	0			-	-	-	-	-	-	-	-	-	ABC transporter family protein (ATP-binding component) [Medicago truncatula]	gi|357503753|ref|XP_003622165.1|	57.8	3.52e-09	mtr:MTR_100s0003	57.8	1.18e-10	-	-	GO:0006810 transport;GO:0008152 metabolic process	GO:0009941 chloroplast envelope;GO:0016020 membrane	GO:0000166 nucleotide binding;GO:0005215 transporter activity;GO:0005524 ATP binding;GO:0016887 ATPase activity
TRINITY_DN89248_c2_g1_i1	259	0	0	6.25	0.000904211	0.00493688	0	0			Secondary metabolites biosynthesis, transport and catabolism	KOG0054	At3g59140	137	1.1e-38	ABC transporter C family member 10 OS=Arabidopsis thaliana GN=ABCC10 PE=2 SV=2	sp|Q9LYS2|AB10C_ARATH	137	4.57e-38	ABC transporter-like family-protein [Medicago truncatula]	gi|922351857|ref|XP_013451745.1|	182	1.46e-52	mtr:MTR_019s0010	169	2.09e-49	K05666	ko02010//ABC transporters;ko04976//Bile secretion	-	-	-
TRINITY_DN79676_c0_g18_i1	202	0	0	0			0	14.18	5.75396e-06	0.000147985	General function prediction only	KOG1235	At3g24190	80.1	5.5e-19	-	-	-	-	ABC1/COQ8 Serine/Threonine kinase [Medicago truncatula]	gi|922400062|ref|XP_013467168.1|	135	2.19e-36	cam:101511976	125	5.51e-34	K08869	-	-	-	-
TRINITY_DN137271_c0_g1_i1	213	0	0	0			0	9.69	0.000213062	0.00324217	Secondary metabolites biosynthesis, transport and catabolism	KOG0065	YOR153w	56.6	1.33e-10	ATP-binding cassette transporter CGR1 OS=Candida glabrata (strain ATCC 2001 / CBS 138 / JCM 3761 / NBRC 0622 / NRRL Y-65) GN=PDH1 PE=3 SV=3	sp|O74208|PDH1_CANGA	58.5	1.12e-10	ABC-2 type transporter [Colletotrichum tofieldiae]	gi|1020439757|gb|KZL75228.1|	116	9.27e-30	-	-	-	-	-	GO:0006810 transport;GO:0008152 metabolic process;GO:0055085 transmembrane transport	GO:0016020 membrane;GO:0016021 integral component of membrane	GO:0000166 nucleotide binding;GO:0005524 ATP binding;GO:0016887 ATPase activity;GO:0042626 ATPase activity, coupled to transmembrane movement of substances
TRINITY_DN85784_c0_g6_i1	270	0	0	9.19	7.2885e-05	0.000604708	0	0			Secondary metabolites biosynthesis, transport and catabolism	KOG0054	At3g13080	90.1	5.21e-22	ABC transporter C family member 3 OS=Arabidopsis thaliana GN=ABCC3 PE=1 SV=1	sp|Q9LK64|AB3C_ARATH	90.1	2.16e-21	multidrug resistance protein ABC transporter family protein [Medicago truncatula]	gi|922379469|ref|XP_013459969.1|	106	7.13e-26	mtr:MTR_024s0059	106	1.05e-26	-	-	-	-	-
TRINITY_DN164676_c0_g1_i1	201	0	0	12.07	6.10572e-06	7.32289e-05	0	0			Secondary metabolites biosynthesis, transport and catabolism	KOG0065	YDR011w	55.1	3.41e-10	ABC transporter G family member 15 OS=Dictyostelium discoideum GN=abcG15 PE=3 SV=1	sp|Q55GB1|ABCGF_DICDI	62	5.48e-12	ABC drug exporter AtrF [Rasamsonia emersonii CBS 393.64]	gi|915136018|ref|XP_013324992.1|	122	4.08e-32	-	-	-	-	-	-	-	-
TRINITY_DN92504_c0_g1_i1	201	0	0	0			0	14.74	5.75396e-06	0.000147985	Secondary metabolites biosynthesis, transport and catabolism	KOG0065	YNR070w	43.1	5.23e-06	ABC transporter G family member 11 OS=Dictyostelium discoideum GN=abcG11 PE=3 SV=1	sp|Q55DQ2|ABCGB_DICDI	46.6	1.48e-06	ATPase [Ascochyta rabiei]	gi|1020698210|gb|KZM19104.1|	97.1	5.07e-23	-	-	-	-	-	GO:0006810 transport;GO:0008152 metabolic process;GO:0055085 transmembrane transport	GO:0016020 membrane;GO:0016021 integral component of membrane	GO:0000166 nucleotide binding;GO:0005524 ATP binding;GO:0016887 ATPase activity;GO:0042626 ATPase activity, coupled to transmembrane movement of substances
TRINITY_DN82209_c2_g2_i1	244	0	0	7.78	0.000388325	0.00248754	0	0			RNA processing and modification	KOG0063	At4g19210	106	4.69e-28	ABC transporter E family member 2 OS=Arabidopsis thaliana GN=ABCE2 PE=2 SV=1	sp|Q8LPJ4|AB2E_ARATH	106	2.23e-27	RNase L inhibitor-like protein [Brassica rapa subsp. pekinensis]	gi|28207609|gb|AAO32059.1|	106	1.63e-28	rcu:RCOM_1730590	104	3.84e-29	K06174	-	GO:0008152 metabolic process	-	GO:0005524 ATP binding;GO:0016887 ATPase activity
TRINITY_DN82209_c2_g6_i1	302	0	0	10.53	3.17865e-05	0.000306418	0	0			RNA processing and modification	KOG0063	At4g19210	102	2.82e-26	ABC transporter E family member 2 OS=Arabidopsis thaliana GN=ABCE2 PE=2 SV=1	sp|Q8LPJ4|AB2E_ARATH	102	1.32e-25	RNase L inhibitor-like protein [Brassica rapa subsp. pekinensis]	gi|28207609|gb|AAO32059.1|	102	1.09e-26	rcu:RCOM_1730590	100	2.47e-27	K06174	-	GO:0008152 metabolic process	-	GO:0005524 ATP binding;GO:0016887 ATPase activity
TRINITY_DN86512_c0_g19_i1	203	0	0	0			0	13.66	1.17891e-05	0.000277699	Secondary metabolites biosynthesis, transport and catabolism	KOG0065	At1g15520	141	1.69e-40	ABC transporter G family member 40 OS=Arabidopsis thaliana GN=ABCG40 PE=1 SV=1	sp|Q9M9E1|AB40G_ARATH	141	6.99e-40	Pleiotropic drug resistance protein 1 [Cajanus cajan]	gi|1012362757|gb|KYP73940.1|	138	5.33e-41	osa:4348271	139	7.9e-41	-	-	-	-	-
TRINITY_DN6109_c0_g1_i1	214	0	0	7.69	0.000388325	0.00248754	0	0			Secondary metabolites biosynthesis, transport and catabolism	KOG0065	At1g15210	54.3	7.52e-10	ABC transporter G family member 42 OS=Oryza sativa subsp. japonica GN=ABCG42 PE=2 SV=1	sp|Q5Z9S8|AB42G_ORYSJ	58.5	1.07e-10	PREDICTED: ABC transporter G family member 36-like isoform X2 [Cicer arietinum]	gi|828328558|ref|XP_012574079.1|	62	1.24e-10	mtr:MTR_8g014360	60.5	5.55e-11	-	-	-	-	-
TRINITY_DN132408_c0_g1_i1	204	0	0	0			0	13.16	1.17891e-05	0.000277699	General function prediction only	KOG0927	7293109	102	6.41e-27	ATP-binding cassette sub-family F member 2 OS=Homo sapiens GN=ABCF2 PE=1 SV=2	sp|Q9UG63|ABCF2_HUMAN	97.4	2.05e-24	hypothetical protein [Absidia glauca]	gi|1021060902|emb|SAM03064.1|	110	7.46e-28	zma:100280013	96.3	4.23e-26	K06185	-	-	-	-
TRINITY_DN129594_c0_g1_i1	212	0	0	8.18	0.000167813	0.00122738	0	0			Translation, ribosomal structure and biogenesis; Amino acid transport and metabolism	KOG0062	Hs8922936	128	8.1e-36	ATP-binding cassette sub-family F member 3 OS=Rattus norvegicus GN=Abcf3 PE=2 SV=1	sp|Q66H39|ABCF3_RAT	128	3.36e-35	hypothetical protein [Parasitella parasitica]	gi|758366821|emb|CEP10773.1|	128	5.54e-34	egu:105037883	110	2.06e-31	K06158	-	GO:0008152 metabolic process	-	GO:0000166 nucleotide binding;GO:0005524 ATP binding;GO:0016887 ATPase activity
TRINITY_DN86072_c0_g16_i1	239	0	0	7.22	0.000388325	0.00248754	0	0			Inorganic ion transport and metabolism	KOG1485	At1g16310	147	3.63e-44	Metal tolerance protein 10 OS=Arabidopsis thaliana GN=MTP10 PE=2 SV=1	sp|Q0WU02|MTP10_ARATH	147	2.76e-43	cation diffusion facilitator family transporter [Medicago truncatula]	gi|922391572|ref|XP_013464199.1|	169	2.06e-51	pvu:PHAVU_005G049300g	156	2.02e-46	-	-	GO:0006812 cation transport;GO:0055085 transmembrane transport;GO:0098655 cation transmembrane transport	GO:0016021 integral component of membrane	GO:0008324 cation transmembrane transporter activity
TRINITY_DN86072_c0_g17_i1	211	0	0	8.45	0.000167813	0.00122738	0	0			Inorganic ion transport and metabolism	KOG1485	At1g79520	51.2	8.69e-09	Metal tolerance protein 7 OS=Oryza sativa subsp. japonica GN=MTP7 PE=2 SV=1	sp|Q9LDU0|MTP7_ORYSJ	54.7	2.65e-09	cation diffusion facilitator family transporter [Medicago truncatula]	gi|922391572|ref|XP_013464199.1|	59.3	7.83e-10	mus:103969203	59.3	1.52e-10	-	-	GO:0006812 cation transport;GO:0055085 transmembrane transport;GO:0098655 cation transmembrane transport	GO:0016021 integral component of membrane	GO:0008324 cation transmembrane transporter activity
TRINITY_DN90537_c1_g14_i1	202	0	0	11.58	1.39108e-05	0.000149897	0	7.07			Inorganic ion transport and metabolism	KOG1484	At2g04620	83.2	1.38e-20	Metal tolerance protein 12 OS=Arabidopsis thaliana GN=MTP12 PE=3 SV=1	sp|Q9SI03|MTP12_ARATH	83.2	5.73e-20	cation diffusion facilitator family transporter [Medicago truncatula]	gi|922353315|ref|XP_013452474.1|	132	1.14e-35	cam:101501520	114	3.6e-30	K14692	-	-	-	-
TRINITY_DN86310_c2_g14_i1	205	0	0	17.97	1.02722e-07	1.87485e-06	0	0			Inorganic ion transport and metabolism	KOG1558	At1g55910	77.4	5.06e-18	Zinc transporter 11 OS=Arabidopsis thaliana GN=ZIP11 PE=2 SV=1	sp|Q94EG9|ZIP11_ARATH	75.9	4.4e-17	ZIP metal ion transporter family protein [Medicago truncatula]	gi|922379562|ref|XP_013460015.1|	134	5.97e-38	cam:101504492	120	2.07e-33	K14709	-	GO:0030001 metal ion transport;GO:0055085 transmembrane transport	GO:0016020 membrane	GO:0046873 metal ion transmembrane transporter activity
TRINITY_DN87086_c0_g10_i1	203	0	0	16.77	2.31726e-07	3.93798e-06	0	6.83			Inorganic ion transport and metabolism	KOG1558	At2g30080	115	1.41e-32	Zinc transporter 6, chloroplastic OS=Arabidopsis thaliana GN=ZIP6 PE=3 SV=1	sp|O64738|ZIP6_ARATH	115	5.86e-32	ZIP zinc/iron transport family protein [Medicago truncatula]	gi|357490947|ref|XP_003615761.1|	139	6.7e-40	mtr:MTR_5g071990	139	9.84e-41	K14709	-	GO:0030001 metal ion transport;GO:0055085 transmembrane transport;GO:0071577 zinc II ion transmembrane transport	GO:0016020 membrane;GO:0016021 integral component of membrane	GO:0005385 zinc ion transmembrane transporter activity;GO:0046873 metal ion transmembrane transporter activity
TRINITY_DN87086_c0_g2_i1	221	0	0	3.13			0	19.1	1.63352e-07	6.05393e-06	Inorganic ion transport and metabolism	KOG1558	At2g30080	62	1.62e-12	Zinc transporter 6, chloroplastic OS=Arabidopsis thaliana GN=ZIP6 PE=3 SV=1	sp|O64738|ZIP6_ARATH	62	6.71e-12	ZIP zinc/iron transport family protein [Medicago truncatula]	gi|357490947|ref|XP_003615761.1|	107	1.5e-27	mtr:MTR_5g071990	107	2.2e-28	K14709	-	GO:0030001 metal ion transport;GO:0055085 transmembrane transport;GO:0071577 zinc II ion transmembrane transport	GO:0016020 membrane;GO:0016021 integral component of membrane	GO:0005385 zinc ion transmembrane transporter activity;GO:0046873 metal ion transmembrane transporter activity
TRINITY_DN84179_c0_g50_i1	211	0	0	0			0	9.93	0.000213062	0.00324217	Inorganic ion transport and metabolism	KOG1603	At5g60800	50.8	1.09e-08	Heavy metal-associated isoprenylated plant protein 3 OS=Arabidopsis thaliana GN=HIPP3 PE=1 SV=1	sp|Q9FJH5|HIP3_ARATH	50.8	4.82e-08	heavy metal transport/detoxification superfamily protein [Medicago truncatula]	gi|922367589|ref|XP_013455961.1|	81.6	6.15e-18	gmx:100820520	64.3	6.72e-13	-	-	GO:0030001 metal ion transport	-	GO:0046872 metal ion binding
TRINITY_DN87161_c0_g16_i1	211	0	0	0			0	10.26	0.000102861	0.00176785	Inorganic ion transport and metabolism	KOG1603	At1g71050	95.5	1.48e-26	Heavy metal-associated isoprenylated plant protein 20 OS=Arabidopsis thaliana GN=HIPP20 PE=2 SV=1	sp|Q9C9A3|HIP20_ARATH	95.5	6.13e-26	heavy metal transport/detoxification superfamily protein [Medicago truncatula]	gi|922398682|ref|XP_013466500.1|	140	1.64e-42	cam:101509944	128	1.51e-38	-	-	GO:0030001 metal ion transport	-	GO:0046872 metal ion binding
Antioxidant enzymes
TRINITY_DN104963_c0_g1_i1	217	0	0	14.04	1.18485e-06	1.71796e-05	0	0			-	-	-	-	-	Cationic peroxidase 1 OS=Arachis hypogaea GN=PNC1 PE=1 SV=2	sp|P22195|PER1_ARAHY	105	5.69e-28	class III peroxidase [Medicago truncatula]	gi|922366044|ref|XP_013455190.1|	138	2.36e-39	pda:103702101	103	4.29e-27	K00430	ko00940//Phenylpropanoid biosynthesis;ko00360//Phenylalanine metabolism;ko00680//Methane metabolism	-	-	-
TRINITY_DN87144_c0_g13_i1	209	0	0	9.03	7.2885e-05	0.000604708	0	0			-	-	-	-	-	Cationic peroxidase 1 OS=Arachis hypogaea GN=PNC1 PE=1 SV=2	sp|P22195|PER1_ARAHY	129	3.14e-37	class III peroxidase [Medicago truncatula]	gi|357506557|ref|XP_003623567.1|	142	3.03e-41	mtr:MTR_7g072510	142	4.45e-42	K00430	ko00940//Phenylpropanoid biosynthesis;ko00360//Phenylalanine metabolism;ko00680//Methane metabolism	GO:0006979 response to oxidative stress;GO:0055114 oxidation-reduction process	-	GO:0004601 peroxidase activity;GO:0016491 oxidoreductase activity;GO:0020037 heme binding;GO:0046872 metal ion binding
TRINITY_DN87144_c0_g18_i1	275	0	0	7.89	0.000388325	0.00248754	0	4.78			-	-	-	-	-	Cationic peroxidase 1 OS=Arachis hypogaea GN=PNC1 PE=1 SV=2	sp|P22195|PER1_ARAHY	140	1.59e-41	class III peroxidase [Medicago truncatula]	gi|357506557|ref|XP_003623567.1|	173	5.83e-53	mtr:MTR_7g072510	173	8.57e-54	K00430	ko00940//Phenylpropanoid biosynthesis;ko00360//Phenylalanine metabolism;ko00680//Methane metabolism	GO:0006979 response to oxidative stress;GO:0055114 oxidation-reduction process	-	GO:0004601 peroxidase activity;GO:0016491 oxidoreductase activity;GO:0020037 heme binding;GO:0046872 metal ion binding
TRINITY_DN72808_c0_g2_i1	222	0	0	9.32	7.2885e-05	0.000604708	0	0			-	-	-	-	-	Peroxidase 17 OS=Arabidopsis thaliana GN=PER17 PE=2 SV=1	sp|Q9SJZ2|PER17_ARATH	50.4	7.36e-08	gaiacol peroxidase [Medicago truncatula]	gi|357470223|ref|XP_003605396.1|	89	2.57e-20	mtr:MTR_4g031060	89	3.77e-21	K00430	ko00940//Phenylpropanoid biosynthesis;ko00360//Phenylalanine metabolism;ko00680//Methane metabolism	GO:0006979 response to oxidative stress;GO:0055114 oxidation-reduction process	-	GO:0004601 peroxidase activity;GO:0016491 oxidoreductase activity;GO:0020037 heme binding;GO:0046872 metal ion binding
TRINITY_DN86136_c1_g11_i1	203	0	0	0			0	40.97	6.4837e-14	5.94343e-12	-	-	-	-	-	Peroxidase 5 OS=Vitis vinifera GN=GSVIVT00037159001 PE=1 SV=2	sp|A7QEU4|PER5_VITVI	97.1	6.36e-25	cationic peroxidase [Medicago truncatula]	gi|357442155|ref|XP_003591355.1|	139	1.19e-39	mtr:MTR_1g086490	139	1.75e-40	K00430	ko00940//Phenylpropanoid biosynthesis;ko00360//Phenylalanine metabolism;ko00680//Methane metabolism	GO:0006979 response to oxidative stress;GO:0055114 oxidation-reduction process	GO:0005576 extracellular region	GO:0004601 peroxidase activity;GO:0016491 oxidoreductase activity;GO:0020037 heme binding;GO:0046872 metal ion binding
TRINITY_DN157132_c0_g1_i1	206	0	0	10.02	3.17865e-05	0.000306418	0	0			-	-	-	-	-	Peroxidase 72 OS=Arabidopsis thaliana GN=PER72 PE=1 SV=1	sp|Q9FJZ9|PER72_ARATH	58.2	1.29e-10	peroxidase family protein [Medicago truncatula]	gi|922380497|ref|XP_013460478.1|	102	8.84e-26	gmx:100816056	78.6	1.28e-17	K00430	ko00940//Phenylpropanoid biosynthesis;ko00360//Phenylalanine metabolism;ko00680//Methane metabolism	GO:0006979 response to oxidative stress;GO:0055114 oxidation-reduction process	-	GO:0004601 peroxidase activity;GO:0016491 oxidoreductase activity;GO:0020037 heme binding;GO:0046872 metal ion binding
TRINITY_DN79649_c1_g4_i1	203	0	0	11.18	1.39108e-05	0.000149897	0	0			-	-	-	-	-	Peroxidase N OS=Armoracia rusticana GN=HRPN PE=2 SV=1	sp|Q42517|PERN_ARMRU	83.2	1.01e-19	peroxidase family protein [Medicago truncatula]	gi|357449921|ref|XP_003595237.1|	136	9.23e-39	mtr:MTR_2g040000	136	1.36e-39	K00430	ko00940//Phenylpropanoid biosynthesis;ko00360//Phenylalanine metabolism;ko00680//Methane metabolism	GO:0006979 response to oxidative stress;GO:0055114 oxidation-reduction process	GO:0005576 extracellular region	GO:0004601 peroxidase activity;GO:0016491 oxidoreductase activity;GO:0020037 heme binding;GO:0046872 metal ion binding
TRINITY_DN86626_c0_g23_i1	210	0	0	8.73	0.000167813	0.00122738	0	42.53	1.60982e-14	1.57321e-12	-	-	-	-	-	Peroxidase 12 OS=Arabidopsis thaliana GN=PER12 PE=1 SV=1	sp|Q96520|PER12_ARATH	50.4	6.2e-08	peroxidase family protein [Medicago truncatula]	gi|922352417|ref|XP_013452025.1|	114	5.33e-30	mtr:MTR_1g106870	114	4.82e-32	K00430	ko00940//Phenylpropanoid biosynthesis;ko00360//Phenylalanine metabolism;ko00680//Methane metabolism	GO:0006979 response to oxidative stress;GO:0055114 oxidation-reduction process	-	GO:0004601 peroxidase activity;GO:0016491 oxidoreductase activity;GO:0020037 heme binding;GO:0046872 metal ion binding
TRINITY_DN71420_c0_g3_i1	204	0	0	15.75	5.23537e-07	8.1905e-06	0	0			-	-	-	-	-	Peroxidase 16 OS=Arabidopsis thaliana GN=PER16 PE=1 SV=2	sp|Q96518|PER16_ARATH	53.1	7.41e-09	peroxidase2 [Medicago sativa]	gi|13992528|emb|CAC38106.1|	60.5	2.89e-10	mtr:MTR_4g095450	60.5	4.42e-11	K00430	ko00940//Phenylpropanoid biosynthesis;ko00360//Phenylalanine metabolism;ko00680//Methane metabolism	GO:0006979 response to oxidative stress;GO:0055114 oxidation-reduction process	GO:0005576 extracellular region	GO:0004601 peroxidase activity;GO:0016491 oxidoreductase activity;GO:0020037 heme binding;GO:0046872 metal ion binding
TRINITY_DN56015_c0_g3_i1	205	0	0	0			0	12.69	2.42065e-05	0.000516654	-	-	-	-	-	Peroxidase 53 OS=Arabidopsis thaliana GN=PER53 PE=1 SV=1	sp|Q42578|PER53_ARATH	46.6	1.69e-06	PREDICTED: peroxidase 15-like [Arachis duranensis]	gi|1012185896|ref|XP_015969429.1|	45.8	3.92e-11	mtr:MTR_7g093370	57	8.81e-10	K00430	ko00940//Phenylpropanoid biosynthesis;ko00360//Phenylalanine metabolism;ko00680//Methane metabolism	GO:0006979 response to oxidative stress;GO:0055114 oxidation-reduction process	-	GO:0004601 peroxidase activity;GO:0016491 oxidoreductase activity;GO:0020037 heme binding;GO:0046872 metal ion binding
TRINITY_DN80895_c1_g16_i1	214	0	0	6.81	0.000904211	0.00493688	0	0			-	-	-	-	-	Peroxidase 52 OS=Arabidopsis thaliana GN=PER52 PE=2 SV=1	sp|Q9FLC0|PER52_ARATH	97.4	4.61e-25	PREDICTED: peroxidase P7 [Glycine max]	gi|356543098|ref|XP_003540000.1|	134	4.31e-38	gmx:100810392	134	6.33e-39	K00430	ko00940//Phenylpropanoid biosynthesis;ko00360//Phenylalanine metabolism;ko00680//Methane metabolism	GO:0006979 response to oxidative stress;GO:0055114 oxidation-reduction process	GO:0005576 extracellular region	GO:0004601 peroxidase activity;GO:0016491 oxidoreductase activity;GO:0020037 heme binding;GO:0046872 metal ion binding
TRINITY_DN126562_c0_g1_i1	201	0	0	12.07	6.10572e-06	7.32289e-05	0	0			Inorganic ion transport and metabolism	KOG0876	At4g25100	56.6	5.86e-11	Superoxide dismutase [Fe] OS=Shigella flexneri GN=sodB PE=3 SV=2	sp|P0AGD6|SODF_SHIFL	95.5	1.64e-25	Destroys the superoxide radical which is normally produced within the cells and which are toxic to b [Ectocarpus siliculosus]	gi|299471400|emb|CBN79353.1|	89.4	1.01e-21	csl:COCSUDRAFT_36814	66.2	1.25e-13	K04564	ko04146//Peroxisome	GO:0006355 regulation of transcription, DNA-templated;GO:0006801 superoxide metabolic process;GO:0019430 removal of superoxide radicals;GO:0055114 oxidation-reduction process	-	GO:0003677 DNA binding;GO:0003700 transcription factor activity, sequence-specific DNA binding;GO:0004784 superoxide dismutase activity;GO:0016491 oxidoreductase activity;GO:0046872 metal ion binding
TRINITY_DN85195_c1_g17_i1	207	0	0	0			0	11.82	4.9827e-05	0.000953763	-	-	-	-	-	Superoxide dismutase [Fe], chloroplastic OS=Glycine max GN=SODB PE=2 SV=1	sp|P28759|SODF_SOYBN	48.1	3.82e-07	Fe-superoxide dismutase precursor [Medicago sativa]	gi|16974682|gb|AAL32441.1|AF377344_1	92.8	3.37e-22	cam:101494104	75.1	2.42e-16	K04564	ko04146//Peroxisome	GO:0006801 superoxide metabolic process;GO:0019430 removal of superoxide radicals;GO:0055114 oxidation-reduction process	-	GO:0004784 superoxide dismutase activity;GO:0016491 oxidoreductase activity;GO:0046872 metal ion binding
TRINITY_DN166533_c0_g1_i1	221	0	0	6.26	0.000904211	0.00493688	0	0			Inorganic ion transport and metabolism	KOG4656	At1g12520	60.1	7.37e-12	Superoxide dismutase 1 copper chaperone OS=Debaryomyces hansenii (strain ATCC 36239 / CBS 767 / JCM 1990 / NBRC 0083 / IGC 2968) GN=CCS1 PE=3 SV=2	sp|Q6BK66|CCS1_DEBHA	74.3	1.05e-16	hypothetical protein A1O1_07692 [Capronia coronata CBS 617.96]	gi|628264056|ref|XP_007726748.1|	105	2.39e-27	bvg:104892389	57.4	7.02e-10	K04569	-	GO:0006801 superoxide metabolic process;GO:0030001 metal ion transport;GO:0055114 oxidation-reduction process	-	GO:0046872 metal ion binding
TRINITY_DN131513_c0_g1_i1	213	0	0	7.93	0.000388325	0.00248754	0	0			Inorganic ion transport and metabolism	KOG0876	At4g25100	60.1	3.56e-12	Superoxide dismutase [Fe] OS=Entamoeba histolytica GN=SODB PE=2 SV=1	sp|P34107|SODF_ENTHI	87.4	2.76e-22	iron superoxide dismutase [Lingulodinium polyedrum]	gi|12711483|gb|AAK01863.1|AF289824_1	90.9	5.27e-22	bpg:Bathy18g00290	63.2	5.83e-12	K04564	ko04146//Peroxisome	GO:0006355 regulation of transcription, DNA-templated;GO:0006801 superoxide metabolic process;GO:0019430 removal of superoxide radicals;GO:0055114 oxidation-reduction process	-	GO:0003677 DNA binding;GO:0003700 transcription factor activity, sequence-specific DNA binding;GO:0004784 superoxide dismutase activity;GO:0016491 oxidoreductase activity;GO:0046872 metal ion binding
Secondary metabolism
TRINITY_DN63317_c0_g9_i1	226	0	0	0			0	13.36	1.17891e-05	0.000277699	-	-	-	-	-	Chalcone synthase 6-4 (Fragment) OS=Medicago sativa GN=CHS6-4 PE=2 SV=1	sp|P51079|CHS6_MEDSA	152	2.03e-46	PREDICTED: LOW QUALITY PROTEIN: chalcone synthase 6-4-like [Cicer arietinum]	gi|828329966|ref|XP_012574353.1|	157	2.94e-46	cam:105852659	157	4.32e-47	K00660	ko00941//Flavonoid biosynthesis;ko04712//Circadian rhythm - plant	GO:0008152 metabolic process;GO:0009058 biosynthetic process	-	GO:0003824 catalytic activity;GO:0016740 transferase activity;GO:0016746 transferase activity, transferring acyl groups
TRINITY_DN57784_c0_g4_i1	201	0	0	18.96	4.55985e-08	8.89316e-07	0	0			-	-	-	-	-	Chalcone synthase 4 OS=Medicago sativa GN=CHS4 PE=2 SV=2	sp|P30075|CHS4_MEDSA	132	3.48e-38	chalcone and stilbene synthase family protein [Medicago truncatula]	gi|357481133|ref|XP_003610852.1|	135	8.66e-38	mtr:MTR_5g007730	135	1.27e-38	K00660	ko00941//Flavonoid biosynthesis;ko04712//Circadian rhythm - plant	GO:0008152 metabolic process;GO:0009058 biosynthetic process	-	GO:0003824 catalytic activity;GO:0016740 transferase activity;GO:0016746 transferase activity, transferring acyl groups;GO:0016747 transferase activity, transferring acyl groups other than amino-acyl groups
TRINITY_DN97392_c0_g1_i1	206	0	0	10.02	3.17865e-05	0.000306418	0	0			-	-	-	-	-	Type III polyketide synthase B OS=Arabidopsis thaliana GN=PKSB PE=1 SV=1	sp|Q8LDM2|PKSB_ARATH	127	2.75e-36	chalcone synthase family protein [Medicago truncatula]	gi|922368803|ref|XP_013456566.1|	136	2.02e-38	pvu:PHAVU_011G026000g	131	2.18e-37	-	-	GO:0008152 metabolic process;GO:0009058 biosynthetic process	-	GO:0003824 catalytic activity;GO:0016740 transferase activity;GO:0016746 transferase activity, transferring acyl groups;GO:0016747 transferase activity, transferring acyl groups other than amino-acyl groups
TRINITY_DN82195_c2_g23_i1	227	0	0	13.36	2.68672e-06	3.56899e-05	0	13.07	1.17891e-05	0.000277699	Secondary metabolites biosynthesis, transport and catabolism; General function prediction only	KOG0143	At3g51240	157	1.63e-48	Naringenin,2-oxoglutarate 3-dioxygenase (Fragment) OS=Petunia hybrida GN=AN3 PE=1 SV=1	sp|Q07353|FL3H_PETHY	159	1.33e-48	flavanone-3-hydroxylase, partial [Ribes nigrum]	gi|757114739|emb|CEL26664.1|	161	2.19e-49	mtr:MTR_8g075890	164	3.77e-50	K00475	ko00941//Flavonoid biosynthesis	GO:0055114 oxidation-reduction process	-	GO:0016491 oxidoreductase activity;GO:0016491 oxidoreductase activity;GO:0016706 oxidoreductase activity, acting on paired donors, with incorporation or reduction of molecular oxygen, 2-oxoglutarate as one donor, and incorporation of one atom each of oxygen into both donors;GO:0045486 naringenin 3-dioxygenase activity;GO:0046872 metal ion binding;GO:0051213 dioxygenase activity
TRINITY_DN84808_c1_g20_i1	218	0	0	0			0	25.06	2.35929e-09	1.21722e-07	Secondary metabolites biosynthesis, transport and catabolism	KOG1399	At1g19250	102	8.19e-27	Probable flavin-containing monooxygenase 1 OS=Arabidopsis thaliana GN=FMO1 PE=2 SV=1	sp|Q9LMA1|FMO1_ARATH	102	2.86e-26	flavin containing monooxygenase-like protein, putative [Medicago truncatula]	gi|922390408|ref|XP_013463626.1|	147	2.65e-41	mtr:MTR_134s0005	143	3.34e-45	K00485	ko00680//Methane metabolism	-	-	-
TRINITY_DN89136_c1_g36_i1	218	0	0	6.82	0.000904211	0.00493688	0	4.17			-	-	-	-	-	-	-	-	-	flavonoid glucosyltransferase [Medicago truncatula]	gi|357470367|ref|XP_003605468.1|	148	4.95e-42	mtr:MTR_4g031800	148	7.27e-43	-	-	GO:0008152 metabolic process	-	GO:0016740 transferase activity;GO:0016757 transferase activity, transferring glycosyl groups;GO:0016758 transferase activity, transferring hexosyl groups
TRINITY_DN89136_c1_g39_i1	206	0	0	45.09	0	0	0	0			Energy production and conversion; Carbohydrate transport and metabolism	KOG1192	At2g36780	65.1	1.28e-13	Scopoletin glucosyltransferase OS=Nicotiana tabacum GN=TOGT1 PE=1 SV=1	sp|Q9AT54|SCGT_TOBAC	67.8	5.11e-14	flavonoid glucosyltransferase [Medicago truncatula]	gi|357470367|ref|XP_003605468.1|	139	1.21e-38	mtr:MTR_4g031800	139	1.77e-39	K14595	ko00906//Carotenoid biosynthesis	GO:0008152 metabolic process	-	GO:0016740 transferase activity;GO:0016757 transferase activity, transferring glycosyl groups;GO:0016758 transferase activity, transferring hexosyl groups
TRINITY_DN47661_c0_g2_i1	229	0	0	33.03	2.59015e-13	1.01781e-11	0	0			Secondary metabolites biosynthesis, transport and catabolism; General function prediction only	KOG0143	At4g25300	70.5	1.49e-15	Codeine O-demethylase OS=Papaver somniferum GN=CODM PE=1 SV=1	sp|D4N502|DIOX3_PAPSO	75.1	1.61e-16	flavonol synthase/flavanone 3-hydroxylase [Medicago truncatula]	gi|357488603|ref|XP_003614589.1|	145	5.96e-42	mtr:MTR_5g055900	145	8.76e-43	-	-	GO:0055114 oxidation-reduction process	-	GO:0016491 oxidoreductase activity;GO:0016706 oxidoreductase activity, acting on paired donors, with incorporation or reduction of molecular oxygen, 2-oxoglutarate as one donor, and incorporation of one atom each of oxygen into both donors;GO:0046872 metal ion binding
TRINITY_DN88401_c1_g10_i1	209	0	0	13.52	2.68672e-06	3.56899e-05	0	51.37	0	0	Secondary metabolites biosynthesis, transport and catabolism; General function prediction only	KOG0143	At3g19010	69.3	3.23e-15	Flavonol synthase/flavanone 3-hydroxylase OS=Solanum tuberosum PE=2 SV=1	sp|Q41452|FLS_SOLTU	49.3	1.71e-07	senescence-associated nodulin [Medicago truncatula]	gi|357475525|ref|XP_003608048.1|	110	9.8e-29	mtr:MTR_4g087120	110	1.44e-29	-	-	GO:0055114 oxidation-reduction process	-	GO:0005506 iron ion binding;GO:0016491 oxidoreductase activity;GO:0016491 oxidoreductase activity;GO:0016706 oxidoreductase activity, acting on paired donors, with incorporation or reduction of molecular oxygen, 2-oxoglutarate as one donor, and incorporation of one atom each of oxygen into both donors;GO:0046872 metal ion binding
TRINITY_DN86499_c6_g3_i1	206	0	0	10.02	3.17865e-05	0.000306418	0	30.58	7.03966e-11	4.53169e-09	-	-	-	-	-	-	-	-	-	isoflavonoid malonyl transferase 2 [Medicago truncatula]	gi|166838004|gb|ABY91222.1|	127	1.46e-34	mtr:MTR_7g014160	127	3.36e-36	-	-	GO:0008152 metabolic process	-	GO:0016740 transferase activity;GO:0016747 transferase activity, transferring acyl groups other than amino-acyl groups
TRINITY_DN83916_c0_g2_i1	390	0	0	0.92			0	9.21	0.000213062	0.00324217	-	-	-	-	-	Isoflavone 2'-hydroxylase OS=Medicago truncatula GN=CYP81E7 PE=1 SV=1	sp|Q6WNR0|C81E7_MEDTR	65.1	4.29e-12	cytochrome P450 family 81 protein [Medicago truncatula]	gi|922370478|ref|XP_013457402.1|	65.1	7.9e-11	cam:101502474	58.9	1.65e-09	K13260	ko00943//Isoflavonoid biosynthesis	GO:0055114 oxidation-reduction process	-	GO:0004497 monooxygenase activity;GO:0005506 iron ion binding;GO:0016491 oxidoreductase activity;GO:0016705 oxidoreductase activity, acting on paired donors, with incorporation or reduction of molecular oxygen;GO:0020037 heme binding;GO:0046872 metal ion binding
TRINITY_DN88591_c3_g13_i1	218	0	0	0			0	21.78	3.96415e-08	1.65869e-06	Secondary metabolites biosynthesis, transport and catabolism	KOG0222	At3g53260	126	2.73e-35	Phenylalanine ammonia-lyase OS=Medicago sativa PE=2 SV=1	sp|P27990|PALY_MEDSA	147	3.27e-42	phenylalanine ammonia lyase [Robinia pseudoacacia]	gi|194740606|gb|ACF94717.1|	144	9.13e-42	mtr:MTR_7g101680	147	6.52e-43	K10775	ko00940//Phenylpropanoid biosynthesis;ko00360//Phenylalanine metabolism	GO:0009058 biosynthetic process	-	GO:0003824 catalytic activity;GO:0016829 lyase activity;GO:0016841 ammonia-lyase activity
TRINITY_DN59748_c0_g3_i1	203	0	0	26.73	7.12997e-11	2.13692e-09	0	0			-	-	-	-	-	Anthocyanin 5-aromatic acyltransferase OS=Gentiana triflora PE=1 SV=1	sp|Q9ZWR8|ANTA_GENTR	57.8	1.78e-10	malonyl-CoA:isoflavone 7-O-glucoside malonyltransferase [Medicago truncatula]	gi|922350369|ref|XP_013451020.1|	141	1.25e-39	cam:101511076	122	1.98e-33	K13264	ko00944//Flavone and flavonol biosynthesis;ko00943//Isoflavonoid biosynthesis	-	-	-
TRINITY_DN117606_c0_g1_i1	236	0	0	6.46	0.000904211	0.00493688	0	0			Energy production and conversion; Carbohydrate transport and metabolism	KOG1192	7299403	62.8	1.15e-12	Uncharacterized UDP-glucosyltransferase YjiC OS=Bacillus subtilis (strain 168) GN=yjiC PE=3 SV=1	sp|O34539|YJIC_BACSU	87.4	7.05e-21	hypothetical protein AXX17_ATUG03410 [Arabidopsis thaliana]	gi|1032274850|gb|OAO89193.1|	69.3	4.72e-13	rcu:RCOM_1104200	58.5	4.07e-10	K12937	ko00942//Anthocyanin biosynthesis	GO:0008152 metabolic process	-	GO:0016740 transferase activity;GO:0016757 transferase activity, transferring glycosyl groups;GO:0016758 transferase activity, transferring hexosyl groups;GO:0016758 transferase activity, transferring hexosyl groups
Glutathione metabolism
TRINITY_DN62752_c0_g9_i1	227	0	0	8.01	0.000167813	0.00122738	0	3.27			Posttranslational modification, protein turnover, chaperones	KOG0406	At2g29420	103	6.92e-29	Probable glutathione S-transferase OS=Glycine max GN=HSP26-A PE=2 SV=1	sp|P32110|GSTX6_SOYBN	132	1.33e-39	glutathione S-transferase [Medicago truncatula]	gi|357505839|ref|XP_003623208.1|	148	1.49e-44	mtr:MTR_7g065720	148	2.19e-45	K00799	ko00480//Glutathione metabolism;ko00980//Metabolism of xenobiotics by cytochrome P450	GO:0008152 metabolic process	-	GO:0016740 transferase activity
TRINITY_DN75755_c1_g1_i1	254	0	0	95.07	0	0	0	0			Posttranslational modification, protein turnover, chaperones	KOG0867	At2g30860	118	1.7e-34	Glutathione S-transferase F9 OS=Arabidopsis thaliana GN=GSTF9 PE=1 SV=1	sp|O80852|GSTF9_ARATH	118	7.05e-34	glutathione S-transferase [Medicago truncatula]	gi|922378825|ref|XP_013459651.1|	167	5.11e-52	cam:101496329	160	7.68e-50	K00799	ko00480//Glutathione metabolism;ko00980//Metabolism of xenobiotics by cytochrome P450	-	-	-
TRINITY_DN74742_c0_g6_i1	345	0	0	14.74	1.18485e-06	1.71796e-05	0	0			Posttranslational modification, protein turnover, chaperones	KOG0406	At1g27140	113	1.36e-31	Probable glutathione S-transferase OS=Glycine max GN=HSP26-A PE=2 SV=1	sp|P32110|GSTX6_SOYBN	118	4.03e-33	glutathione S-transferase, amino-terminal domain protein [Medicago truncatula]	gi|357472245|ref|XP_003606407.1|	224	5e-74	mtr:MTR_4g059730	224	7.34e-75	K00799	ko00480//Glutathione metabolism;ko00980//Metabolism of xenobiotics by cytochrome P450	GO:0008152 metabolic process;GO:0008152 metabolic process	GO:0005737 cytoplasm	GO:0004364 glutathione transferase activity;GO:0016740 transferase activity
TRINITY_DN74742_c0_g9_i1	345	0	0	30.72	2.86815e-12	1.01112e-10	0	27.4	5.78024e-10	3.23404e-08	Posttranslational modification, protein turnover, chaperones	KOG0406	At1g27140	113	1.36e-31	Probable glutathione S-transferase OS=Glycine max GN=HSP26-A PE=2 SV=1	sp|P32110|GSTX6_SOYBN	118	4.03e-33	glutathione S-transferase, amino-terminal domain protein [Medicago truncatula]	gi|357472245|ref|XP_003606407.1|	224	5e-74	mtr:MTR_4g059730	224	7.34e-75	K00799	ko00480//Glutathione metabolism;ko00980//Metabolism of xenobiotics by cytochrome P450	GO:0008152 metabolic process;GO:0008152 metabolic process	GO:0005737 cytoplasm	GO:0004364 glutathione transferase activity;GO:0016740 transferase activity
TRINITY_DN81791_c0_g3_i1	220	0	0	13.49	2.68672e-06	3.56899e-05	0	0			Posttranslational modification, protein turnover, chaperones	KOG0406	At3g09270	67	7.92e-15	Probable glutathione S-transferase OS=Glycine max GN=HSP26-A PE=2 SV=1	sp|P32110|GSTX6_SOYBN	86.3	1.56e-21	glutathione S-transferase, amino-terminal domain protein [Medicago truncatula]	gi|357505831|ref|XP_003623204.1|	145	3.07e-43	mtr:MTR_7g065680	145	4.52e-44	K00799	ko00480//Glutathione metabolism;ko00980//Metabolism of xenobiotics by cytochrome P450	GO:0008152 metabolic process	-	GO:0016740 transferase activity
TRINITY_DN84682_c4_g27_i1	239	0	0	6.05	0.000904211	0.00493688	0	2.47			-	-	-	-	-	Probable glutathione S-transferase OS=Glycine max GN=HSP26-A PE=2 SV=1	sp|P32110|GSTX6_SOYBN	53.9	4.21e-09	glutathione S-transferase, amino-terminal domain protein [Medicago truncatula]	gi|357505831|ref|XP_003623204.1|	65.9	2.8e-12	mtr:MTR_7g065680	65.9	4.11e-13	K00799	ko00480//Glutathione metabolism;ko00980//Metabolism of xenobiotics by cytochrome P450	GO:0008152 metabolic process	-	GO:0016740 transferase activity
TRINITY_DN85092_c0_g16_i1	209	0	0	9.03	7.2885e-05	0.000604708	0	5.52			Posttranslational modification, protein turnover, chaperones	KOG0406	At1g17180	74.3	1.38e-17	Glutathione S-transferase 3 OS=Glycine max GN=GST3 PE=1 SV=1	sp|P46417|GSTX3_SOYBN	95.1	4.37e-25	glutathione S-transferase, amino-terminal domain protein [Medicago truncatula]	gi|922391862|ref|XP_013464343.1|	117	2.36e-32	pvu:PHAVU_005G053900g	108	8.41e-30	K00799	ko00480//Glutathione metabolism;ko00980//Metabolism of xenobiotics by cytochrome P450	-	-	-
TRINITY_DN86944_c0_g2_i1	215	0	0	0			0	36.02	1.05704e-12	8.48154e-11	Posttranslational modification, protein turnover, chaperones	KOG0406	At1g78320	119	2.82e-35	Probable glutathione S-transferase parC OS=Nicotiana tabacum GN=PARC PE=2 SV=1	sp|P49332|GSTXC_TOBAC	123	4.24e-36	glutathione S-transferase, amino-terminal domain protein [Medicago truncatula]	gi|922326031|ref|XP_013442408.1|	138	1.2e-41	mtr:MTR_8g056940	139	1.12e-41	K00799	ko00480//Glutathione metabolism;ko00980//Metabolism of xenobiotics by cytochrome P450	GO:0008152 metabolic process	-	GO:0016740 transferase activity
TRINITY_DN88542_c1_g13_i1	220	0	0	28.93	1.42847e-11	4.64897e-10	0	0			Posttranslational modification, protein turnover, chaperones	KOG0406	At1g78340	66.2	1.85e-14	Glutathione S-transferase U22 OS=Arabidopsis thaliana GN=GSTU22 PE=1 SV=1	sp|Q8GYM1|GSTUM_ARATH	66.2	7.69e-14	glutathione S-transferase, amino-terminal domain protein [Medicago truncatula]	gi|922391869|ref|XP_013464346.1|	84.3	1.44e-19	tcc:TCM_032364	77.4	1.01e-17	K00799	ko00480//Glutathione metabolism;ko00980//Metabolism of xenobiotics by cytochrome P450	-	-	-
TRINITY_DN88542_c1_g31_i1	224	0	0	14.47	1.18485e-06	1.71796e-05	0	10.57	0.000102861	0.00176785	Posttranslational modification, protein turnover, chaperones	KOG0406	At1g17180	60.5	2.64e-12	Probable glutathione S-transferase parA OS=Nicotiana tabacum GN=PARA PE=2 SV=1	sp|P25317|GSTXA_TOBAC	60.5	1.02e-11	glutathione S-transferase, amino-terminal domain protein [Medicago truncatula]	gi|922391869|ref|XP_013464346.1|	110	9.74e-30	cam:101515160	82.8	9.21e-20	K00799	ko00480//Glutathione metabolism;ko00980//Metabolism of xenobiotics by cytochrome P450	GO:0008152 metabolic process	-	GO:0016740 transferase activity
TRINITY_DN88542_c1_g77_i1	224	0	0	13	6.10572e-06	7.32289e-05	0	0			Posttranslational modification, protein turnover, chaperones	KOG0406	At1g17180	57.4	4.16e-11	Probable glutathione S-transferase parA OS=Nicotiana tabacum GN=PARA PE=2 SV=1	sp|P25317|GSTXA_TOBAC	57.4	1.46e-10	glutathione S-transferase, amino-terminal domain protein [Medicago truncatula]	gi|922391869|ref|XP_013464346.1|	108	9.33e-29	cam:101515160	80.1	8.83e-19	K00799	ko00480//Glutathione metabolism;ko00980//Metabolism of xenobiotics by cytochrome P450	GO:0008152 metabolic process	-	GO:0016740 transferase activity
TRINITY_DN88542_c1_g91_i1	202	0	0	11.62	1.39108e-05	0.000149897	0	14.18	5.75396e-06	0.000147985	Posttranslational modification, protein turnover, chaperones	KOG0406	At1g78340	110	9.01e-32	Probable glutathione S-transferase OS=Nicotiana tabacum PE=2 SV=1	sp|Q03666|GSTX4_TOBAC	119	1.5e-34	glutathion-S-transferase a, partial [Trifolium repens]	gi|410994552|gb|AFV96162.1|	140	7.6e-43	cam:101515160	135	1.43e-40	K00799	ko00480//Glutathione metabolism;ko00980//Metabolism of xenobiotics by cytochrome P450	GO:0008152 metabolic process	-	GO:0016740 transferase activity
TRINITY_DN85092_c0_g19_i1	237	0	0	2.12			0	14.97	5.75396e-06	0.000147985	Posttranslational modification, protein turnover, chaperones	KOG0406	At1g17180	100	1.09e-27	Glutathione S-transferase 3 OS=Glycine max GN=GST3 PE=1 SV=1	sp|P46417|GSTX3_SOYBN	111	2.46e-31	hypothetical protein PHAVU_005G053900g [Phaseolus vulgaris]	gi|593697542|ref|XP_007149244.1|	146	1.27e-43	pvu:PHAVU_005G053900g	146	1.87e-44	K00799	ko00480//Glutathione metabolism;ko00980//Metabolism of xenobiotics by cytochrome P450	-	-	-
TRINITY_DN88542_c1_g21_i1	247	0	0	16.86	2.31726e-07	3.93798e-06	0	0			Posttranslational modification, protein turnover, chaperones	KOG0406	At1g78340	99.8	2.68e-27	Glutathione S-transferase U22 OS=Arabidopsis thaliana GN=GSTU22 PE=1 SV=1	sp|Q8GYM1|GSTUM_ARATH	99.8	1.11e-26	putative glutathione S-transferase [Medicago sativa]	gi|686483973|gb|AIP98335.1|	129	4.47e-37	cam:101515160	120	4.65e-34	K00799	ko00480//Glutathione metabolism;ko00980//Metabolism of xenobiotics by cytochrome P450	GO:0008152 metabolic process	-	GO:0016740 transferase activity
TRINITY_DN33028_c0_g3_i1	366	0	0	39.27	2.10942e-15	1.00537e-13	0	1.03			Posttranslational modification, protein turnover, chaperones	KOG0406	At5g02790	159	8.6e-50	Glutathione S-transferase L3 OS=Arabidopsis thaliana GN=GSTL3 PE=2 SV=1	sp|Q9LZ06|GSTL3_ARATH	159	3.57e-49	unknown [Medicago truncatula]	gi|217071904|gb|ACJ84312.1|	207	6.38e-67	gmx:547597	198	3.91e-64	K00799	ko00480//Glutathione metabolism;ko00980//Metabolism of xenobiotics by cytochrome P450	-	-	-
Photosynthesis
TRINITY_DN74441_c1_g6_i1	206	0	0	37.85	1.05471e-14	4.73463e-13	0	24.48	4.77119e-09	2.33685e-07	-	-	-	-	-	Chlorophyll a-b binding protein AB80, chloroplastic OS=Pisum sativum GN=AB80 PE=1 SV=1	sp|P07371|CB22_PEA	137	4.49e-41	light harvesting complex from photosystem I type b [Oxytropis campestris subsp. johannensis]	gi|308154406|gb|ADO15271.1|	134	1.52e-40	mtr:MTR_6g012110	137	1.27e-40	K08912	ko00196//Photosynthesis - antenna proteins	GO:0009765 photosynthesis, light harvesting;GO:0015979 photosynthesis;GO:0018298 protein-chromophore linkage	GO:0009507 chloroplast;GO:0009523 photosystem II;GO:0009579 thylakoid;GO:0016020 membrane;GO:0016021 integral component of membrane	GO:0016168 chlorophyll binding
TRINITY_DN67771_c0_g25_i1	222	0	0	6.88	0.000904211	0.00493688	0	0			-	-	-	-	-	Chlorophyll a-b binding protein 3C, chloroplastic OS=Solanum lycopersicum GN=CAB3C PE=3 SV=1	sp|P07369|CB2G_SOLLC	116	9.47e-33	light-harvesting complex I chlorophyll A/B-binding protein [Medicago truncatula]	gi|922348840|ref|XP_003618480.2|	146	3.22e-43	mtr:MTR_6g012110	128	6.87e-37	K08912	ko00196//Photosynthesis - antenna proteins	-	-	-
TRINITY_DN67771_c0_g29_i1	250	0	0	16.34	2.31726e-07	3.93798e-06	0	0			-	-	-	-	-	Chlorophyll a-b binding protein 8, chloroplastic OS=Pisum sativum GN=CAB8 PE=1 SV=1	sp|P27490|CB28_PEA	164	1.99e-51	light-harvesting complex I chlorophyll A/B-binding protein [Medicago truncatula]	gi|922348840|ref|XP_003618480.2|	165	1.28e-50	pvu:PHAVU_004G0927000	162	3.89e-51	K08912	ko00196//Photosynthesis - antenna proteins	GO:0009765 photosynthesis, light harvesting;GO:0015979 photosynthesis;GO:0018298 protein-chromophore linkage	GO:0009507 chloroplast;GO:0009523 photosystem II;GO:0009579 thylakoid;GO:0016020 membrane;GO:0016021 integral component of membrane	GO:0016168 chlorophyll binding
TRINITY_DN86226_c0_g27_i1	206	0	0	30.05	2.86815e-12	1.01112e-10	0	0			-	-	-	-	-	Chlorophyll a-b binding protein CP26, chloroplastic OS=Arabidopsis thaliana GN=LHCB5 PE=1 SV=1	sp|Q9XF89|CB5_ARATH	60.5	1.33e-11	light-harvesting complex I chlorophyll A/B-binding protein [Medicago truncatula]	gi|922353191|ref|XP_013452412.1|	77	2.31e-16	cam:101494343	73.9	4.53e-16	K08916	ko00196//Photosynthesis - antenna proteins	-	-	-
TRINITY_DN86226_c0_g46_i1	203	0	0	22.36	1.79059e-09	4.40648e-08	0	0			-	-	-	-	-	Chlorophyll a-b binding protein CP26, chloroplastic OS=Arabidopsis thaliana GN=LHCB5 PE=1 SV=1	sp|Q9XF89|CB5_ARATH	131	1.26e-38	light-harvesting complex I chlorophyll A/B-binding protein [Medicago truncatula]	gi|922353189|ref|XP_013452411.1|	143	7.81e-42	cam:101494343	140	1.69e-41	K08916	ko00196//Photosynthesis - antenna proteins	GO:0009765 photosynthesis, light harvesting;GO:0015979 photosynthesis;GO:0018298 protein-chromophore linkage	GO:0009507 chloroplast;GO:0009523 photosystem II;GO:0009579 thylakoid;GO:0016020 membrane;GO:0016021 integral component of membrane	GO:0016168 chlorophyll binding
TRINITY_DN86226_c0_g65_i1	215	0	0	44.72	0	0	0	0			-	-	-	-	-	Chlorophyll a-b binding protein CP26, chloroplastic OS=Arabidopsis thaliana GN=LHCB5 PE=1 SV=1	sp|Q9XF89|CB5_ARATH	96.7	4.2e-25	light-harvesting complex I chlorophyll A/B-binding protein [Medicago truncatula]	gi|922353191|ref|XP_013452412.1|	112	5.71e-30	cam:101494343	108	3.59e-29	K08916	ko00196//Photosynthesis - antenna proteins	GO:0009765 photosynthesis, light harvesting;GO:0015979 photosynthesis;GO:0018298 protein-chromophore linkage	GO:0009507 chloroplast;GO:0009523 photosystem II;GO:0009579 thylakoid;GO:0016020 membrane;GO:0016021 integral component of membrane	GO:0016168 chlorophyll binding
TRINITY_DN86226_c0_g91_i1	209	0	0	49.67	0	0	0	0			-	-	-	-	-	Chlorophyll a-b binding protein CP26, chloroplastic OS=Arabidopsis thaliana GN=LHCB5 PE=1 SV=1	sp|Q9XF89|CB5_ARATH	129	1.04e-37	light-harvesting complex I chlorophyll A/B-binding protein [Medicago truncatula]	gi|922353191|ref|XP_013452412.1|	141	2.77e-41	cam:101494343	139	4.31e-41	K08916	ko00196//Photosynthesis - antenna proteins	-	-	-
TRINITY_DN74441_c1_g27_i1	215	0	0	7.37	0	0	0	9.31	5.75396e-06	0.000147985	-	-	-	-	-	Chlorophyll a-b binding protein 1, chloroplastic OS=Zea mays GN=CAB1 PE=3 SV=1	sp|P12329|CB21_MAIZE	145	3.18e-44	chlorophyll a/b binding protein, partial [Zea mays]	gi|528748403|gb|AGS43126.1|	142	5.66e-44	zma:100281248	145	8.6e-44	K08912	ko00196//Photosynthesis - antenna proteins	GO:0009765 photosynthesis, light harvesting;GO:0015979 photosynthesis;GO:0018298 protein-chromophore linkage	GO:0009507 chloroplast;GO:0009523 photosystem II;GO:0009579 thylakoid;GO:0016020 membrane;GO:0016021 integral component of membrane	GO:0016168 chlorophyll binding
TRINITY_DN74448_c1_g8_i1	467	0	0	6.46	0	0	0	0			-	-	-	-	-	Chlorophyll a-b binding protein 1D (Fragment) OS=Solanum lycopersicum GN=CAB1D PE=3 SV=1	sp|P10707|CB2D_SOLLC	100	6.99e-27	unknown [Picea sitchensis]	gi|116793607|gb|ABK26807.1|	103	8.93e-27	pvu:PHAVU_004G0929000	100	8.37e-27	K08912	ko00196//Photosynthesis - antenna proteins	GO:0009765 photosynthesis, light harvesting;GO:0015979 photosynthesis;GO:0018298 protein-chromophore linkage	GO:0009507 chloroplast;GO:0009523 photosystem II;GO:0009579 thylakoid;GO:0016020 membrane;GO:0016021 integral component of membrane	GO:0016168 chlorophyll binding
TRINITY_DN80951_c0_g2_i1	375	0	0	20.36	0	0	0	0			-	-	-	-	-	Chlorophyll a-b binding protein 13, chloroplastic OS=Solanum lycopersicum GN=CAB13 PE=1 SV=1	sp|P27489|CB23_SOLLC	61.6	3.51e-11	chloroplast chlorophyll-a/b binding protein [Medicago falcata]	gi|169124051|gb|ACA47401.1|	82	1.95e-17	mtr:MTR_2g081090	82	2.88e-18	K08914	ko00196//Photosynthesis - antenna proteins	GO:0009765 photosynthesis, light harvesting;GO:0015979 photosynthesis;GO:0018298 protein-chromophore linkage	GO:0009507 chloroplast;GO:0009522 photosystem I;GO:0009523 photosystem II;GO:0009534 chloroplast thylakoid;GO:0009535 chloroplast thylakoid membrane;GO:0009579 thylakoid;GO:0016020 membrane;GO:0016021 integral component of membrane	GO:0005198 structural molecule activity;GO:0016168 chlorophyll binding;GO:0046872 metal ion binding
Transcription factors
TRINITY_DN70605_c0_g1_i1	204	0	0	0			0	13.16	1.17891e-05	0.000277699	-	-	-	-	-	Probable WRKY transcription factor 19 OS=Arabidopsis thaliana GN=WRKY19 PE=2 SV=1	sp|Q9SZ67|WRK19_ARATH	49.3	1.97e-07	animal HSPA9 nucleotide-binding domain protein [Medicago truncatula]	gi|922386376|ref|XP_003595262.2|	128	6.22e-34	mtr:MTR_2g040260	127	9.98e-35	K03283	ko04141//Protein processing in endoplasmic reticulum;ko04010//MAPK signaling pathway;ko03040//Spliceosome;ko04612//Antigen processing and presentation;ko04144//Endocytosis	-	-	-
TRINITY_DN84071_c0_g23_i1	206	0	0	7.24	0.000388325	0.00248754	0	0			-	-	-	-	-	Probable WRKY transcription factor 20 OS=Arabidopsis thaliana GN=WRKY20 PE=2 SV=1	sp|Q93WV0|WRK20_ARATH	55.1	1.7e-09	WRKY family transcription factor [Medicago truncatula]	gi|922379428|ref|XP_013459949.1|	137	5.06e-38	mtr:MTR_3g056100	137	3.32e-38	-	-	GO:0006355 regulation of transcription, DNA-templated	-	GO:0003700 transcription factor activity, sequence-specific DNA binding;GO:0043565 sequence-specific DNA binding
TRINITY_DN17822_c0_g1_i1	218	0	0	6.82	0.000904211	0.00493688	0	0			-	-	-	-	-	Probable WRKY transcription factor 13 OS=Arabidopsis thaliana GN=WRKY13 PE=2 SV=1	sp|Q9SVB7|WRK13_ARATH	48.9	2.39e-07	PREDICTED: probable WRKY transcription factor 13 [Phoenix dactylifera]	gi|672139374|ref|XP_008793465.1|	53.9	7.02e-08	pda:103709750	53.9	1.03e-08	-	-	GO:0006355 regulation of transcription, DNA-templated	-	GO:0003700 transcription factor activity, sequence-specific DNA binding;GO:0043565 sequence-specific DNA binding
TRINITY_DN83980_c0_g4_i1	206	0	0	0			0	12.24	2.42065e-05	0.000516654	-	-	-	-	-	Probable WRKY transcription factor 19 OS=Arabidopsis thaliana GN=WRKY19 PE=2 SV=1	sp|Q9SZ67|WRK19_ARATH	58.2	1.46e-10	NB-ARC domain protein, partial [Medicago truncatula]	gi|922374728|ref|XP_003598746.2|	142	7.43e-39	mtr:MTR_3g020420	142	9.77e-40	-	-	-	-	-
TRINITY_DN81664_c6_g18_i1	220	0	0	3.22			0	602.3	0	0	-	-	-	-	-	Ethylene-responsive transcription factor ERF109 OS=Arabidopsis thaliana GN=ERF109 PE=1 SV=1	sp|Q9SZ06|EF109_ARATH	89	2.97e-22	AP2/ERF domain transcription factor [Medicago truncatula]	gi|922363312|ref|XP_003607977.2|	109	4.64e-29	mtr:MTR_4g086160	107	9.19e-28	-	-	GO:0006351 transcription, DNA-templated;GO:0006355 regulation of transcription, DNA-templated	GO:0005634 nucleus	GO:0003677 DNA binding;GO:0003700 transcription factor activity, sequence-specific DNA binding
TRINITY_DN81664_c6_g22_i1	214	0	0	0			0	47.13	4.44089e-16	4.99184e-14	-	-	-	-	-	Ethylene-responsive transcription factor ERF109 OS=Arabidopsis thaliana GN=ERF109 PE=1 SV=1	sp|Q9SZ06|EF109_ARATH	65.1	2.7e-13	AP2/ERF domain transcription factor [Medicago truncatula]	gi|357475395|ref|XP_003607983.1|	94.7	2.2e-23	mtr:MTR_4g086220	94.7	3.24e-24	-	-	GO:0006351 transcription, DNA-templated;GO:0006355 regulation of transcription, DNA-templated	GO:0005634 nucleus	GO:0003677 DNA binding;GO:0003700 transcription factor activity, sequence-specific DNA binding
TRINITY_DN87237_c3_g15_i1	213	0	0	11.89	1.39108e-05	0.000149897	0	9.69	0.000213062	0.00324217	-	-	-	-	-	Ethylene-responsive transcription factor ERF017 OS=Arabidopsis thaliana GN=ERF017 PE=2 SV=1	sp|Q84QC2|ERF17_ARATH	111	9.78e-32	ethylene-responsive transcription factor ERF017-like protein [Medicago truncatula]	gi|357450171|ref|XP_003595362.1|	143	9.33e-43	mtr:MTR_2g043020	145	1.16e-44	-	-	GO:0006351 transcription, DNA-templated;GO:0006355 regulation of transcription, DNA-templated	GO:0005634 nucleus	GO:0003677 DNA binding;GO:0003700 transcription factor activity, sequence-specific DNA binding
TRINITY_DN83861_c2_g13_i1	214	0	0	0			0	32.86	1.73388e-11	1.21297e-09	-	-	-	-	-	Ethylene-responsive transcription factor ERF073 OS=Arabidopsis thaliana GN=ERF073 PE=2 SV=1	sp|Q8H0T5|ERF73_ARATH	56.6	2.78e-10	ethylene-responsive transcription factor ERF118-like protein [Medicago truncatula]	gi|922329081|ref|XP_003627491.2|	109	3.62e-28	gmx:102667919	72	3.93e-15	-	-	-	-	-
TRINITY_DN87904_c1_g7_i1	294	0	0	9.77	7.2885e-05	0.000604708	0	0			-	-	-	-	-	Ethylene-responsive transcription factor ERF110 OS=Arabidopsis thaliana GN=ERF110 PE=2 SV=2	sp|Q70II3|EF110_ARATH	79.7	1.54e-18	transcription factor AP2-EREBP [Lotus japonicus]	gi|193237575|dbj|BAG50064.1|	89.7	4.07e-20	mdm:103436104	89.4	1.05e-20	-	-	GO:0006351 transcription, DNA-templated;GO:0006355 regulation of transcription, DNA-templated	GO:0005634 nucleus	GO:0003677 DNA binding;GO:0003700 transcription factor activity, sequence-specific DNA binding
TRINITY_DN132398_c0_g1_i1	210	0	0	0			0	10.67	0.000102861	0.00176785	-	-	-	-	-	-	-	-	-	myb transcription factor [Medicago truncatula]	gi|922356306|ref|XP_003613875.2|	82.4	2.14e-18	mtr:MTR_5g042030	82.4	5.04e-19	K09422	-	-	-	-
TRINITY_DN69520_c1_g3_i1	255	0	0	7.83	0.000388325	0.00248754	0	0			Transcription	KOG0048	At1g17950	132	1.63e-39	Transcription factor MYB44 OS=Arabidopsis thaliana GN=MYB44 PE=2 SV=1	sp|Q9FDW1|MYB44_ARATH	84	7.76e-20	myb transcription factor [Medicago truncatula]	gi|922349340|ref|XP_003620059.2|	142	1.23e-41	mtr:MTR_6g074860	142	2.01e-42	K09422	-	-	-	GO:0003677 DNA binding;GO:0003682 chromatin binding
TRINITY_DN79934_c1_g3_i1	235	0	0	6.61	0.000904211	0.00493688	0	0			-	-	-	-	-	-	-	-	-	myb transcription factor [Medicago truncatula]	gi|357481691|ref|XP_003611131.1|	55.1	3.88e-08	mtr:MTR_5g010650	55.1	5.7e-09	-	-	-	-	GO:0003677 DNA binding;GO:0003682 chromatin binding
TRINITY_DN88751_c0_g12_i1	238	0	0	6.18	0.000904211	0.00493688	0	0			-	-	-	-	-	-	-	-	-	myb transcription factor [Medicago truncatula]	gi|922377828|ref|XP_013459180.1|	66.6	3.36e-12	cam:101507192	48.9	8.18e-07	K09422	-	-	-	-
TRINITY_DN89271_c0_g5_i1	218	0	0	12.38	6.10572e-06	7.32289e-05	0	0			Transcription	KOG0048	At2g02820	80.9	3.41e-19	-	-	-	-	myb transcription factor [Medicago truncatula]	gi|922359699|ref|XP_013453777.1|	140	1.52e-39	mtr:MTR_5g038910	140	7.5e-40	K09422	-	-	-	GO:0003677 DNA binding;GO:0003682 chromatin binding
TRINITY_DN90038_c1_g33_i1	201	0	0	6.04	0.000904211	0.00493688	0	0			-	-	-	-	-	-	-	-	-	myb transcription factor [Medicago truncatula]	gi|922354007|ref|XP_013452818.1|	73.6	9.25e-15	cam:101509066	53.1	1.94e-08	-	-	-	-	-
TRINITY_DN79599_c12_g1_i1	224	0	0	0			0	10.59	0.000102861	0.00176785	Transcription	KOG0048	At3g23250	137	1.38e-41	Myb-related protein Myb4 OS=Oryza sativa subsp. japonica GN=MYB4 PE=2 SV=2	sp|Q7XBH4|MYB4_ORYSJ	135	1.73e-40	MYB transcription factor MYB70 [Medicago truncatula]	gi|149728050|gb|ABR28344.1|	158	6.21e-48	mtr:MTR_1g043080	157	1.2e-48	K09422	-	-	-	GO:0003677 DNA binding;GO:0003682 chromatin binding
TRINITY_DN85893_c0_g2_i1	213	0	0	15.86	5.23537e-07	8.1905e-06	0	4.84			-	-	-	-	-	-	-	-	-	Myb transcription factor-like protein [Medicago truncatula]	gi|357518389|ref|XP_003629483.1|	96.3	9.1e-23	mtr:MTR_8g077990	96.3	1.34e-23	-	-	-	-	GO:0003677 DNA binding;GO:0003682 chromatin binding
TRINITY_DN83963_c3_g3_i1	236	0	0	10.77	3.17865e-05	0.000306418	0	0			-	-	-	-	-	-	-	-	-	BZIP protein [Medicago truncatula]	gi|357454977|ref|XP_003597769.1|	125	5.5e-33	mtr:MTR_2g102050	125	8.09e-34	-	-	GO:0006487 protein N-linked glycosylation;GO:0006499 N-terminal protein myristoylation;GO:0009640 photomorphogenesis;GO:0010388 cullin deneddylation;GO:0016567 protein ubiquitination;GO:0016571 histone methylation;GO:0016579 protein deubiquitination;GO:0045893 positive regulation of transcription, DNA-templated	GO:0005886 plasma membrane	-
TRINITY_DN78128_c1_g24_i1	209	0	0	6.24	0.000904211	0.00493688	0	0			-	-	-	-	-	bZIP transcription factor 53 OS=Arabidopsis thaliana GN=BZIP53 PE=1 SV=1	sp|Q9LZP8|BZP53_ARATH	66.2	1.78e-14	BZIP transcription factor [Medicago truncatula]	gi|357442249|ref|XP_003591402.1|	132	2.07e-39	mtr:MTR_1g087040	132	3.04e-40	-	-	GO:0006355 regulation of transcription, DNA-templated	-	GO:0003700 transcription factor activity, sequence-specific DNA binding;GO:0043565 sequence-specific DNA binding
TRINITY_DN83218_c0_g22_i1	206	0	0	16.42	2.31726e-07	3.93798e-06	0	0			-	-	-	-	-	-	-	-	-	bZIP transcription factor [Medicago truncatula]	gi|922351975|ref|XP_013451804.1|	137	2.19e-39	cam:101494682	102	1.9e-26	-	-	GO:0006355 regulation of transcription, DNA-templated	-	GO:0003700 transcription factor activity, sequence-specific DNA binding;GO:0043565 sequence-specific DNA binding
TRINITY_DN83218_c0_g29_i1	250	0	0	8.07	0.000167813	0.00122738	0	3.96			-	-	-	-	-	-	-	-	-	bZIP transcription factor [Medicago truncatula]	gi|922351975|ref|XP_013451804.1|	81.6	8.12e-18	cam:101494682	53.5	2.75e-08	-	-	-	-	-
TRINITY_DN85111_c0_g16_i1	212	0	0	8.18	0.000167813	0.00122738	0	0			-	-	-	-	-	-	-	-	-	bZIP transcription factor [Medicago truncatula]	gi|922380435|ref|XP_013460447.1|	96.3	4.5e-23	cam:101504176	74.3	7.42e-16	-	-	GO:0006355 regulation of transcription, DNA-templated	-	GO:0003700 transcription factor activity, sequence-specific DNA binding;GO:0043565 sequence-specific DNA binding
TRINITY_DN86319_c4_g2_i1	221	0	0	0			0	22.97	1.95562e-08	8.64277e-07	-	-	-	-	-	-	-	-	-	BZIP transcription factor [Medicago truncatula]	gi|357473597|ref|XP_003607083.1|	150	1.54e-42	mtr:MTR_4g072090	150	2.26e-43	-	-	GO:0006355 regulation of transcription, DNA-templated	-	GO:0003700 transcription factor activity, sequence-specific DNA binding;GO:0043565 sequence-specific DNA binding
TRINITY_DN86764_c0_g35_i1	203	0	0	11.18	1.39108e-05	0.000149897	0	0			-	-	-	-	-	-	-	-	-	bZIP transcription factor [Medicago truncatula]	gi|922400481|ref|XP_013467377.1|	122	1.42e-34	cam:101495099	63.5	2.84e-12	-	-	-	-	-
Signal senceing and transduction proteins
TRINITY_DN80005_c0_g11_i1	241	0	0	0			0	9.47	0.000213062	0.00324217	Cytoskeleton; Cell cycle control, cell division, chromosome partitioning	KOG0028	At2g46600	119	9.71e-36	Calcium-binding protein KIC OS=Arabidopsis thaliana GN=KIC PE=1 SV=2	sp|Q9ZPX9|KIC_ARATH	119	3.51e-35	calcium-binding EF-hand protein [Medicago truncatula]	gi|357514485|ref|XP_003627531.1|	156	6.05e-49	mtr:MTR_8g027180	156	8.88e-50	-	-	GO:0010091 trichome branching;GO:0042744 hydrogen peroxide catabolic process	-	GO:0005509 calcium ion binding
TRINITY_DN80264_c3_g18_i1	209	0	0	0			0	86.15	0	0	-	-	-	-	-	-	-	-	-	calcium-binding EF-hand protein [Medicago truncatula]	gi|922341920|ref|XP_013447886.1|	99.8	1.68e-26	gmx:100791068	91.7	4.74e-24	-	-	-	-	GO:0005509 calcium ion binding
TRINITY_DN82424_c0_g46_i1	286	0	0	6.21	0.000904211	0.00493688	0	0			-	-	-	-	-	-	-	-	-	calcium-binding EF-hand protein [Medicago truncatula]	gi|922334588|ref|XP_013445284.1|	79.3	6.77e-18	cam:101504873	75.9	1.68e-17	-	-	-	-	-
TRINITY_DN82424_c0_g6_i1	310	0	0	7.57	0.000388325	0.00248754	0	0			-	-	-	-	-	-	-	-	-	calcium-binding EF-hand protein [Medicago truncatula]	gi|922334588|ref|XP_013445284.1|	90.5	2.84e-22	cam:101504873	87.4	8.61e-22	-	-	-	-	-
TRINITY_DN84190_c3_g22_i1	203	0	0	2.6			0	12.16	2.42065e-05	0.000516654	Signal transduction mechanisms	KOG0037	At3g10300	75.9	1.17e-17	Probable calcium-binding protein CML49 OS=Arabidopsis thaliana GN=CML49 PE=2 SV=1	sp|Q8W4L0|CML49_ARATH	75.5	5.57e-17	calcium-binding EF-hand protein [Medicago truncatula]	gi|922400697|ref|XP_013467485.1|	92.8	1.21e-22	cam:101514574	87.4	3.8e-21	K13448	ko04626//Plant-pathogen interaction	-	-	-
TRINITY_DN88849_c6_g31_i1	208	0	0	0			0	24.72	4.77119e-09	2.33685e-07	-	-	-	-	-	-	-	-	-	calcium-binding EF-hand protein [Medicago truncatula]	gi|922341920|ref|XP_013447886.1|	138	7.89e-42	mtr:MTR_7g024890	137	3.83e-42	-	-	-	-	GO:0005509 calcium ion binding
TRINITY_DN76157_c0_g16_i1	332	0	0	17.73	1.02722e-07	1.87485e-06	0	44.93	3.9968e-15	4.14909e-13	Signal transduction mechanisms	KOG0027	At1g73630	52.4	4.86e-09	Calcium-binding allergen Ole e 8 OS=Olea europaea PE=1 SV=1	sp|Q9M7R0|ALL8_OLEEU	53.1	1.17e-08	EF hand calcium-binding family protein [Medicago truncatula]	gi|922354179|ref|XP_013452904.1|	138	1.28e-40	cam:101499702	76.3	3.6e-17	K13448	ko04626//Plant-pathogen interaction	-	-	-
TRINITY_DN158268_c0_g1_i1	221	0	0	6.26	0.000904211	0.00493688	0	0			Cytoskeleton; Cell cycle control, cell division, chromosome partitioning	KOG0028	At5g54490	106	4.21e-31	Calcium-binding protein PBP1 OS=Arabidopsis thaliana GN=PBP1 PE=1 SV=1	sp|Q9LSQ6|PBP1_ARATH	106	1.75e-30	PREDICTED: calcium-binding protein PBP1-like [Brassica rapa]	gi|685272054|ref|XP_009127085.1|	149	2.63e-45	brp:103851959	149	3.86e-46	-	-	-	-	GO:0005509 calcium ion binding
TRINITY_DN90111_c0_g40_i1	319	0	0	22.65	1.79059e-09	4.40648e-08	0	0			Signal transduction mechanisms	KOG0660	At2g42880	51.2	3.24e-08	Mitogen-activated protein kinase 20 OS=Arabidopsis thaliana GN=MPK20 PE=1 SV=2	sp|Q9SJG9|MPK20_ARATH	50.8	1.71e-07	MAP kinase-like protein [Medicago truncatula]	gi|922378637|ref|XP_013459557.1|	174	1.42e-50	mtr:MTR_045s0053	176	4.02e-52	-	-	GO:0000165 MAPK cascade;GO:0006468 protein phosphorylation;GO:0016310 phosphorylation	GO:0005622 intracellular	GO:0000166 nucleotide binding;GO:0004672 protein kinase activity;GO:0004674 protein serine/threonine kinase activity;GO:0004707 MAP kinase activity;GO:0005524 ATP binding;GO:0016301 kinase activity;GO:0016740 transferase activity;GO:0016772 transferase activity, transferring phosphorus-containing groups
TRINITY_DN88642_c3_g57_i1	201	0	0	0			0	14.74	5.75396e-06	0.000147985	Signal transduction mechanisms	KOG0198	At3g50310	93.6	2.86e-24	Mitogen-activated protein kinase kinase kinase 1 OS=Arabidopsis thaliana GN=MEKK1 PE=1 SV=2	sp|Q39008|M3K1_ARATH	68.6	2.74e-14	MAP3K-like kinase [Medicago truncatula]	gi|922326219|ref|XP_013442502.1|	143	1.86e-41	gmx:100797177	119	6.5e-33	-	-	-	-	-
TRINITY_DN88642_c3_g63_i1	207	0	0	0			0	20.09	8.043e-08	3.17348e-06	Signal transduction mechanisms	KOG0198	At5g67080	95.5	6.03e-25	Mitogen-activated protein kinase kinase kinase 4 OS=Homo sapiens GN=MAP3K4 PE=1 SV=2	sp|Q9Y6R4|M3K4_HUMAN	57	3.31e-10	MAP3K-like kinase [Medicago truncatula]	gi|922326219|ref|XP_013442502.1|	136	1.09e-38	pvu:PHAVU_003G243300g	100	1.19e-25	-	-	-	-	-
TRINITY_DN6905_c0_g1_i1	232	0	0	0			0	11.57	4.9827e-05	0.000953763	Signal transduction mechanisms	KOG0660	At3g18040	133	1.19e-37	Mitogen-activated protein kinase 9 OS=Arabidopsis thaliana GN=MPK9 PE=2 SV=2	sp|Q9LV37|MPK9_ARATH	133	2.42e-37	Mitogen-activated protein kinase 9 [Gossypium arboreum]	gi|728847105|gb|KHG26548.1|	145	1.03e-39	cam:101514535	140	1.44e-39	-	-	GO:0000165 MAPK cascade;GO:0006468 protein phosphorylation;GO:0016310 phosphorylation	GO:0005622 intracellular	GO:0000166 nucleotide binding;GO:0004672 protein kinase activity;GO:0004674 protein serine/threonine kinase activity;GO:0004707 MAP kinase activity;GO:0005524 ATP binding;GO:0016301 kinase activity;GO:0016740 transferase activity;GO:0016772 transferase activity, transferring phosphorus-containing groups
TRINITY_DN29482_c0_g1_i1	221	0	0	6.26	0.000904211	0.00493688	0	0			-	-	-	-	-	Mitogen-activated protein kinase hog1 OS=Eurotium herbariorum GN=hog1 PE=3 SV=1	sp|Q38HL5|HOG1_EURHE	125	1.81e-35	RecName: Full=Mitogen-activated protein kinase hog1; Short=MAP kinase hog	gi|148886841|sp|Q0D0P5.2|HOG1_ASPTN	125	5.2e-34	gsl:Gasu_30110	45.8	8.7e-06	K04371	ko04662//B cell receptor signaling pathway;ko04270//Vascular smooth muscle contraction;ko04114//Oocyte meiosis;ko04380//Osteoclast differentiation;ko04720//Long-term potentiation;ko04620//Toll-like receptor signaling pathway;ko04722//Neurotrophin signaling pathway;ko04726//Serotonergic synapse;ko04914//Progesterone-mediated oocyte maturation;ko04510//Focal adhesion;ko04660//T cell receptor signal…	GO:0000165 MAPK cascade;GO:0006351 transcription, DNA-templated;GO:0006355 regulation of transcription, DNA-templated;GO:0006468 protein phosphorylation;GO:0016310 phosphorylation	GO:0005634 nucleus;GO:0005737 cytoplasm	GO:0000166 nucleotide binding;GO:0004672 protein kinase activity;GO:0004674 protein serine/threonine kinase activity;GO:0004707 MAP kinase activity;GO:0005524 ATP binding;GO:0016301 kinase activity;GO:0016740 transferase activity;GO:0016772 transferase activity, transferring phosphorus-containing groups
gene_id	length	C0	C48	Pb48	C96	Pb96	cog-function	cog_ID	cog-protein-or-Domain	cog_score	cog_evalue	uniprot-function	uniprot-ID	uniprot-score	uniprot-evalue	Nr-function	Nr-ID	Nr-score	Nr-evalue	ko-gene	ko-score	ko-evalue	ko-ID	KEGGpathway	biological_process	cellular_component	molecular_function
TRINITY_DN67771_c0_g25_i1	222	0	0	6.88	0.000904211	0.00493688	0	0			-	-	-	-	-	Chlorophyll a-b binding protein 3C, chloroplastic OS=Solanum lycopersicum GN=CAB3C PE=3 SV=1	sp|P07369|CB2G_SOLLC	116	9.47e-33	light-harvesting complex I chlorophyll A/B-binding protein [Medicago truncatula]	gi|922348840|ref|XP_003618480.2|	146	3.22e-43	mtr:MTR_6g012110	128	6.87e-37	K08912	ko00196//Photosynthesis - antenna proteins	-	-	-
TRINITY_DN67771_c0_g29_i1	250	0	0	16.34	2.31726e-07	3.93798e-06	0	0			-	-	-	-	-	Chlorophyll a-b binding protein 8, chloroplastic OS=Pisum sativum GN=CAB8 PE=1 SV=1	sp|P27490|CB28_PEA	164	1.99e-51	light-harvesting complex I chlorophyll A/B-binding protein [Medicago truncatula]	gi|922348840|ref|XP_003618480.2|	165	1.28e-50	pvu:PHAVU_004G0927000	162	3.89e-51	K08912	ko00196//Photosynthesis - antenna proteins	GO:0009765 photosynthesis, light harvesting;GO:0015979 photosynthesis;GO:0018298 protein-chromophore linkage	GO:0009507 chloroplast;GO:0009523 photosystem II;GO:0009579 thylakoid;GO:0016020 membrane;GO:0016021 integral component of membrane	GO:0016168 chlorophyll binding
TRINITY_DN74441_c1_g6_i1	206	0	0	37.85	1.05471e-14	4.73463e-13	0	24.48	4.77119e-09	2.33685e-07	-	-	-	-	-	Chlorophyll a-b binding protein AB80, chloroplastic OS=Pisum sativum GN=AB80 PE=1 SV=1	sp|P07371|CB22_PEA	137	4.49e-41	light harvesting complex from photosystem I type b [Oxytropis campestris subsp. johannensis]	gi|308154406|gb|ADO15271.1|	134	1.52e-40	mtr:MTR_6g012110	137	1.27e-40	K08912	ko00196//Photosynthesis - antenna proteins	GO:0009765 photosynthesis, light harvesting;GO:0015979 photosynthesis;GO:0018298 protein-chromophore linkage	GO:0009507 chloroplast;GO:0009523 photosystem II;GO:0009579 thylakoid;GO:0016020 membrane;GO:0016021 integral component of membrane	GO:0016168 chlorophyll binding
TRINITY_DN86226_c0_g27_i1	206	0	0	30.05	2.86815e-12	1.01112e-10	0	0			-	-	-	-	-	Chlorophyll a-b binding protein CP26, chloroplastic OS=Arabidopsis thaliana GN=LHCB5 PE=1 SV=1	sp|Q9XF89|CB5_ARATH	60.5	1.33e-11	light-harvesting complex I chlorophyll A/B-binding protein [Medicago truncatula]	gi|922353191|ref|XP_013452412.1|	77	2.31e-16	cam:101494343	73.9	4.53e-16	K08916	ko00196//Photosynthesis - antenna proteins	-	-	-
TRINITY_DN86226_c0_g46_i1	203	0	0	22.36	1.79059e-09	4.40648e-08	0	0			-	-	-	-	-	Chlorophyll a-b binding protein CP26, chloroplastic OS=Arabidopsis thaliana GN=LHCB5 PE=1 SV=1	sp|Q9XF89|CB5_ARATH	131	1.26e-38	light-harvesting complex I chlorophyll A/B-binding protein [Medicago truncatula]	gi|922353189|ref|XP_013452411.1|	143	7.81e-42	cam:101494343	140	1.69e-41	K08916	ko00196//Photosynthesis - antenna proteins	GO:0009765 photosynthesis, light harvesting;GO:0015979 photosynthesis;GO:0018298 protein-chromophore linkage	GO:0009507 chloroplast;GO:0009523 photosystem II;GO:0009579 thylakoid;GO:0016020 membrane;GO:0016021 integral component of membrane	GO:0016168 chlorophyll binding
TRINITY_DN86226_c0_g65_i1	215	0	0	44.72	0	0	0	0			-	-	-	-	-	Chlorophyll a-b binding protein CP26, chloroplastic OS=Arabidopsis thaliana GN=LHCB5 PE=1 SV=1	sp|Q9XF89|CB5_ARATH	96.7	4.2e-25	light-harvesting complex I chlorophyll A/B-binding protein [Medicago truncatula]	gi|922353191|ref|XP_013452412.1|	112	5.71e-30	cam:101494343	108	3.59e-29	K08916	ko00196//Photosynthesis - antenna proteins	GO:0009765 photosynthesis, light harvesting;GO:0015979 photosynthesis;GO:0018298 protein-chromophore linkage	GO:0009507 chloroplast;GO:0009523 photosystem II;GO:0009579 thylakoid;GO:0016020 membrane;GO:0016021 integral component of membrane	GO:0016168 chlorophyll binding
TRINITY_DN86226_c0_g91_i1	209	0	0	49.67	0	0	0	0			-	-	-	-	-	Chlorophyll a-b binding protein CP26, chloroplastic OS=Arabidopsis thaliana GN=LHCB5 PE=1 SV=1	sp|Q9XF89|CB5_ARATH	129	1.04e-37	light-harvesting complex I chlorophyll A/B-binding protein [Medicago truncatula]	gi|922353191|ref|XP_013452412.1|	141	2.77e-41	cam:101494343	139	4.31e-41	K08916	ko00196//Photosynthesis - antenna proteins	-	-	-
